# Supplementary material for: YOUPI: Your powerful and intelligent tool for segmenting cells from imaging mass cytometry data
Source: Front Immunol. 2023 Mar 2;14:1072118. doi: 10.3389/fimmu.2023.1072118 (PMC10019895; doi:10.3389/fimmu.2023.1072118)
Supplement: Supplementary file 6 [file DataSheet_1.csv]

Cell_ID	centroid_X	centroid_Y	80ArAr	CD11c	127I	131Xe	134Xe	138Ba	CD38	CD204	Vimentin	CD14	Tbet	CD34	CD163	PanKerat	CD11b	TSLP	CD31	Ki67	IgD	IgM	Foxp3	CD4	cKit	CD68	Bcl6	CD20	CD8a	CD138	MPO	FLT3L	CD56	VCAM1	CD127	ColIagen_Type1	CD3	CD27	Casp3_Cleaved	Podoplanin	HLADR	pS6	FLT3R	DNA	DNA	CXCL13	IgA	IgG	CXCR3
1	0.0	42.0	110.4	0.0	15.6	124.0	60.6	0.2	0.0	0.2	1.6	0.4	0.2	0.0	0.0	0.0	0.0	0.0	0.0	0.0	0.4	1.0	0.0	0.0	0.0	0.0	0.0	0.0	0.0	0.0	0.0	0.2	0.2	1.4	0.2	36.2	0.8	0.0	0.0	0.0	0.2	0.0	0.0	21.0	41.0	0.2	1.2	4.4	0.6
2	0.0	66.0	155.0	0.1	15.8	122.1	56.2	0.1	11.2	0.6	9.7	1.2	0.2	0.8	0.1	0.3	0.4	0.3	0.7	0.1	0.7	0.2	0.4	0.1	0.1	0.3	0.1	0.4	0.0	0.2	0.0	1.1	0.3	3.4	1.3	2.9	0.5	0.4	0.0	0.1	0.9	0.1	0.3	15.6	29.4	0.4	0.5	9.1	0.5
3	0.0	98.0	132.5	0.0	13.25	125.25	57.0	0.0	0.25	0.0	3.5	0.75	0.25	0.5	0.25	0.25	0.25	0.25	0.0	0.0	1.0	5.25	0.25	0.0	0.0	0.25	0.0	0.0	0.0	0.0	0.0	1.25	0.25	2.75	0.0	2.0	0.0	0.0	0.0	0.25	0.0	0.0	0.75	25.5	36.25	0.25	0.5	3.75	0.5
4	1.0	277.0	117.92307692307692	0.0	15.153846153846153	113.61538461538461	57.07692307692308	0.07692307692307693	0.5384615384615384	0.23076923076923078	49.07692307692308	1.5384615384615385	0.9230769230769231	2.1538461538461537	0.0	0.07692307692307693	0.15384615384615385	0.6153846153846154	0.6923076923076923	0.07692307692307693	1.0769230769230769	0.38461538461538464	0.0	0.15384615384615385	0.07692307692307693	0.5384615384615384	0.46153846153846156	0.0	0.0	0.07692307692307693	0.0	1.7692307692307692	1.2307692307692308	5.6923076923076925	0.8461538461538461	0.9230769230769231	0.3076923076923077	0.15384615384615385	0.0	0.15384615384615385	0.5384615384615384	0.46153846153846156	0.6923076923076923	26.153846153846153	44.76923076923077	0.3076923076923077	1.4615384615384615	12.615384615384615	0.6153846153846154
5	0.0	286.0	146.0	0.0	18.666666666666668	105.0	54.333333333333336	0.0	0.6666666666666666	0.3333333333333333	2.3333333333333335	0.6666666666666666	0.0	1.3333333333333333	0.0	0.0	0.6666666666666666	0.0	0.0	0.0	0.0	0.0	0.0	0.3333333333333333	0.0	0.0	0.0	0.0	0.0	0.6666666666666666	0.0	0.6666666666666666	0.0	1.0	0.3333333333333333	3.6666666666666665	0.0	0.0	0.0	0.0	0.0	0.0	0.3333333333333333	28.333333333333332	55.666666666666664	0.3333333333333333	0.6666666666666666	1.3333333333333333	0.6666666666666666
6	0.0	293.0	113.5	0.0	14.75	109.875	63.5	0.0	0.375	0.125	0.125	0.875	0.5	0.25	0.0	1.875	0.5	1.0	0.125	0.0	0.0	0.125	0.0	0.125	0.125	1.5	1.375	0.125	0.125	1.875	0.0	2.625	0.5	8.25	1.125	0.625	0.625	0.125	0.0	1.25	2.875	0.0	0.5	34.0	53.375	0.75	0.5	12.75	0.875
7	4.0	299.0	106.64285714285714	0.19047619047619047	15.404761904761905	119.73809523809524	58.357142857142854	0.07142857142857142	2.380952380952381	0.023809523809523808	1.4523809523809523	0.7857142857142857	0.5476190476190477	0.16666666666666666	0.11904761904761904	1.3333333333333333	0.5714285714285714	0.6428571428571429	0.2619047619047619	0.07142857142857142	0.23809523809523808	0.16666666666666666	0.11904761904761904	0.21428571428571427	0.07142857142857142	0.23809523809523808	0.5	0.023809523809523808	0.047619047619047616	1.0238095238095237	0.0	3.0476190476190474	0.6904761904761905	9.452380952380953	1.7857142857142858	0.6190476190476191	0.3333333333333333	0.21428571428571427	0.047619047619047616	0.8095238095238095	5.690476190476191	0.21428571428571427	1.7142857142857142	20.666666666666668	37.73809523809524	0.30952380952380953	0.8809523809523809	13.19047619047619	0.8571428571428571
8	2.0	306.0	119.3076923076923	0.1282051282051282	15.487179487179487	113.97435897435898	56.35897435897436	0.1282051282051282	0.23076923076923078	0.1794871794871795	0.5128205128205128	1.0512820512820513	0.5128205128205128	0.1794871794871795	0.02564102564102564	2.4615384615384617	0.48717948717948717	0.6923076923076923	0.07692307692307693	0.0	0.1282051282051282	0.1282051282051282	0.15384615384615385	0.28205128205128205	0.02564102564102564	0.1282051282051282	0.6923076923076923	0.0	0.0	2.1025641025641026	0.1282051282051282	3.717948717948718	0.8205128205128205	9.948717948717949	3.0256410256410255	0.20512820512820512	0.15384615384615385	0.15384615384615385	0.05128205128205128	1.0769230769230769	0.10256410256410256	0.41025641025641024	0.38461538461538464	17.846153846153847	32.51282051282051	0.3333333333333333	0.5897435897435898	9.538461538461538	1.0256410256410255
9	0.0	315.0	140.5	0.0	13.9375	113.125	55.5625	0.0625	0.5625	0.5	0.1875	1.6875	0.625	0.3125	0.0	3.9375	1.0	0.5	0.3125	0.0625	0.1875	0.1875	0.25	0.375	0.0625	0.125	0.375	0.0	0.0625	0.875	0.0	3.75	0.75	7.625	5.375	0.3125	0.1875	0.0625	0.0625	0.625	0.0	0.3125	0.75	14.75	28.5	0.375	1.125	18.6875	0.5
10	0.0	321.0	73.6	0.0	19.4	113.2	52.0	0.2	0.6	0.2	0.0	1.8	0.2	0.2	0.0	18.8	0.4	0.8	0.0	0.0	0.0	0.2	0.2	0.2	0.2	0.2	0.2	0.0	0.0	0.6	0.0	4.6	0.6	1.8	3.4	0.2	0.4	0.0	0.0	1.0	0.0	0.0	1.0	15.2	27.0	0.2	0.2	8.6	0.6
11	2.0	333.0	131.22222222222223	0.1111111111111111	16.0	117.85185185185185	58.74074074074074	0.14814814814814814	0.14814814814814814	0.1111111111111111	0.14814814814814814	1.1481481481481481	0.7777777777777778	0.037037037037037035	0.14814814814814814	2.185185185185185	0.7407407407407407	1.1481481481481481	0.2222222222222222	0.07407407407407407	0.25925925925925924	0.2222222222222222	0.14814814814814814	0.18518518518518517	0.037037037037037035	0.18518518518518517	0.48148148148148145	0.037037037037037035	0.0	2.037037037037037	0.0	4.333333333333333	0.5555555555555556	13.481481481481481	2.5555555555555554	0.07407407407407407	0.14814814814814814	0.07407407407407407	0.0	0.5185185185185185	0.037037037037037035	0.07407407407407407	0.18518518518518517	31.74074074074074	54.370370370370374	0.5185185185185185	1.0740740740740742	10.0	0.6666666666666666
12	0.0	340.0	130.0	0.1	13.6	119.1	60.3	0.1	0.1	0.1	0.2	1.3	0.8	0.1	0.1	16.7	1.1	0.9	0.2	0.0	0.3	0.2	0.4	0.2	0.2	0.1	0.4	0.0	0.0	0.4	0.0	4.0	0.7	6.9	4.2	0.0	0.0	0.3	0.0	0.9	0.4	0.2	0.3	30.3	61.8	0.3	0.3	10.9	0.7
13	2.0	347.0	135.14285714285714	0.03571428571428571	15.107142857142858	116.35714285714286	62.0	0.17857142857142858	0.10714285714285714	0.14285714285714285	0.10714285714285714	0.8928571428571429	0.4642857142857143	0.07142857142857142	0.0	3.607142857142857	0.8571428571428571	1.1071428571428572	0.10714285714285714	0.10714285714285714	0.17857142857142858	0.2857142857142857	0.17857142857142858	0.21428571428571427	0.07142857142857142	0.14285714285714285	1.1071428571428572	0.0	0.14285714285714285	0.6071428571428571	0.07142857142857142	2.5	0.35714285714285715	6.464285714285714	1.1428571428571428	0.07142857142857142	0.32142857142857145	0.32142857142857145	0.0	0.32142857142857145	0.21428571428571427	0.2857142857142857	0.25	34.42857142857143	64.42857142857143	0.32142857142857145	0.42857142857142855	6.571428571428571	0.9285714285714286
14	0.0	353.0	164.0	0.0	13.75	115.875	55.625	0.125	0.125	0.125	0.125	1.5	0.375	0.25	0.0	1.125	0.125	1.0	0.0	0.25	0.5	0.125	0.375	0.5	0.125	0.25	0.75	0.0	0.0	0.625	0.0	2.875	0.875	11.0	2.875	0.375	0.25	0.25	0.0	1.25	0.0	0.375	0.25	41.125	63.875	0.5	0.875	10.125	0.875
15	3.0	363.0	130.34	0.12	16.44	116.76	58.24	0.12	0.08	0.3	0.3	1.54	0.38	0.2	0.04	5.12	1.46	0.94	0.12	0.12	0.1	0.4	0.26	0.36	0.08	0.18	0.42	0.04	0.08	1.44	0.02	6.6	0.84	5.18	4.18	0.08	0.18	0.2	0.04	0.64	0.08	0.18	0.46	19.4	34.9	0.24	0.74	7.98	1.0
16	0.0	372.0	63.25	0.25	15.5	110.5	55.25	0.0	0.0	0.5	0.0	2.5	0.25	0.0	0.25	19.5	0.75	0.75	0.0	0.0	0.0	1.0	0.0	0.25	0.0	0.0	0.25	0.0	0.0	2.0	0.0	6.5	0.75	4.25	2.75	0.0	0.0	0.0	0.0	0.5	0.0	0.25	0.0	0.0	0.25	0.25	0.5	12.25	1.25
17	1.0	385.0	131.6140350877193	0.03508771929824561	14.859649122807017	119.2280701754386	57.80701754385965	0.05263157894736842	0.7894736842105263	0.07017543859649122	0.7192982456140351	0.9298245614035088	1.9649122807017543	0.3333333333333333	0.07017543859649122	3.9298245614035086	0.5263157894736842	0.9298245614035088	0.19298245614035087	0.05263157894736842	0.19298245614035087	0.22807017543859648	0.17543859649122806	0.2982456140350877	0.05263157894736842	0.3157894736842105	0.2982456140350877	0.03508771929824561	0.03508771929824561	1.4035087719298245	0.10526315789473684	3.56140350877193	0.9298245614035088	5.526315789473684	3.2280701754385963	0.15789473684210525	0.24561403508771928	0.12280701754385964	0.03508771929824561	1.0175438596491229	0.14035087719298245	0.2807017543859649	0.6491228070175439	30.87719298245614	56.824561403508774	0.40350877192982454	0.8070175438596491	11.0	0.8771929824561403
18	1.0	400.0	139.0909090909091	0.0	14.454545454545455	116.31818181818181	61.18181818181818	0.09090909090909091	0.22727272727272727	0.13636363636363635	0.9090909090909091	1.0	0.09090909090909091	0.36363636363636365	0.0	2.3181818181818183	0.5	0.4090909090909091	0.045454545454545456	0.13636363636363635	0.09090909090909091	0.36363636363636365	0.13636363636363635	0.36363636363636365	0.045454545454545456	0.09090909090909091	0.3181818181818182	0.045454545454545456	0.045454545454545456	1.1818181818181819	0.0	2.772727272727273	0.3181818181818182	4.090909090909091	2.0	0.7272727272727273	0.09090909090909091	0.13636363636363635	0.045454545454545456	0.36363636363636365	0.09090909090909091	0.13636363636363635	0.36363636363636365	18.5	31.0	0.36363636363636365	0.6818181818181818	10.227272727272727	1.0909090909090908
19	3.0	415.0	127.58333333333333	0.027777777777777776	15.805555555555555	118.22222222222223	58.416666666666664	0.16666666666666666	0.19444444444444445	0.027777777777777776	4.083333333333333	0.3055555555555556	1.4722222222222223	0.7777777777777778	0.027777777777777776	0.027777777777777776	0.3055555555555556	0.1388888888888889	0.027777777777777776	0.0	2.75	1.3611111111111112	0.16666666666666666	0.1388888888888889	0.027777777777777776	0.3055555555555556	0.027777777777777776	0.0	0.0	0.027777777777777776	0.0	0.9722222222222222	0.6666666666666666	5.666666666666667	0.3611111111111111	4.083333333333333	0.19444444444444445	0.0	0.0	0.027777777777777776	0.08333333333333333	0.027777777777777776	0.6666666666666666	21.055555555555557	36.69444444444444	0.16666666666666666	2.111111111111111	7.916666666666667	0.6666666666666666
20	4.0	914.0	126.26470588235294	0.11764705882352941	15.852941176470589	113.58823529411765	57.794117647058826	0.14705882352941177	0.11764705882352941	0.5882352941176471	4.382352941176471	1.5	0.47058823529411764	1.1029411764705883	0.38235294117647056	0.04411764705882353	0.35294117647058826	0.20588235294117646	0.08823529411764706	0.14705882352941177	1.0147058823529411	2.4411764705882355	0.08823529411764706	0.25	0.014705882352941176	0.6911764705882353	0.058823529411764705	0.014705882352941176	0.029411764705882353	0.029411764705882353	0.014705882352941176	1.2794117647058822	0.45588235294117646	4.794117647058823	0.4264705882352941	2.073529411764706	0.07352941176470588	0.029411764705882353	0.0	0.1323529411764706	1.2794117647058822	0.11764705882352941	0.23529411764705882	29.764705882352942	52.11764705882353	0.27941176470588236	0.8823529411764706	6.3088235294117645	0.5588235294117647
21	0.0	945.0	132.16666666666666	0.0	12.833333333333334	122.0	61.333333333333336	0.16666666666666666	0.16666666666666666	0.3333333333333333	17.5	2.6666666666666665	0.16666666666666666	2.3333333333333335	0.0	0.16666666666666666	0.16666666666666666	0.6666666666666666	0.0	0.0	1.0	2.0	0.0	0.16666666666666666	0.0	0.16666666666666666	0.0	0.16666666666666666	0.0	0.5	0.0	1.5	0.5	6.166666666666667	0.8333333333333334	1.8333333333333333	0.0	0.16666666666666666	0.0	0.16666666666666666	0.0	0.0	0.6666666666666666	19.666666666666668	35.666666666666664	0.0	1.6666666666666667	10.0	0.6666666666666666
22	1.0	971.0	127.45833333333333	0.041666666666666664	16.666666666666668	114.375	54.666666666666664	0.25	4.791666666666667	1.0416666666666667	0.75	3.3333333333333335	8.583333333333334	2.0	0.16666666666666666	10.208333333333334	1.1666666666666667	2.4583333333333335	0.5833333333333334	0.25	1.9166666666666667	1.75	0.625	0.3333333333333333	0.2916666666666667	1.125	0.8333333333333334	0.08333333333333333	0.041666666666666664	0.08333333333333333	0.4583333333333333	6.25	38.458333333333336	102.33333333333333	38.166666666666664	1.75	4.208333333333333	0.75	0.7083333333333334	0.9583333333333334	0.3333333333333333	0.5833333333333334	1.2083333333333333	17.833333333333332	30.083333333333332	0.5833333333333334	0.7083333333333334	7.166666666666667	0.7916666666666666
23	0.0	984.0	158.2	0.0	14.7	111.9	54.3	0.2	0.1	0.2	0.6	1.1	0.7	0.2	0.0	1.0	0.7	0.5	0.3	0.1	0.2	0.2	0.1	0.0	0.0	0.1	0.9	0.0	0.0	0.1	0.0	2.9	0.8	26.1	2.0	0.9	0.3	0.0	0.0	0.1	0.2	0.3	0.0	24.8	44.1	0.3	0.6	16.5	0.4
24	1.0	1006.0	107.07142857142857	0.07142857142857142	14.904761904761905	115.9047619047619	58.92857142857143	0.047619047619047616	0.21428571428571427	0.42857142857142855	15.976190476190476	1.4523809523809523	2.5714285714285716	1.6666666666666667	0.07142857142857142	0.19047619047619047	0.40476190476190477	0.5238095238095238	0.19047619047619047	0.047619047619047616	0.7142857142857143	1.3333333333333333	0.19047619047619047	0.11904761904761904	0.047619047619047616	0.5	0.2619047619047619	0.11904761904761904	0.5476190476190477	11.642857142857142	0.07142857142857142	2.880952380952381	0.7142857142857143	3.9047619047619047	0.6190476190476191	0.6666666666666666	0.16666666666666666	0.5	0.023809523809523808	0.5714285714285714	0.09523809523809523	0.3333333333333333	0.14285714285714285	28.928571428571427	53.69047619047619	0.23809523809523808	0.9523809523809523	8.833333333333334	0.7142857142857143
25	0.0	1051.0	169.33333333333334	0.0	15.666666666666666	116.66666666666667	53.833333333333336	0.0	0.16666666666666666	0.6666666666666666	0.6666666666666666	1.6666666666666667	31.166666666666668	1.6666666666666667	0.0	0.3333333333333333	0.16666666666666666	1.0	0.16666666666666666	0.16666666666666666	3.6666666666666665	1.1666666666666667	0.3333333333333333	0.16666666666666666	0.0	0.0	0.3333333333333333	0.16666666666666666	0.5	0.0	0.16666666666666666	1.5	1.6666666666666667	3.0	0.3333333333333333	0.16666666666666666	0.5	0.16666666666666666	0.0	0.16666666666666666	0.3333333333333333	0.0	0.5	47.666666666666664	84.33333333333333	0.6666666666666666	2.0	10.833333333333334	0.5
26	2.0	1057.0	126.28947368421052	0.05263157894736842	13.868421052631579	116.0	58.63157894736842	0.13157894736842105	0.3157894736842105	0.15789473684210525	2.6578947368421053	0.7894736842105263	0.3157894736842105	1.0789473684210527	0.02631578947368421	0.05263157894736842	0.4473684210526316	0.18421052631578946	0.05263157894736842	0.07894736842105263	6.368421052631579	2.736842105263158	0.02631578947368421	0.13157894736842105	0.0	0.10526315789473684	0.23684210526315788	0.02631578947368421	0.07894736842105263	0.23684210526315788	0.02631578947368421	0.9473684210526315	0.3684210526315789	1.4210526315789473	0.2894736842105263	0.42105263157894735	0.10526315789473684	0.07894736842105263	0.0	0.23684210526315788	0.15789473684210525	0.18421052631578946	0.2894736842105263	31.105263157894736	55.13157894736842	0.3684210526315789	3.1052631578947367	7.605263157894737	0.5263157894736842
27	3.0	1086.0	132.0	0.07608695652173914	16.23913043478261	113.80434782608695	59.95652173913044	0.05434782608695652	0.1956521739130435	0.358695652173913	17.26086956521739	1.108695652173913	1.0978260869565217	1.1304347826086956	0.06521739130434782	0.15217391304347827	0.4891304347826087	0.6086956521739131	0.05434782608695652	0.07608695652173914	0.9565217391304348	1.4673913043478262	0.17391304347826086	0.06521739130434782	0.11956521739130435	0.3695652173913043	0.29347826086956524	0.03260869565217391	0.08695652173913043	1.4673913043478262	0.06521739130434782	4.173913043478261	0.5434782608695652	7.554347826086956	0.9347826086956522	0.9021739130434783	0.13043478260869565	0.11956521739130435	0.05434782608695652	0.42391304347826086	0.42391304347826086	0.2717391304347826	0.40217391304347827	28.195652173913043	52.391304347826086	0.391304347826087	1.184782608695652	8.532608695652174	0.8152173913043478
28	4.0	1124.0	129.54545454545453	0.09090909090909091	15.236363636363636	114.10909090909091	57.981818181818184	0.10909090909090909	0.45454545454545453	0.36363636363636365	13.418181818181818	2.1818181818181817	4.945454545454545	2.8363636363636364	0.12727272727272726	0.3090909090909091	0.7272727272727273	0.6181818181818182	1.1454545454545455	0.18181818181818182	64.18181818181819	2.018181818181818	0.23636363636363636	0.38181818181818183	0.2	0.5818181818181818	0.36363636363636365	0.05454545454545454	0.01818181818181818	0.6909090909090909	0.05454545454545454	3.618181818181818	0.6363636363636364	16.363636363636363	1.8363636363636364	0.5272727272727272	0.14545454545454545	0.5272727272727272	0.01818181818181818	0.5818181818181818	0.4909090909090909	1.2727272727272727	0.8	17.509090909090908	31.272727272727273	0.8	1.7818181818181817	19.490909090909092	0.8727272727272727
29	3.0	37.0	111.12	0.04	14.64	118.68	58.52	0.08	0.24	0.08	3.24	0.4	0.16	0.32	0.04	0.0	0.2	0.2	0.04	0.0	1.08	0.8	0.12	0.0	0.0	0.04	0.04	0.0	0.28	0.0	0.0	0.52	0.48	3.88	0.44	8.0	0.72	0.12	0.0	0.28	0.28	0.2	0.16	39.32	50.24	0.16	0.56	6.48	0.56
30	3.0	327.0	101.86666666666666	0.2	14.4	111.0	59.733333333333334	0.06666666666666667	0.4	0.13333333333333333	0.13333333333333333	1.0666666666666667	1.4666666666666666	0.13333333333333333	0.13333333333333333	2.6	0.4	0.8666666666666667	0.2	0.0	0.26666666666666666	0.2	0.0	0.2	0.0	0.3333333333333333	0.5333333333333333	0.0	0.0	1.4	0.0	2.533333333333333	1.1333333333333333	4.933333333333334	1.4	0.06666666666666667	0.0	0.13333333333333333	0.06666666666666667	0.6	0.06666666666666667	0.3333333333333333	0.06666666666666667	42.4	84.4	0.5333333333333333	0.4	6.2	0.8
31	3.0	988.0	86.15384615384616	0.15384615384615385	15.461538461538462	117.61538461538461	61.07692307692308	0.23076923076923078	0.15384615384615385	0.07692307692307693	9.615384615384615	0.46153846153846156	0.5384615384615384	0.8461538461538461	0.07692307692307693	0.07692307692307693	0.23076923076923078	0.5384615384615384	0.3076923076923077	0.0	0.46153846153846156	0.6923076923076923	0.0	0.0	0.0	0.15384615384615385	0.23076923076923078	0.0	0.0	0.23076923076923078	0.07692307692307693	0.9230769230769231	0.23076923076923078	7.923076923076923	0.15384615384615385	1.0	0.0	0.23076923076923078	0.0	0.0	0.0	0.0	0.23076923076923078	15.076923076923077	26.0	0.23076923076923078	0.38461538461538464	7.3076923076923075	0.5384615384615384
32	4.0	1043.0	126.32727272727273	0.03636363636363636	15.854545454545455	119.54545454545455	59.0	0.05454545454545454	0.36363636363636365	0.23636363636363636	7.472727272727273	1.6545454545454545	0.8363636363636363	0.5272727272727272	0.09090909090909091	0.05454545454545454	0.36363636363636365	0.32727272727272727	1.018181818181818	0.12727272727272726	85.81818181818181	0.9818181818181818	0.14545454545454545	0.16363636363636364	0.0	0.4	0.2545454545454545	0.09090909090909091	0.09090909090909091	15.254545454545454	0.23636363636363636	2.9272727272727272	0.6	4.581818181818182	2.090909090909091	0.8909090909090909	0.2	0.5454545454545454	0.05454545454545454	0.7636363636363637	0.12727272727272726	4.709090909090909	0.23636363636363636	23.21818181818182	41.61818181818182	0.2909090909090909	1.1454545454545455	9.454545454545455	0.7636363636363637
33	6.0	954.0	135.3125	0.09375	15.625	118.546875	57.4375	1.703125	0.28125	0.046875	0.328125	1.140625	1.03125	0.34375	0.03125	3.609375	0.5625	0.59375	0.265625	0.015625	0.34375	0.5	0.203125	0.078125	0.140625	0.484375	0.5	0.0	0.015625	0.046875	0.0	3.921875	0.375	11.71875	2.375	0.421875	0.171875	0.21875	0.0	0.578125	0.078125	0.21875	0.859375	21.75	39.375	0.484375	0.796875	10.265625	0.828125
34	3.0	963.0	181.5	0.0	13.6	117.1	54.6	0.0	12.4	0.2	0.1	1.1	1.6	0.3	0.0	12.7	0.4	0.7	0.1	0.0	0.1	1.2	0.0	0.1	0.1	0.7	0.0	0.0	0.0	0.0	0.0	4.3	1.0	13.7	1.4	0.2	0.2	0.0	0.0	0.3	0.1	0.2	0.4	0.3	0.8	0.4	0.5	3.9	0.7
35	4.0	95.0	137.24	0.04	16.72	126.08	58.36	0.04	0.08	0.08	5.04	0.56	0.32	1.36	0.0	0.08	0.16	0.76	0.2	0.0	0.64	0.52	0.16	0.24	0.0	0.28	0.28	0.0	0.0	0.04	0.0	1.56	0.76	1.92	0.72	3.28	0.0	0.04	0.0	0.08	0.8	0.16	0.52	17.24	27.96	0.2	0.4	6.68	1.0
36	4.0	249.0	105.1	0.0	18.3	115.0	52.9	0.1	0.0	0.0	4.5	0.9	0.7	0.8	0.0	0.0	0.3	0.2	0.4	0.1	3.1	2.2	0.1	0.1	0.0	0.1	0.3	0.0	0.0	0.1	0.0	1.1	0.7	8.6	1.0	2.9	0.3	0.0	0.0	0.0	0.1	0.0	0.3	14.9	26.2	0.2	2.6	11.0	0.6
37	5.0	286.0	136.72	0.04	15.4	120.0	55.2	0.12	0.04	0.08	2.44	0.48	0.2	1.04	0.04	0.12	0.08	0.08	0.0	0.08	0.52	0.32	0.16	0.0	0.0	0.04	0.0	0.0	0.0	0.16	0.0	0.52	0.12	1.88	0.36	3.12	0.08	0.0	0.0	0.0	0.04	0.0	0.12	16.96	33.28	0.12	0.2	2.8	0.84
38	6.0	376.0	124.54545454545455	0.030303030303030304	14.848484848484848	116.18181818181819	56.696969696969695	0.15151515151515152	0.12121212121212122	0.06060606060606061	0.36363636363636365	1.1818181818181819	1.2424242424242424	0.30303030303030304	0.15151515151515152	2.0303030303030303	0.48484848484848486	0.9696969696969697	0.06060606060606061	0.12121212121212122	0.2727272727272727	0.24242424242424243	0.030303030303030304	0.30303030303030304	0.0	0.15151515151515152	0.9393939393939394	0.0	0.12121212121212122	0.5454545454545454	0.030303030303030304	3.0	0.6363636363636364	8.454545454545455	3.121212121212121	0.12121212121212122	0.3333333333333333	0.18181818181818182	0.09090909090909091	1.121212121212121	0.12121212121212122	0.24242424242424243	0.6666666666666666	35.57575757575758	64.54545454545455	0.36363636363636365	0.5454545454545454	11.575757575757576	1.0303030303030303
39	4.0	455.0	108.9	0.0	17.1	114.7	56.4	0.0	0.0	0.2	5.6	1.3	0.1	2.2	0.0	0.1	0.1	0.7	0.1	0.1	1.0	1.5	0.1	0.0	0.1	0.2	0.1	0.0	0.2	0.0	0.0	1.2	0.5	3.3	0.4	2.2	0.0	0.1	0.0	0.1	0.1	0.0	0.4	14.5	25.2	0.0	0.4	3.7	0.5
40	7.0	21.0	130.25	0.03571428571428571	15.571428571428571	117.35714285714286	58.982142857142854	0.017857142857142856	0.05357142857142857	0.14285714285714285	8.982142857142858	1.0178571428571428	0.4642857142857143	0.9642857142857143	0.017857142857142856	0.07142857142857142	0.4107142857142857	0.625	0.08928571428571429	0.07142857142857142	0.5178571428571429	0.6964285714285714	0.05357142857142857	0.10714285714285714	0.017857142857142856	0.14285714285714285	0.48214285714285715	0.0	0.05357142857142857	0.03571428571428571	0.017857142857142856	1.4285714285714286	0.4642857142857143	4.875	0.7857142857142857	2.4285714285714284	0.05357142857142857	0.05357142857142857	0.0	0.39285714285714285	0.10714285714285714	0.14285714285714285	0.125	36.05357142857143	64.71428571428571	0.39285714285714285	0.5357142857142857	7.928571428571429	1.0892857142857142
41	6.0	64.0	109.34375	0.0625	14.96875	119.90625	57.6875	0.09375	0.125	0.15625	3.28125	0.5	0.90625	0.40625	0.03125	0.0625	0.3125	0.40625	0.125	0.09375	0.40625	0.84375	0.03125	0.09375	0.0	0.0625	0.5625	0.0	0.03125	0.0625	0.0	0.8125	0.375	7.78125	0.6875	9.6875	0.125	0.0625	0.0	0.1875	0.4375	0.0625	0.15625	30.28125	56.8125	0.1875	0.4375	7.03125	0.75
42	5.0	211.0	155.32	0.08	14.32	115.0	58.64	0.0	0.48	0.48	11.64	0.92	0.72	0.76	0.0	0.04	0.44	0.6	0.28	0.08	6.36	2.4	0.08	0.28	0.0	0.4	0.56	0.0	0.04	0.16	0.04	1.64	2.04	5.64	0.64	0.64	0.2	0.16	0.0	0.08	0.48	0.12	0.32	20.36	41.08	0.28	2.2	9.92	0.96
43	8.0	317.0	122.82089552238806	0.07462686567164178	15.298507462686567	115.29850746268657	56.940298507462686	0.1044776119402985	0.08955223880597014	0.1044776119402985	0.44776119402985076	1.4328358208955223	0.6119402985074627	0.14925373134328357	0.029850746268656716	2.656716417910448	0.373134328358209	0.6716417910447762	0.11940298507462686	0.11940298507462686	0.13432835820895522	0.19402985074626866	0.208955223880597	0.14925373134328357	0.05970149253731343	0.1791044776119403	0.8208955223880597	0.029850746268656716	0.014925373134328358	1.6119402985074627	0.08955223880597014	3.1940298507462686	0.5522388059701493	5.104477611940299	1.8955223880597014	0.1044776119402985	0.22388059701492538	0.2537313432835821	0.029850746268656716	0.7164179104477612	0.11940298507462686	0.23880597014925373	0.7313432835820896	24.0	40.55223880597015	0.3283582089552239	0.7761194029850746	10.343283582089553	0.835820895522388
44	7.0	393.0	131.16071428571428	0.05357142857142857	16.035714285714285	114.17857142857143	57.232142857142854	0.21428571428571427	0.39285714285714285	0.017857142857142856	0.48214285714285715	0.7142857142857143	0.5178571428571429	0.17857142857142858	0.07142857142857142	1.6785714285714286	0.35714285714285715	0.7857142857142857	0.08928571428571429	0.05357142857142857	0.6071428571428571	0.35714285714285715	0.14285714285714285	0.35714285714285715	0.0	0.19642857142857142	0.5892857142857143	0.0	0.017857142857142856	1.8035714285714286	0.03571428571428571	2.392857142857143	0.5892857142857143	4.821428571428571	1.5892857142857142	1.8392857142857142	0.14285714285714285	0.16071428571428573	0.017857142857142856	0.6964285714285714	0.07142857142857142	0.32142857142857145	0.5178571428571429	26.785714285714285	47.375	0.375	0.48214285714285715	9.464285714285714	0.7678571428571429
45	7.0	975.0	117.34146341463415	0.04878048780487805	15.341463414634147	117.60975609756098	58.58536585365854	0.0975609756097561	0.1951219512195122	0.12195121951219512	0.2926829268292683	1.0975609756097562	3.5853658536585367	0.4146341463414634	0.0	8.536585365853659	0.2682926829268293	0.7073170731707317	0.17073170731707318	0.12195121951219512	0.3902439024390244	0.43902439024390244	0.2682926829268293	0.24390243902439024	0.14634146341463414	0.4634146341463415	0.34146341463414637	0.0	0.04878048780487805	0.21951219512195122	0.0	3.7560975609756095	0.43902439024390244	8.878048780487806	0.975609756097561	0.5365853658536586	0.14634146341463414	0.04878048780487805	0.04878048780487805	0.8048780487804879	0.04878048780487805	0.17073170731707318	0.6341463414634146	18.317073170731707	33.853658536585364	0.21951219512195122	0.8048780487804879	8.21951219512195	0.8780487804878049
46	6.0	981.0	96.875	0.0	15.0625	118.4375	61.125	0.1875	0.4375	0.4375	3.125	1.5	2.125	0.625	0.0625	4.6875	0.5625	0.9375	0.125	0.25	0.75	0.25	0.3125	0.1875	0.375	0.625	0.4375	0.0	0.0	0.5625	0.125	5.5625	0.5625	9.5	0.875	3.3125	0.1875	0.1875	0.0	0.625	0.0625	0.75	0.875	18.625	32.0	0.25	0.625	12.1875	0.875
47	10.0	1177.0	121.97590361445783	0.07228915662650602	15.289156626506024	117.20481927710843	58.325301204819276	0.0963855421686747	0.1566265060240964	0.27710843373493976	12.46987951807229	1.2530120481927711	2.819277108433735	1.1927710843373494	0.20481927710843373	0.1686746987951807	0.3253012048192771	0.3253012048192771	0.10843373493975904	0.07228915662650602	1.3012048192771084	3.9397590361445785	0.08433734939759036	0.20481927710843373	0.012048192771084338	0.27710843373493976	0.10843373493975904	0.0	0.04819277108433735	0.060240963855421686	0.060240963855421686	5.686746987951807	0.43373493975903615	9.144578313253012	0.8433734939759037	1.6385542168674698	0.10843373493975904	0.07228915662650602	0.024096385542168676	0.18072289156626506	0.24096385542168675	0.03614457831325301	0.3373493975903614	20.85542168674699	39.566265060240966	0.2891566265060241	1.3253012048192772	15.843373493975903	1.2409638554216869
48	6.0	100.0	114.7	0.0	14.7	117.2	56.6	0.0	0.2	0.5	28.2	1.6	1.2	1.1	0.1	0.0	0.3	0.6	0.3	0.0	2.3	1.7	0.1	0.2	0.1	0.0	0.2	0.0	0.0	0.0	0.0	1.4	1.2	13.8	0.6	3.1	0.1	0.0	0.0	0.0	0.3	0.1	0.6	12.3	18.1	0.2	1.8	16.2	1.0
49	7.0	164.0	123.8	0.14	15.74	113.58	56.3	0.12	0.1	0.28	2.72	0.5	0.22	0.96	0.06	0.02	0.24	0.28	0.04	0.0	0.5	0.48	0.04	0.16	0.0	0.54	0.04	0.0	0.02	0.04	0.02	1.54	0.24	2.34	0.34	0.98	0.08	0.0	0.0	0.26	0.02	0.04	0.14	21.86	40.5	0.1	0.34	3.0	0.82
50	6.0	341.0	138.83333333333334	0.0	15.222222222222221	119.27777777777777	60.388888888888886	0.05555555555555555	0.05555555555555555	0.3333333333333333	0.2222222222222222	1.7222222222222223	2.2222222222222223	2.0555555555555554	0.16666666666666666	1.3888888888888888	0.2777777777777778	1.6666666666666667	0.2222222222222222	0.0	0.2777777777777778	0.16666666666666666	0.2777777777777778	0.05555555555555555	0.1111111111111111	0.3888888888888889	1.8333333333333333	0.2222222222222222	0.05555555555555555	1.8333333333333333	0.2222222222222222	2.4444444444444446	0.5	8.277777777777779	1.6111111111111112	0.0	0.2777777777777778	0.1111111111111111	0.0	1.0	0.1111111111111111	0.2222222222222222	0.4444444444444444	37.333333333333336	67.22222222222223	0.2777777777777778	1.0	8.722222222222221	1.0555555555555556
51	8.0	370.0	111.88888888888889	0.0	15.055555555555555	116.38888888888889	56.388888888888886	0.08333333333333333	0.3333333333333333	0.1111111111111111	0.08333333333333333	0.8611111111111112	0.3055555555555556	0.25	0.027777777777777776	3.7222222222222223	0.6944444444444444	1.0277777777777777	0.08333333333333333	0.05555555555555555	0.3888888888888889	0.4166666666666667	0.05555555555555555	0.1388888888888889	0.08333333333333333	0.25	0.2777777777777778	0.0	0.1388888888888889	0.7222222222222222	0.05555555555555555	2.888888888888889	0.8888888888888888	9.13888888888889	1.9444444444444444	0.2222222222222222	0.1111111111111111	0.25	0.0	0.8888888888888888	0.05555555555555555	0.2777777777777778	0.3333333333333333	38.72222222222222	74.69444444444444	0.16666666666666666	0.5277777777777778	5.583333333333333	0.5833333333333334
52	8.0	356.0	128.21428571428572	0.03571428571428571	15.321428571428571	115.67857142857143	57.42857142857143	0.17857142857142858	0.2857142857142857	0.07142857142857142	0.25	0.8928571428571429	0.6071428571428571	0.14285714285714285	0.03571428571428571	3.9642857142857144	0.6071428571428571	1.0357142857142858	0.10714285714285714	0.03571428571428571	0.2857142857142857	0.10714285714285714	0.10714285714285714	0.10714285714285714	0.07142857142857142	0.21428571428571427	0.21428571428571427	0.0	0.10714285714285714	1.9285714285714286	0.0	2.892857142857143	0.5	4.785714285714286	2.0357142857142856	0.17857142857142858	0.17857142857142858	0.14285714285714285	0.0	0.35714285714285715	0.07142857142857142	0.35714285714285715	0.5714285714285714	31.928571428571427	59.642857142857146	0.42857142857142855	0.5357142857142857	6.25	1.0357142857142858
53	8.0	1003.0	108.41025641025641	0.10256410256410256	13.923076923076923	115.64102564102564	63.69230769230769	0.10256410256410256	0.1794871794871795	0.15384615384615385	9.794871794871796	1.641025641025641	1.2307692307692308	0.46153846153846156	0.02564102564102564	0.10256410256410256	1.0256410256410255	0.6666666666666666	0.20512820512820512	0.05128205128205128	0.6666666666666666	0.7692307692307693	0.20512820512820512	0.28205128205128205	0.07692307692307693	0.3333333333333333	0.5641025641025641	0.05128205128205128	0.10256410256410256	4.051282051282051	0.07692307692307693	4.769230769230769	0.6410256410256411	8.666666666666666	2.1025641025641026	0.9743589743589743	0.2564102564102564	0.6153846153846154	0.07692307692307693	1.358974358974359	0.05128205128205128	0.3076923076923077	0.3333333333333333	31.05128205128205	63.02564102564103	0.5384615384615384	11.384615384615385	12.282051282051283	0.7948717948717948
54	7.0	1010.0	89.375	0.0	15.6875	115.875	55.125	0.1875	0.25	0.25	7.8125	1.5	0.375	2.3125	0.0	0.125	0.5625	0.875	0.5	0.0	1.0	1.0625	0.0625	0.125	0.0	0.6875	0.3125	0.125	0.5	26.125	0.4375	7.0	0.4375	4.25	1.25	1.125	0.1875	1.0	0.0	1.0	0.125	0.875	0.1875	7.875	14.1875	0.25	2.125	13.6875	0.5625
55	10.0	56.0	141.82142857142858	0.10714285714285714	15.5	117.78571428571429	60.25	0.10714285714285714	9.285714285714286	0.42857142857142855	10.821428571428571	1.1071428571428572	0.9285714285714286	0.8214285714285714	0.14285714285714285	0.25	0.2857142857142857	0.32142857142857145	0.42857142857142855	0.21428571428571427	3.9642857142857144	2.7857142857142856	0.10714285714285714	0.14285714285714285	0.03571428571428571	0.17857142857142858	0.25	0.0	0.03571428571428571	0.10714285714285714	0.25	2.0714285714285716	2.6785714285714284	46.57142857142857	6.535714285714286	4.75	0.42857142857142855	0.17857142857142858	0.0	0.21428571428571427	0.35714285714285715	0.07142857142857142	0.7142857142857143	22.321428571428573	42.535714285714285	0.6785714285714286	2.892857142857143	13.142857142857142	0.4642857142857143
56	10.0	349.0	130.92307692307693	0.07692307692307693	13.692307692307692	116.76923076923077	55.11538461538461	0.038461538461538464	0.19230769230769232	0.11538461538461539	0.19230769230769232	1.0384615384615385	0.7307692307692307	0.19230769230769232	0.038461538461538464	2.230769230769231	0.5384615384615384	0.6923076923076923	0.07692307692307693	0.038461538461538464	0.34615384615384615	0.23076923076923078	0.07692307692307693	0.11538461538461539	0.038461538461538464	0.23076923076923078	0.6153846153846154	0.038461538461538464	0.11538461538461539	1.8846153846153846	0.038461538461538464	2.8461538461538463	0.5769230769230769	6.384615384615385	3.269230769230769	0.23076923076923078	0.11538461538461539	0.038461538461538464	0.038461538461538464	0.5769230769230769	0.11538461538461539	0.23076923076923078	0.8846153846153846	31.884615384615383	62.73076923076923	0.5769230769230769	0.6153846153846154	8.576923076923077	0.6923076923076923
57	11.0	37.0	103.64814814814815	0.018518518518518517	14.37037037037037	116.5925925925926	58.25925925925926	0.2222222222222222	0.2037037037037037	0.14814814814814814	7.666666666666667	0.7407407407407407	0.7407407407407407	0.37037037037037035	0.018518518518518517	0.018518518518518517	0.6111111111111112	0.5740740740740741	0.25925925925925924	0.12962962962962962	2.074074074074074	1.4444444444444444	0.09259259259259259	0.12962962962962962	0.0	0.6666666666666666	0.2222222222222222	0.0	0.018518518518518517	0.05555555555555555	0.09259259259259259	1.4444444444444444	0.5370370370370371	3.7037037037037037	0.5740740740740741	2.1296296296296298	0.18518518518518517	0.2037037037037037	0.0	0.25925925925925924	0.16666666666666666	0.35185185185185186	0.2222222222222222	31.537037037037038	58.592592592592595	0.25925925925925924	1.8518518518518519	9.018518518518519	1.0555555555555556
58	10.0	105.0	126.96153846153847	0.038461538461538464	14.615384615384615	116.03846153846153	55.0	0.23076923076923078	1.5384615384615385	0.7307692307692307	34.03846153846154	2.230769230769231	3.8461538461538463	1.8461538461538463	0.3076923076923077	0.6153846153846154	0.6923076923076923	0.9615384615384616	0.5384615384615384	0.038461538461538464	1.7692307692307692	1.5384615384615385	0.3076923076923077	0.38461538461538464	0.0	0.5	0.5384615384615384	0.038461538461538464	0.0	0.15384615384615385	0.34615384615384615	2.076923076923077	12.23076923076923	87.03846153846153	17.923076923076923	3.0	2.0	0.19230769230769232	0.23076923076923078	0.46153846153846156	0.8846153846153846	0.23076923076923078	0.46153846153846156	13.692307692307692	21.615384615384617	0.19230769230769232	1.1538461538461537	8.923076923076923	0.8076923076923077
59	11.0	205.0	130.94736842105263	0.05263157894736842	15.631578947368421	112.86842105263158	59.23684210526316	0.15789473684210525	0.39473684210526316	0.6578947368421053	12.131578947368421	0.9473684210526315	0.2894736842105263	0.47368421052631576	0.02631578947368421	0.07894736842105263	0.5789473684210527	0.5789473684210527	0.18421052631578946	0.0	1.131578947368421	1.0526315789473684	0.05263157894736842	0.02631578947368421	0.0	0.5789473684210527	0.15789473684210525	0.0	0.0	0.05263157894736842	0.02631578947368421	1.1578947368421053	0.7631578947368421	4.657894736842105	0.47368421052631576	2.8684210526315788	0.05263157894736842	0.10526315789473684	0.0	0.18421052631578946	0.21052631578947367	0.13157894736842105	0.3157894736842105	16.18421052631579	27.973684210526315	0.47368421052631576	0.7894736842105263	9.657894736842104	0.8421052631578947
60	13.0	307.0	125.53424657534246	0.0958904109589041	14.835616438356164	117.93150684931507	58.23287671232877	0.0547945205479452	2.3698630136986303	0.0547945205479452	0.863013698630137	0.9041095890410958	0.4246575342465753	0.1506849315068493	0.0547945205479452	1.3013698630136987	0.3287671232876712	0.589041095890411	0.0273972602739726	0.0684931506849315	0.1917808219178082	0.1506849315068493	0.1232876712328767	0.1780821917808219	0.0	0.1506849315068493	0.7123287671232876	0.0136986301369863	0.0410958904109589	1.0684931506849316	0.0547945205479452	1.8767123287671232	0.4520547945205479	4.1506849315068495	1.2328767123287672	0.4657534246575342	0.136986301369863	0.1917808219178082	0.0136986301369863	0.3972602739726027	0.0410958904109589	0.1095890410958904	0.684931506849315	25.89041095890411	48.3013698630137	0.3150684931506849	0.4657534246575342	8.32876712328767	0.7534246575342466
61	9.0	327.0	71.84615384615384	0.07692307692307693	15.153846153846153	113.84615384615384	60.38461538461539	0.23076923076923078	0.38461538461538464	0.0	0.3076923076923077	1.0	2.4615384615384617	0.15384615384615385	0.0	2.3076923076923075	0.38461538461538464	0.46153846153846156	0.15384615384615385	0.0	0.6153846153846154	0.3076923076923077	0.38461538461538464	0.5384615384615384	0.0	0.38461538461538464	0.6153846153846154	0.0	0.0	0.46153846153846156	0.0	2.1538461538461537	1.2307692307692308	6.230769230769231	4.076923076923077	0.15384615384615385	0.3076923076923077	0.23076923076923078	0.0	0.8461538461538461	0.15384615384615385	0.38461538461538464	0.6153846153846154	29.76923076923077	50.69230769230769	0.5384615384615384	0.8461538461538461	11.692307692307692	0.6153846153846154
62	12.0	385.0	111.84285714285714	0.05714285714285714	15.442857142857143	114.27142857142857	57.18571428571428	0.1	0.14285714285714285	0.12857142857142856	1.3142857142857143	1.2	5.2	0.6	0.08571428571428572	2.0285714285714285	0.4	0.7714285714285715	0.1	0.05714285714285714	0.37142857142857144	0.2714285714285714	0.1	0.15714285714285714	0.05714285714285714	0.14285714285714285	1.1571428571428573	0.014285714285714285	0.02857142857142857	1.5571428571428572	0.05714285714285714	2.1142857142857143	0.7142857142857143	4.514285714285714	1.7	0.32857142857142857	0.2	0.17142857142857143	0.014285714285714285	0.5428571428571428	0.12857142857142856	0.2571428571428571	0.9285714285714286	31.185714285714287	54.51428571428571	0.4	0.6428571428571429	10.442857142857143	1.0714285714285714
63	10.0	411.0	122.67567567567568	0.10810810810810811	15.702702702702704	112.97297297297297	57.45945945945946	0.02702702702702703	6.972972972972973	0.08108108108108109	4.486486486486487	0.8918918918918919	0.4594594594594595	0.6486486486486487	0.02702702702702703	0.05405405405405406	0.2702702702702703	0.43243243243243246	0.2702702702702703	0.02702702702702703	2.8378378378378377	1.1081081081081081	0.13513513513513514	0.02702702702702703	0.02702702702702703	0.21621621621621623	0.16216216216216217	0.0	0.0	0.08108108108108109	0.08108108108108109	1.0810810810810811	0.7567567567567568	4.945945945945946	0.5675675675675675	3.972972972972973	0.08108108108108109	0.08108108108108109	0.0	0.16216216216216217	0.3783783783783784	0.16216216216216217	0.7027027027027027	22.89189189189189	41.054054054054056	0.2972972972972973	1.3513513513513513	8.27027027027027	0.918918918918919
64	8.0	966.0	155.88888888888889	0.0	14.555555555555555	110.33333333333333	60.22222222222222	0.2222222222222222	0.2222222222222222	0.1111111111111111	0.5555555555555556	0.5555555555555556	1.8888888888888888	0.6666666666666666	0.0	8.444444444444445	0.5555555555555556	0.2222222222222222	0.0	0.0	0.4444444444444444	0.6666666666666666	0.1111111111111111	0.0	0.0	0.4444444444444444	0.1111111111111111	0.0	0.0	0.0	0.0	5.666666666666667	0.2222222222222222	13.666666666666666	1.8888888888888888	1.0	0.4444444444444444	0.2222222222222222	0.0	1.6666666666666667	0.1111111111111111	0.1111111111111111	0.3333333333333333	0.4444444444444444	1.2222222222222223	0.3333333333333333	0.4444444444444444	7.555555555555555	1.0
65	12.0	335.0	117.17948717948718	0.07692307692307693	13.461538461538462	114.56410256410257	58.61538461538461	0.1282051282051282	4.17948717948718	0.07692307692307693	0.5128205128205128	0.9487179487179487	5.615384615384615	0.48717948717948717	0.1282051282051282	1.3846153846153846	0.6153846153846154	0.9487179487179487	0.15384615384615385	0.15384615384615385	0.28205128205128205	0.23076923076923078	0.10256410256410256	0.1794871794871795	0.0	0.1282051282051282	0.8717948717948718	0.07692307692307693	0.10256410256410256	0.7948717948717948	0.05128205128205128	3.1794871794871793	0.5897435897435898	5.256410256410256	3.3333333333333335	0.1794871794871795	0.23076923076923078	0.23076923076923078	0.05128205128205128	0.7948717948717948	0.1794871794871795	0.23076923076923078	0.8461538461538461	26.897435897435898	49.717948717948715	0.2564102564102564	0.6666666666666666	12.282051282051283	0.46153846153846156
66	10.0	926.0	141.8235294117647	0.0	17.705882352941178	118.94117647058823	58.1764705882353	0.058823529411764705	0.17647058823529413	0.11764705882352941	5.294117647058823	0.7058823529411765	1.2352941176470589	3.411764705882353	0.0	1.7058823529411764	0.35294117647058826	0.17647058823529413	0.058823529411764705	0.058823529411764705	1.1176470588235294	3.823529411764706	0.058823529411764705	0.11764705882352941	0.0	0.17647058823529413	0.17647058823529413	0.0	0.058823529411764705	0.17647058823529413	0.058823529411764705	3.7058823529411766	0.9411764705882353	2.411764705882353	1.2352941176470589	0.8823529411764706	0.0	0.0	0.0	1.3529411764705883	0.11764705882352941	0.17647058823529413	0.35294117647058826	8.117647058823529	18.11764705882353	0.17647058823529413	0.5294117647058824	3.764705882352941	0.7058823529411765
67	12.0	1060.0	114.79310344827586	0.06896551724137931	14.879310344827585	115.37931034482759	57.44827586206897	0.15517241379310345	0.3448275862068966	0.27586206896551724	20.32758620689655	1.5344827586206897	0.46551724137931033	1.4137931034482758	0.05172413793103448	0.1896551724137931	0.3448275862068966	0.6379310344827587	0.25862068965517243	0.06896551724137931	1.6379310344827587	8.620689655172415	0.13793103448275862	0.10344827586206896	0.0	0.5689655172413793	0.20689655172413793	0.034482758620689655	0.034482758620689655	4.137931034482759	0.08620689655172414	2.206896551724138	0.5689655172413793	6.413793103448276	0.9655172413793104	0.5517241379310345	0.1724137931034483	0.3448275862068966	0.034482758620689655	0.3448275862068966	0.25862068965517243	2.896551724137931	0.27586206896551724	25.120689655172413	43.689655172413794	0.15517241379310345	1.103448275862069	8.89655172413793	0.7586206896551724
68	14.0	134.0	129.53030303030303	0.07575757575757576	14.545454545454545	117.78787878787878	58.06060606060606	0.16666666666666666	0.045454545454545456	0.16666666666666666	3.772727272727273	0.42424242424242425	0.12121212121212122	0.696969696969697	0.07575757575757576	0.045454545454545456	0.12121212121212122	0.12121212121212122	0.045454545454545456	0.030303030303030304	0.5151515151515151	0.6515151515151515	0.045454545454545456	0.045454545454545456	0.015151515151515152	0.13636363636363635	0.045454545454545456	0.015151515151515152	0.030303030303030304	0.015151515151515152	0.0	0.36363636363636365	0.4393939393939394	1.893939393939394	0.10606060606060606	2.1515151515151514	0.015151515151515152	0.06060606060606061	0.015151515151515152	0.07575757575757576	0.06060606060606061	0.015151515151515152	0.13636363636363635	36.72727272727273	67.98484848484848	0.09090909090909091	0.2878787878787879	2.9545454545454546	0.8333333333333334
69	11.0	289.0	127.06666666666666	0.0	15.8	113.93333333333334	57.0	0.06666666666666667	0.06666666666666667	0.6	2.4	1.3333333333333333	0.3333333333333333	0.4666666666666667	0.06666666666666667	0.13333333333333333	0.26666666666666666	0.3333333333333333	0.2	0.06666666666666667	0.8666666666666667	0.4	0.0	0.06666666666666667	0.06666666666666667	0.2	0.0	0.0	0.13333333333333333	0.06666666666666667	0.0	2.466666666666667	0.4666666666666667	2.933333333333333	0.8666666666666667	2.2	0.06666666666666667	0.06666666666666667	0.06666666666666667	0.2	0.5333333333333333	0.0	0.2	12.666666666666666	26.266666666666666	0.13333333333333333	0.6	4.4	0.8666666666666667
70	14.0	917.0	142.91666666666666	0.016666666666666666	16.466666666666665	111.55	56.81666666666667	0.05	0.06666666666666667	0.16666666666666666	8.183333333333334	1.0166666666666666	0.36666666666666664	0.9666666666666667	0.06666666666666667	0.21666666666666667	0.38333333333333336	0.26666666666666666	0.13333333333333333	0.06666666666666667	0.36666666666666664	1.1833333333333333	0.1	0.03333333333333333	0.03333333333333333	0.48333333333333334	0.05	0.0	0.05	0.08333333333333333	0.0	1.3	0.21666666666666667	3.783333333333333	0.7833333333333333	0.6833333333333333	0.06666666666666667	0.05	0.0	0.2833333333333333	0.18333333333333332	0.06666666666666667	0.18333333333333332	26.85	48.2	0.15	0.38333333333333336	4.183333333333334	0.7833333333333333
71	11.0	947.0	81.27272727272727	0.09090909090909091	15.545454545454545	116.9090909090909	59.54545454545455	0.0	0.45454545454545453	0.0	1.0	0.36363636363636365	0.6363636363636364	2.0	0.0	0.2727272727272727	1.4545454545454546	0.45454545454545453	0.45454545454545453	0.0	0.5454545454545454	1.0909090909090908	0.0	0.0	0.0	0.36363636363636365	0.7272727272727273	0.0	0.0	0.09090909090909091	0.18181818181818182	3.5454545454545454	0.45454545454545453	1.8181818181818181	0.45454545454545453	0.09090909090909091	0.2727272727272727	0.09090909090909091	0.0	0.5454545454545454	0.2727272727272727	0.36363636363636365	0.2727272727272727	10.0	15.0	0.09090909090909091	0.45454545454545453	3.4545454545454546	1.0
72	12.0	1043.0	142.9375	0.0625	14.875	118.84375	55.71875	0.1875	0.125	1.28125	11.84375	2.75	0.5	0.6875	0.90625	0.09375	0.53125	0.53125	0.375	0.09375	27.53125	1.34375	0.125	0.40625	0.09375	1.28125	0.15625	0.03125	0.125	2.96875	0.09375	3.09375	0.25	5.3125	1.0625	0.375	0.03125	0.15625	0.0	1.0	4.875	1.28125	0.25	25.625	48.375	0.3125	1.375	10.40625	0.625
73	11.0	1290.0	132.8	0.12	15.48	112.16	55.04	0.08	0.12	0.08	2.92	0.96	0.32	2.2	0.08	0.04	0.12	0.28	0.0	0.04	2.12	4.16	0.08	0.2	0.0	0.4	0.16	0.04	0.04	0.16	0.0	6.84	0.68	7.52	0.56	1.0	0.04	0.2	0.08	0.12	0.64	0.44	0.36	19.64	36.6	0.44	1.0	13.68	0.64
74	11.0	128.0	56.4	0.0	16.0	125.4	55.0	0.0	0.0	0.0	3.2	0.4	0.4	0.4	0.0	0.2	0.2	0.2	0.2	0.0	0.6	0.8	0.0	0.0	0.0	0.4	0.0	0.0	0.0	0.0	0.0	1.0	0.0	1.2	0.0	3.0	0.0	0.0	0.0	0.0	0.0	0.0	0.2	18.4	35.8	0.2	0.6	3.4	0.8
75	15.0	957.0	139.67796610169492	0.0847457627118644	14.983050847457626	115.35593220338983	56.067796610169495	0.05084745762711865	0.1864406779661017	0.1016949152542373	0.3220338983050847	1.5084745762711864	1.3389830508474576	0.6271186440677966	0.06779661016949153	3.7966101694915255	0.6440677966101694	1.0508474576271187	0.23728813559322035	0.03389830508474576	0.3898305084745763	0.6779661016949152	0.2711864406779661	0.1016949152542373	0.15254237288135594	0.559322033898305	0.7966101694915254	0.03389830508474576	0.0	0.2033898305084746	0.03389830508474576	6.576271186440678	0.6101694915254238	11.101694915254237	1.1355932203389831	0.4915254237288136	0.2711864406779661	0.2542372881355932	0.03389830508474576	1.0847457627118644	0.05084745762711865	0.1694915254237288	0.7796610169491526	13.745762711864407	27.338983050847457	0.6271186440677966	0.576271186440678	12.389830508474576	1.0
76	15.0	970.0	138.29577464788733	0.08450704225352113	14.95774647887324	115.15492957746478	58.42253521126761	0.09859154929577464	0.2676056338028169	0.11267605633802817	0.38028169014084506	0.9154929577464789	2.2535211267605635	0.36619718309859156	0.014084507042253521	4.056338028169014	0.6619718309859155	0.8028169014084507	0.38028169014084506	0.08450704225352113	0.38028169014084506	0.5633802816901409	0.07042253521126761	0.19718309859154928	0.2535211267605634	0.39436619718309857	0.23943661971830985	0.0	0.0	0.19718309859154928	0.014084507042253521	6.535211267605634	0.5774647887323944	13.126760563380282	1.4647887323943662	0.8169014084507042	0.2112676056338028	0.1267605633802817	0.028169014084507043	0.7746478873239436	0.08450704225352113	0.18309859154929578	0.5633802816901409	13.267605633802816	24.816901408450704	0.30985915492957744	0.6901408450704225	10.774647887323944	0.7183098591549296
77	14.0	66.0	124.125	0.0	15.25	115.41666666666667	57.333333333333336	0.16666666666666666	0.125	0.20833333333333334	6.916666666666667	0.5833333333333334	0.2916666666666667	0.6666666666666666	0.08333333333333333	0.08333333333333333	0.5416666666666666	0.4166666666666667	0.375	0.041666666666666664	0.25	1.5416666666666667	0.2916666666666667	0.2916666666666667	0.125	0.5	0.041666666666666664	0.0	0.041666666666666664	0.0	0.041666666666666664	1.7916666666666667	0.6666666666666666	2.8333333333333335	0.5416666666666666	7.458333333333333	0.16666666666666666	0.25	0.0	0.5	2.5416666666666665	0.5416666666666666	0.25	35.416666666666664	66.33333333333333	0.375	0.375	6.166666666666667	0.5416666666666666
78	15.0	251.0	128.6206896551724	0.06896551724137931	14.482758620689655	114.58620689655173	60.03448275862069	0.034482758620689655	0.1724137931034483	0.06896551724137931	2.9310344827586206	0.6206896551724138	0.3103448275862069	0.5172413793103449	0.0	0.10344827586206896	0.1724137931034483	0.27586206896551724	0.3793103448275862	0.06896551724137931	2.6551724137931036	1.896551724137931	0.06896551724137931	0.034482758620689655	0.0	0.13793103448275862	0.1724137931034483	0.0	0.0	0.034482758620689655	0.06896551724137931	1.2758620689655173	0.4482758620689655	3.7586206896551726	0.1724137931034483	5.551724137931035	0.1724137931034483	0.13793103448275862	0.0	0.034482758620689655	0.3448275862068966	0.0	0.3793103448275862	18.655172413793103	32.51724137931034	0.5862068965517241	1.4827586206896552	6.793103448275862	0.5517241379310345
79	15.0	362.0	124.0909090909091	0.0	13.590909090909092	111.0909090909091	57.0	0.09090909090909091	0.18181818181818182	0.0	0.9545454545454546	0.8181818181818182	0.7272727272727273	0.2727272727272727	0.7272727272727273	2.9545454545454546	0.6363636363636364	0.7272727272727273	0.22727272727272727	0.045454545454545456	0.3181818181818182	0.45454545454545453	0.045454545454545456	0.13636363636363635	0.09090909090909091	0.13636363636363635	0.4090909090909091	0.0	0.0	1.0454545454545454	0.045454545454545456	3.4545454545454546	0.9545454545454546	8.863636363636363	3.3636363636363638	0.0	0.22727272727272727	0.09090909090909091	0.0	0.8636363636363636	0.22727272727272727	0.09090909090909091	0.36363636363636365	34.09090909090909	61.18181818181818	0.4090909090909091	1.0909090909090908	10.045454545454545	0.7727272727272727
80	14.0	1036.0	131.3913043478261	0.043478260869565216	15.434782608695652	115.30434782608695	59.34782608695652	0.21739130434782608	0.17391304347826086	0.8695652173913043	15.347826086956522	3.217391304347826	0.782608695652174	0.8260869565217391	0.5652173913043478	0.08695652173913043	0.6956521739130435	0.6086956521739131	0.13043478260869565	0.043478260869565216	2.9130434782608696	1.7826086956521738	0.13043478260869565	0.34782608695652173	0.08695652173913043	1.8695652173913044	0.13043478260869565	0.043478260869565216	0.043478260869565216	0.4782608695652174	0.0	3.9130434782608696	0.391304347826087	6.3478260869565215	1.3478260869565217	0.7391304347826086	0.08695652173913043	0.08695652173913043	0.043478260869565216	0.7391304347826086	5.913043478260869	0.21739130434782608	0.13043478260869565	32.56521739130435	58.95652173913044	0.391304347826087	1.7391304347826086	11.130434782608695	0.9130434782608695
81	16.0	1284.0	128.87692307692308	0.06153846153846154	15.015384615384615	117.12307692307692	57.44615384615385	0.1076923076923077	0.23076923076923078	0.18461538461538463	5.7384615384615385	1.476923076923077	0.5692307692307692	0.9076923076923077	0.16923076923076924	0.046153846153846156	0.4	1.2769230769230768	0.2153846153846154	0.09230769230769231	1.0461538461538462	2.7384615384615385	0.09230769230769231	0.2153846153846154	0.015384615384615385	0.8769230769230769	0.2153846153846154	0.0	0.015384615384615385	0.12307692307692308	0.015384615384615385	10.338461538461539	0.4153846153846154	9.169230769230769	1.3076923076923077	1.1076923076923078	0.15384615384615385	0.046153846153846156	0.0	0.046153846153846156	0.8153846153846154	0.3384615384615385	0.4461538461538462	44.61538461538461	62.01538461538462	0.4307692307692308	0.8923076923076924	9.661538461538461	0.8
82	14.0	343.0	144.8095238095238	0.09523809523809523	15.714285714285714	110.85714285714286	58.095238095238095	0.2857142857142857	0.2857142857142857	0.09523809523809523	0.9047619047619048	1.7142857142857142	6.761904761904762	1.619047619047619	0.09523809523809523	2.4761904761904763	0.47619047619047616	0.9523809523809523	0.19047619047619047	0.047619047619047616	0.23809523809523808	0.14285714285714285	0.23809523809523808	0.23809523809523808	0.047619047619047616	0.3333333333333333	1.2857142857142858	0.047619047619047616	0.23809523809523808	1.5238095238095237	0.047619047619047616	5.523809523809524	0.6666666666666666	4.380952380952381	2.5238095238095237	0.19047619047619047	0.19047619047619047	0.19047619047619047	0.0	1.380952380952381	0.09523809523809523	0.5714285714285714	0.47619047619047616	28.80952380952381	47.666666666666664	0.3333333333333333	0.6666666666666666	11.047619047619047	0.6666666666666666
83	16.0	368.0	124.24	0.04	15.6	116.64	59.24	0.08	0.36	0.12	0.4	1.24	0.64	0.2	0.08	3.16	0.52	0.92	0.04	0.08	0.16	0.24	0.4	0.28	0.04	0.2	0.44	0.0	0.12	0.8	0.0	2.72	0.32	6.0	2.68	0.04	0.24	0.12	0.0	0.92	0.08	0.28	0.52	37.76	61.72	0.16	0.92	10.88	0.52
84	14.0	951.0	140.4	0.0	12.9	112.2	51.1	0.3	0.2	0.1	0.4	0.4	0.5	0.6	0.0	0.2	0.4	0.4	0.2	0.2	0.2	0.9	0.0	0.1	0.0	0.0	0.0	0.0	0.0	0.1	0.0	2.9	0.2	1.5	0.9	0.6	0.2	0.0	0.0	0.2	0.0	0.4	0.1	26.4	44.0	0.1	0.2	1.9	0.5
85	16.0	998.0	129.7906976744186	0.09302325581395349	14.232558139534884	116.37209302325581	60.51162790697674	0.27906976744186046	0.06976744186046512	0.4883720930232558	5.372093023255814	1.441860465116279	0.5116279069767442	0.32558139534883723	0.27906976744186046	0.23255813953488372	0.32558139534883723	0.5116279069767442	0.18604651162790697	0.023255813953488372	0.8837209302325582	1.1627906976744187	0.09302325581395349	0.16279069767441862	0.0	2.488372093023256	0.18604651162790697	0.046511627906976744	0.09302325581395349	3.5348837209302326	0.046511627906976744	1.930232558139535	0.37209302325581395	4.325581395348837	0.4186046511627907	1.8837209302325582	0.06976744186046512	0.2558139534883721	0.046511627906976744	0.7674418604651163	1.4186046511627908	0.2558139534883721	0.3488372093023256	28.72093023255814	57.325581395348834	0.23255813953488372	1.1627906976744187	6.953488372093023	1.0
86	18.0	61.0	121.20833333333333	0.0625	14.708333333333334	115.33333333333333	59.8125	0.10416666666666667	0.3125	0.3958333333333333	18.458333333333332	1.625	0.625	1.0	0.041666666666666664	0.125	1.0833333333333333	0.4791666666666667	0.1875	0.08333333333333333	0.3958333333333333	0.8333333333333334	0.4166666666666667	0.7083333333333334	0.0	0.7083333333333334	0.3958333333333333	0.020833333333333332	0.08333333333333333	0.0625	0.0625	3.0	0.8958333333333334	9.208333333333334	1.7708333333333333	2.1041666666666665	0.3541666666666667	0.14583333333333334	0.0	0.9583333333333334	5.020833333333333	1.1041666666666667	0.3541666666666667	36.104166666666664	65.375	0.5625	0.5208333333333334	9.875	0.7708333333333334
87	16.0	317.0	124.11111111111111	0.05555555555555555	16.61111111111111	116.83333333333333	60.05555555555556	0.05555555555555555	0.4444444444444444	0.05555555555555555	0.16666666666666666	1.2222222222222223	0.6666666666666666	0.1111111111111111	0.0	2.2777777777777777	1.1111111111111112	0.7222222222222222	0.0	0.0	0.2777777777777778	0.4444444444444444	0.3333333333333333	0.1111111111111111	0.0	0.05555555555555555	0.7777777777777778	0.0	0.2777777777777778	2.0	0.0	3.2777777777777777	0.8888888888888888	7.277777777777778	2.0555555555555554	0.16666666666666666	0.16666666666666666	0.5	0.0	1.0555555555555556	0.1111111111111111	0.3333333333333333	0.8888888888888888	30.11111111111111	55.611111111111114	0.3333333333333333	0.8888888888888888	11.38888888888889	1.2222222222222223
88	18.0	377.0	136.59375	0.109375	15.015625	116.03125	58.71875	0.0625	0.171875	0.15625	0.375	1.015625	3.234375	0.546875	0.109375	1.25	0.4375	0.921875	0.09375	0.03125	0.171875	0.25	0.171875	0.15625	0.0625	0.109375	0.953125	0.015625	0.09375	1.828125	0.109375	2.53125	0.453125	5.453125	1.328125	0.265625	0.0625	0.15625	0.0	0.71875	0.125	0.296875	0.453125	32.046875	57.25	0.28125	0.46875	10.65625	0.9375
89	17.0	402.0	131.013698630137	0.0547945205479452	15.73972602739726	116.94520547945206	56.50684931506849	0.1095890410958904	0.3013698630136986	0.6301369863013698	4.178082191780822	1.9589041095890412	8.36986301369863	1.5890410958904109	0.6438356164383562	0.1643835616438356	0.5205479452054794	0.3835616438356164	0.2191780821917808	0.1232876712328767	0.5342465753424658	3.1095890410958904	0.1232876712328767	0.3150684931506849	0.0	1.4246575342465753	0.2191780821917808	0.3150684931506849	0.0410958904109589	0.0958904109589041	0.0136986301369863	1.178082191780822	0.410958904109589	5.863013698630137	1.0273972602739727	4.917808219178082	0.0821917808219178	0.0958904109589041	0.0136986301369863	0.3013698630136986	0.821917808219178	0.1232876712328767	0.821917808219178	26.301369863013697	47.49315068493151	0.1917808219178082	1.3013698630136987	8.191780821917808	0.9178082191780822
90	15.0	1015.0	122.61111111111111	0.05555555555555555	15.38888888888889	116.77777777777777	56.0	0.1111111111111111	0.5	0.2777777777777778	0.05555555555555555	2.4444444444444446	1.0	0.16666666666666666	0.05555555555555555	16.61111111111111	0.6111111111111112	0.3888888888888889	0.05555555555555555	0.0	0.7777777777777778	0.5555555555555556	0.2777777777777778	0.16666666666666666	0.2777777777777778	0.2777777777777778	0.4444444444444444	0.0	0.0	0.2222222222222222	0.0	4.888888888888889	0.8333333333333334	6.388888888888889	1.2777777777777777	0.5555555555555556	0.2222222222222222	0.2777777777777778	0.0	1.0	0.5	0.05555555555555555	0.6666666666666666	0.9444444444444444	0.8333333333333334	0.3333333333333333	0.9444444444444444	16.666666666666668	0.6111111111111112
91	19.0	1052.0	124.55737704918033	0.03278688524590164	15.065573770491802	117.67213114754098	57.704918032786885	0.22950819672131148	0.2459016393442623	0.4262295081967213	6.245901639344262	1.2295081967213115	1.0163934426229508	0.3442622950819672	0.09836065573770492	0.4098360655737705	0.45901639344262296	0.8032786885245902	0.29508196721311475	0.22950819672131148	1.8360655737704918	27.42622950819672	0.13114754098360656	0.11475409836065574	0.0	0.32786885245901637	0.2786885245901639	0.04918032786885246	0.09836065573770492	8.37704918032787	0.11475409836065574	4.098360655737705	0.5245901639344263	4.39344262295082	1.180327868852459	1.0163934426229508	0.06557377049180328	0.21311475409836064	0.01639344262295082	0.36065573770491804	0.7540983606557377	22.868852459016395	0.5409836065573771	23.278688524590162	43.442622950819676	0.4918032786885246	1.0819672131147542	7.737704918032787	0.6065573770491803
92	18.0	32.0	122.42857142857143	0.08571428571428572	14.857142857142858	117.48571428571428	58.142857142857146	0.14285714285714285	0.2857142857142857	0.17142857142857143	3.4285714285714284	0.5142857142857142	0.3142857142857143	0.5428571428571428	0.02857142857142857	0.14285714285714285	0.4	0.37142857142857144	0.3142857142857143	0.08571428571428572	4.542857142857143	3.4857142857142858	0.2571428571428571	0.2571428571428571	0.0	0.17142857142857143	0.2857142857142857	0.0	0.08571428571428572	0.05714285714285714	0.08571428571428572	1.0857142857142856	1.0857142857142856	2.3714285714285714	0.34285714285714286	0.6285714285714286	0.3142857142857143	0.17142857142857143	0.02857142857142857	0.3142857142857143	0.22857142857142856	0.3142857142857143	0.4	33.94285714285714	59.74285714285714	0.2857142857142857	3.2	7.514285714285714	0.9142857142857143
93	18.0	214.0	133.6904761904762	0.047619047619047616	15.928571428571429	117.73809523809524	58.57142857142857	0.09523809523809523	0.11904761904761904	0.6428571428571429	2.1666666666666665	0.8809523809523809	0.2857142857142857	0.35714285714285715	0.2619047619047619	0.023809523809523808	0.14285714285714285	0.19047619047619047	0.19047619047619047	0.07142857142857142	0.9523809523809523	0.9761904761904762	0.047619047619047616	0.047619047619047616	0.023809523809523808	1.2142857142857142	0.09523809523809523	0.047619047619047616	0.023809523809523808	0.047619047619047616	0.0	0.6428571428571429	0.40476190476190477	2.380952380952381	0.23809523809523808	1.8571428571428572	0.09523809523809523	0.047619047619047616	0.0	0.14285714285714285	0.30952380952380953	0.11904761904761904	0.11904761904761904	22.0	39.26190476190476	0.16666666666666666	0.5	2.642857142857143	0.7857142857142857
94	17.0	234.0	140.94827586206895	0.10344827586206896	14.96551724137931	116.67241379310344	56.810344827586206	0.08620689655172414	0.22413793103448276	0.3103448275862069	3.1206896551724137	0.7758620689655172	0.3793103448275862	0.7068965517241379	0.034482758620689655	0.034482758620689655	0.29310344827586204	0.6896551724137931	0.46551724137931033	0.034482758620689655	1.1551724137931034	0.5689655172413793	0.27586206896551724	0.20689655172413793	0.034482758620689655	0.29310344827586204	0.3448275862068966	0.0	0.034482758620689655	0.05172413793103448	0.034482758620689655	1.9137931034482758	1.206896551724138	3.310344827586207	0.7586206896551724	2.3793103448275863	0.1206896551724138	0.15517241379310345	0.0	0.15517241379310345	0.3620689655172414	0.1206896551724138	0.29310344827586204	27.75862068965517	51.224137931034484	0.15517241379310345	0.9482758620689655	7.775862068965517	0.9655172413793104
95	17.0	331.0	131.36363636363637	0.0	14.818181818181818	121.5	62.45454545454545	0.13636363636363635	1.9090909090909092	0.36363636363636365	2.272727272727273	3.5	2.1818181818181817	1.0909090909090908	0.09090909090909091	3.5	1.6363636363636365	2.1818181818181817	0.3181818181818182	0.13636363636363635	1.1363636363636365	2.772727272727273	0.4090909090909091	0.3181818181818182	0.09090909090909091	0.3181818181818182	1.2272727272727273	0.0	0.09090909090909091	3.9545454545454546	0.13636363636363635	8.5	1.1818181818181819	10.0	10.954545454545455	3.727272727272727	0.36363636363636365	0.09090909090909091	0.09090909090909091	2.272727272727273	1.6818181818181819	0.7272727272727273	5.136363636363637	27.863636363636363	50.86363636363637	0.2727272727272727	1.0	14.727272727272727	0.8636363636363636
96	19.0	926.0	119.48076923076923	0.057692307692307696	16.134615384615383	117.17307692307692	58.38461538461539	0.1346153846153846	0.09615384615384616	0.07692307692307693	0.28846153846153844	0.4230769230769231	0.4807692307692308	1.5769230769230769	0.038461538461538464	0.46153846153846156	0.5192307692307693	0.3076923076923077	0.09615384615384616	0.038461538461538464	0.34615384615384615	0.7692307692307693	0.057692307692307696	0.07692307692307693	0.038461538461538464	0.3269230769230769	0.11538461538461539	0.019230769230769232	0.0	0.11538461538461539	0.07692307692307693	6.384615384615385	0.6730769230769231	2.480769230769231	0.36538461538461536	0.6538461538461539	0.07692307692307693	0.11538461538461539	0.0	0.8653846153846154	0.1346153846153846	0.21153846153846154	0.19230769230769232	9.596153846153847	17.98076923076923	0.34615384615384615	0.4230769230769231	2.6923076923076925	0.7307692307692307
97	18.0	295.0	135.03125	0.0625	16.21875	115.15625	57.46875	0.125	0.71875	0.125	2.6875	0.59375	0.28125	2.125	0.03125	0.0625	0.5625	0.46875	0.21875	0.09375	3.96875	2.75	0.28125	0.1875	0.03125	0.125	0.0625	0.03125	0.0	0.125	0.03125	2.6875	0.5	5.4375	1.125	2.75	0.0625	0.09375	0.0	0.28125	0.40625	0.125	0.71875	14.75	28.28125	0.1875	1.4375	6.3125	0.75
98	17.0	349.0	125.0	0.058823529411764705	15.705882352941176	112.82352941176471	57.0	0.11764705882352941	0.35294117647058826	0.23529411764705882	2.823529411764706	1.0	2.823529411764706	0.23529411764705882	0.0	4.235294117647059	1.0588235294117647	0.6470588235294118	0.23529411764705882	0.11764705882352941	0.7647058823529411	0.4117647058823529	0.058823529411764705	0.4117647058823529	0.058823529411764705	0.17647058823529413	0.29411764705882354	0.0	0.23529411764705882	4.117647058823529	0.058823529411764705	8.705882352941176	0.7647058823529411	7.294117647058823	6.823529411764706	0.35294117647058826	0.23529411764705882	0.17647058823529413	0.0	0.7058823529411765	0.29411764705882354	0.4117647058823529	0.8235294117647058	14.176470588235293	23.647058823529413	0.47058823529411764	0.6470588235294118	14.823529411764707	1.0
99	19.0	356.0	133.0857142857143	0.02857142857142857	16.114285714285714	115.65714285714286	56.371428571428574	0.11428571428571428	2.8	0.11428571428571428	1.542857142857143	2.3714285714285714	0.9714285714285714	0.4857142857142857	0.0	3.4571428571428573	0.7142857142857143	2.2857142857142856	0.17142857142857143	0.02857142857142857	0.4857142857142857	0.7714285714285715	0.3142857142857143	0.22857142857142856	0.02857142857142857	0.34285714285714286	0.7428571428571429	0.0	0.02857142857142857	2.1714285714285713	0.02857142857142857	7.371428571428571	0.9428571428571428	10.114285714285714	5.9714285714285715	2.3142857142857145	0.37142857142857144	0.08571428571428572	0.02857142857142857	1.2857142857142858	0.6285714285714286	0.5428571428571428	2.142857142857143	32.6	59.857142857142854	0.37142857142857144	0.5428571428571428	11.314285714285715	0.6571428571428571
100	19.0	676.0	123.7090909090909	0.05454545454545454	14.745454545454546	113.69090909090909	57.74545454545454	0.03636363636363636	0.09090909090909091	0.9090909090909091	13.50909090909091	2.5454545454545454	0.38181818181818183	0.2545454545454545	0.8363636363636363	0.05454545454545454	0.6909090909090909	0.23636363636363636	0.16363636363636364	0.09090909090909091	3.1818181818181817	3.618181818181818	0.12727272727272726	0.4909090909090909	0.01818181818181818	3.0	0.05454545454545454	0.0	0.07272727272727272	0.03636363636363636	0.0	1.5818181818181818	0.23636363636363636	2.7636363636363637	0.9636363636363636	0.7454545454545455	0.2	0.16363636363636364	0.01818181818181818	0.2727272727272727	4.945454545454545	0.09090909090909091	0.2727272727272727	16.90909090909091	30.30909090909091	0.34545454545454546	1.709090909090909	7.654545454545454	0.6727272727272727
101	18.0	892.0	157.1818181818182	0.13636363636363635	15.545454545454545	120.5909090909091	58.31818181818182	0.13636363636363635	0.09090909090909091	0.0	1.7272727272727273	0.7272727272727273	0.22727272727272727	1.8181818181818181	0.045454545454545456	0.045454545454545456	0.45454545454545453	0.4090909090909091	0.0	0.045454545454545456	1.2727272727272727	2.272727272727273	0.09090909090909091	0.13636363636363635	0.0	0.4090909090909091	0.0	0.0	0.0	0.5454545454545454	0.045454545454545456	0.7727272727272727	0.3181818181818182	1.8181818181818181	0.2727272727272727	0.36363636363636365	0.09090909090909091	0.13636363636363635	0.0	0.09090909090909091	0.22727272727272727	0.09090909090909091	0.22727272727272727	8.636363636363637	18.136363636363637	0.09090909090909091	0.4090909090909091	4.909090909090909	0.7727272727272727
102	18.0	964.0	89.91666666666667	0.16666666666666666	15.5	117.16666666666667	55.25	0.0	0.3333333333333333	0.25	0.75	0.75	0.75	0.4166666666666667	0.08333333333333333	6.416666666666667	0.9166666666666666	0.75	0.25	0.0	0.6666666666666666	1.1666666666666667	0.25	0.4166666666666667	0.3333333333333333	1.0833333333333333	0.3333333333333333	0.0	0.0	0.08333333333333333	0.0	5.583333333333333	0.5	6.333333333333333	1.8333333333333333	0.5833333333333334	0.3333333333333333	0.0	0.0	1.9166666666666667	0.0	0.25	0.25	2.5833333333333335	4.416666666666667	0.5	0.6666666666666666	11.916666666666666	1.3333333333333333
103	19.0	1010.0	149.96666666666667	0.03333333333333333	14.6	116.46666666666667	58.6	0.1	0.23333333333333334	0.23333333333333334	0.3333333333333333	1.6333333333333333	0.6666666666666666	0.03333333333333333	0.03333333333333333	7.0	0.5666666666666667	0.5666666666666667	0.06666666666666667	0.06666666666666667	0.26666666666666666	0.3333333333333333	0.26666666666666666	0.1	0.26666666666666666	0.3	0.6	0.0	0.0	0.16666666666666666	0.03333333333333333	4.3	0.43333333333333335	6.466666666666667	2.033333333333333	0.16666666666666666	0.13333333333333333	0.16666666666666666	0.0	0.9	0.3	0.16666666666666666	0.3333333333333333	11.133333333333333	21.333333333333332	0.16666666666666666	1.0333333333333334	11.066666666666666	0.9333333333333333
104	19.0	1031.0	118.73684210526316	0.05263157894736842	16.894736842105264	114.52631578947368	57.36842105263158	0.10526315789473684	0.10526315789473684	0.10526315789473684	4.368421052631579	1.0	0.21052631578947367	1.0526315789473684	0.05263157894736842	0.2631578947368421	0.15789473684210525	0.2631578947368421	0.05263157894736842	0.0	1.263157894736842	1.736842105263158	0.0	0.0	0.10526315789473684	0.10526315789473684	0.21052631578947367	0.0	0.0	0.10526315789473684	0.0	1.0526315789473684	0.15789473684210525	2.6842105263157894	0.5263157894736842	1.105263157894737	0.10526315789473684	0.0	0.0	0.2631578947368421	0.42105263157894735	0.15789473684210525	0.05263157894736842	27.894736842105264	48.78947368421053	0.10526315789473684	0.15789473684210525	3.263157894736842	0.5789473684210527
105	18.0	1044.0	137.19230769230768	0.15384615384615385	16.0	118.0	57.30769230769231	0.11538461538461539	0.23076923076923078	0.15384615384615385	9.423076923076923	0.5769230769230769	0.3076923076923077	0.46153846153846156	0.0	0.11538461538461539	0.19230769230769232	0.5	0.07692307692307693	0.038461538461538464	1.1153846153846154	1.0769230769230769	0.038461538461538464	0.11538461538461539	0.0	0.2692307692307692	0.6923076923076923	0.0	0.0	0.9230769230769231	0.0	0.5	0.038461538461538464	2.423076923076923	0.15384615384615385	0.5	0.038461538461538464	0.19230769230769232	0.0	0.8461538461538461	0.15384615384615385	0.3076923076923077	0.11538461538461539	31.346153846153847	57.92307692307692	0.23076923076923078	0.46153846153846156	4.730769230769231	0.8076923076923077
106	19.0	70.0	111.625	0.125	14.875	112.0	60.375	0.25	0.0	0.25	14.5	0.875	0.25	0.125	0.0	0.125	0.5	0.25	0.125	0.125	0.875	1.125	0.0	0.5	0.125	0.75	0.25	0.0	0.0	0.0	0.125	2.75	0.375	3.375	0.75	1.625	0.0	0.0	0.0	0.25	3.875	0.625	0.375	18.5	34.125	0.625	0.5	12.375	1.0
107	20.0	219.0	116.73333333333333	0.06666666666666667	15.133333333333333	114.4	59.733333333333334	0.06666666666666667	0.3333333333333333	0.7333333333333333	0.4666666666666667	1.1333333333333333	0.2	0.2	0.4666666666666667	0.0	0.2	0.13333333333333333	0.06666666666666667	0.0	0.8	0.8	0.0	0.2	0.0	0.8	0.13333333333333333	0.0	0.0	0.0	0.0	0.9333333333333333	0.5333333333333333	1.3333333333333333	0.13333333333333333	0.8	0.0	0.06666666666666667	0.13333333333333333	0.06666666666666667	0.7333333333333333	0.06666666666666667	0.13333333333333333	9.0	20.8	0.13333333333333333	0.6	2.2	1.0
108	19.0	324.0	128.15384615384616	0.07692307692307693	14.692307692307692	121.84615384615384	58.15384615384615	0.0	0.38461538461538464	0.15384615384615385	0.3076923076923077	0.7692307692307693	0.3076923076923077	0.15384615384615385	0.0	0.7692307692307693	0.23076923076923078	0.38461538461538464	0.0	0.0	0.46153846153846156	0.07692307692307693	0.23076923076923078	0.15384615384615385	0.0	0.38461538461538464	1.8461538461538463	0.0	0.15384615384615385	0.15384615384615385	0.0	1.6923076923076923	0.6923076923076923	6.6923076923076925	1.3846153846153846	0.23076923076923078	0.15384615384615385	0.07692307692307693	0.0	0.38461538461538464	0.23076923076923078	0.46153846153846156	0.6153846153846154	33.46153846153846	63.46153846153846	0.5384615384615384	0.5384615384615384	9.23076923076923	0.6923076923076923
109	19.0	880.0	148.32142857142858	0.07142857142857142	14.285714285714286	114.78571428571429	56.0	0.14285714285714285	0.03571428571428571	0.14285714285714285	4.428571428571429	0.6428571428571429	0.14285714285714285	1.4285714285714286	0.0	0.03571428571428571	0.4642857142857143	0.39285714285714285	0.03571428571428571	0.03571428571428571	1.4285714285714286	1.6785714285714286	0.03571428571428571	0.07142857142857142	0.07142857142857142	0.14285714285714285	0.10714285714285714	0.0	0.0	0.21428571428571427	0.07142857142857142	0.6785714285714286	0.21428571428571427	3.7142857142857144	0.32142857142857145	1.4642857142857142	0.07142857142857142	0.0	0.0	0.35714285714285715	0.03571428571428571	0.10714285714285714	0.2857142857142857	18.25	34.42857142857143	0.10714285714285714	0.8214285714285714	6.0	0.5714285714285714
110	23.0	1024.0	132.64285714285714	0.05357142857142857	14.107142857142858	116.21428571428571	59.642857142857146	0.125	0.44642857142857145	0.19642857142857142	0.7321428571428571	1.8214285714285714	4.928571428571429	1.625	0.017857142857142856	8.303571428571429	0.7857142857142857	0.8214285714285714	0.19642857142857142	0.125	0.625	0.8214285714285714	0.125	0.35714285714285715	0.07142857142857142	0.32142857142857145	0.6428571428571429	0.32142857142857145	0.017857142857142856	0.10714285714285714	0.08928571428571429	3.6964285714285716	0.6071428571428571	14.75	2.3392857142857144	0.9285714285714286	0.26785714285714285	0.14285714285714285	0.05357142857142857	1.1071428571428572	0.4107142857142857	0.23214285714285715	0.5357142857142857	17.571428571428573	31.107142857142858	0.5357142857142857	1.1428571428571428	20.071428571428573	0.9107142857142857
111	21.0	25.0	143.0625	0.0	16.4375	114.3125	57.78125	0.125	0.09375	0.40625	6.78125	1.25	0.5	0.5	0.125	0.0625	0.9375	0.15625	0.375	0.03125	0.5	0.59375	0.28125	0.3125	0.03125	0.28125	0.21875	0.03125	0.03125	0.03125	0.03125	1.78125	0.71875	2.5625	0.6875	5.34375	0.21875	0.09375	0.0	0.25	3.78125	0.96875	0.5	25.0625	48.5	0.15625	0.5625	6.875	0.78125
112	23.0	239.0	141.13888888888889	0.08333333333333333	13.916666666666666	116.97222222222223	58.638888888888886	0.05555555555555555	0.19444444444444445	0.4444444444444444	5.805555555555555	0.9166666666666666	0.75	0.8055555555555556	0.05555555555555555	0.19444444444444445	0.6944444444444444	0.6666666666666666	0.3611111111111111	0.027777777777777776	1.3611111111111112	0.8888888888888888	0.19444444444444445	0.2777777777777778	0.0	0.6666666666666666	0.4444444444444444	0.0	0.2222222222222222	0.1111111111111111	0.05555555555555555	1.9444444444444444	1.0833333333333333	2.3055555555555554	1.25	2.6944444444444446	0.3055555555555556	0.19444444444444445	0.0	0.16666666666666666	0.3055555555555556	0.25	0.5	14.944444444444445	26.02777777777778	0.3333333333333333	0.8333333333333334	10.055555555555555	0.6388888888888888
113	19.0	341.0	147.25	0.0	13.75	119.625	58.25	0.0	1.25	0.25	2.0	1.25	0.75	0.125	0.25	3.25	0.5	1.0	0.0	0.125	0.25	0.25	0.125	0.375	0.0	0.375	0.375	0.0	0.0	2.875	0.0	5.125	0.5	7.875	3.0	0.0	0.75	0.5	0.0	1.0	0.375	0.125	1.25	13.75	23.25	0.125	0.5	14.625	0.625
114	22.0	991.0	135.32432432432432	0.05405405405405406	15.864864864864865	114.91891891891892	60.2972972972973	0.02702702702702703	0.40540540540540543	0.21621621621621623	7.405405405405405	0.8108108108108109	1.7027027027027026	0.6216216216216216	0.05405405405405406	0.16216216216216217	0.40540540540540543	0.2702702702702703	0.3783783783783784	0.0	0.7027027027027027	1.1891891891891893	0.13513513513513514	0.10810810810810811	0.0	0.21621621621621623	0.16216216216216217	0.02702702702702703	0.13513513513513514	9.135135135135135	0.10810810810810811	2.5135135135135136	0.32432432432432434	8.162162162162161	1.2702702702702702	4.135135135135135	0.10810810810810811	0.2972972972972973	0.08108108108108109	1.2702702702702702	0.16216216216216217	1.8918918918918919	0.2972972972972973	19.54054054054054	35.21621621621622	0.5675675675675675	4.1891891891891895	10.54054054054054	0.8378378378378378
115	24.0	1003.0	123.73239436619718	0.08450704225352113	14.80281690140845	117.59154929577464	58.80281690140845	0.1267605633802817	0.2676056338028169	0.07042253521126761	0.2112676056338028	1.3943661971830985	0.9014084507042254	0.323943661971831	0.08450704225352113	7.788732394366197	0.36619718309859156	0.6901408450704225	0.14084507042253522	0.056338028169014086	0.43661971830985913	0.352112676056338	0.09859154929577464	0.23943661971830985	0.14084507042253522	0.28169014084507044	1.056338028169014	0.04225352112676056	0.0	0.14084507042253522	0.04225352112676056	2.6619718309859155	0.39436619718309857	7.112676056338028	1.0985915492957747	0.2112676056338028	0.1267605633802817	0.16901408450704225	0.014084507042253521	1.3943661971830985	0.19718309859154928	0.2112676056338028	0.36619718309859156	29.816901408450704	56.070422535211264	0.4647887323943662	1.0704225352112675	13.450704225352112	0.7746478873239436
116	21.0	1061.0	86.68181818181819	0.0	15.318181818181818	112.95454545454545	60.04545454545455	0.2727272727272727	0.13636363636363635	0.13636363636363635	6.909090909090909	0.6818181818181818	0.4090909090909091	0.0	0.0	0.2727272727272727	0.3181818181818182	1.2272727272727273	0.09090909090909091	0.0	0.7727272727272727	2.0454545454545454	0.045454545454545456	0.22727272727272727	0.045454545454545456	0.3181818181818182	0.0	0.045454545454545456	0.045454545454545456	10.454545454545455	0.22727272727272727	3.590909090909091	0.4090909090909091	2.4545454545454546	0.7272727272727273	0.4090909090909091	0.18181818181818182	0.2727272727272727	0.045454545454545456	0.22727272727272727	0.09090909090909091	0.9545454545454546	0.4090909090909091	47.77272727272727	83.0	0.6818181818181818	2.6363636363636362	5.136363636363637	0.7727272727272727
117	24.0	1132.0	125.78333333333333	0.06666666666666667	15.133333333333333	117.61666666666666	59.61666666666667	0.15	0.23333333333333334	0.16666666666666666	18.483333333333334	1.3333333333333333	1.2333333333333334	0.6333333333333333	0.05	0.16666666666666666	0.23333333333333334	1.6	0.11666666666666667	0.11666666666666667	1.3666666666666667	3.5833333333333335	0.18333333333333332	0.2	0.05	0.4	0.2833333333333333	0.0	0.05	0.06666666666666667	0.016666666666666666	16.716666666666665	0.55	10.633333333333333	0.85	0.7666666666666667	0.16666666666666666	0.1	0.016666666666666666	0.18333333333333332	0.23333333333333334	0.3333333333333333	0.45	25.533333333333335	46.71666666666667	0.38333333333333336	1.75	19.083333333333332	1.0666666666666667
118	21.0	313.0	130.71428571428572	0.14285714285714285	17.285714285714285	120.71428571428571	59.285714285714285	0.14285714285714285	0.0	0.14285714285714285	2.4285714285714284	1.7142857142857142	1.0	0.2857142857142857	0.0	6.0	0.14285714285714285	1.0	0.2857142857142857	0.0	0.42857142857142855	0.2857142857142857	0.42857142857142855	0.14285714285714285	0.0	0.0	0.2857142857142857	0.0	0.0	0.7142857142857143	0.0	4.857142857142857	0.7142857142857143	4.428571428571429	3.5714285714285716	0.42857142857142855	0.7142857142857143	0.2857142857142857	0.0	0.8571428571428571	0.0	0.5714285714285714	3.0	10.571428571428571	20.0	0.42857142857142855	2.4285714285714284	18.857142857142858	0.7142857142857143
119	24.0	1068.0	142.125	0.025	15.6	116.35	57.45	0.1	0.175	0.325	17.85	1.4	0.75	0.25	0.025	0.0	0.725	0.875	0.425	0.05	0.8	0.9	0.075	0.125	0.125	0.625	0.15	0.1	0.125	11.65	0.35	5.825	0.45	3.175	1.9	0.225	0.1	0.475	0.025	1.0	0.125	0.35	0.25	14.975	27.675	0.325	6.25	6.975	0.7
120	23.0	107.0	117.27777777777777	0.0	15.61111111111111	114.63888888888889	59.75	0.05555555555555555	0.25	0.05555555555555555	3.25	0.5	0.3333333333333333	0.7777777777777778	0.027777777777777776	0.0	0.05555555555555555	0.2222222222222222	0.0	0.05555555555555555	0.1388888888888889	0.4444444444444444	0.027777777777777776	0.027777777777777776	0.0	0.08333333333333333	0.05555555555555555	0.027777777777777776	0.027777777777777776	0.027777777777777776	0.027777777777777776	1.1111111111111112	0.4722222222222222	2.9444444444444446	0.19444444444444445	2.2222222222222223	0.05555555555555555	0.05555555555555555	0.0	0.027777777777777776	0.05555555555555555	0.027777777777777776	0.08333333333333333	21.52777777777778	36.97222222222222	0.1388888888888889	0.3333333333333333	2.638888888888889	0.3888888888888889
121	23.0	251.0	111.96153846153847	0.07692307692307693	14.5	115.38461538461539	55.38461538461539	0.038461538461538464	0.15384615384615385	0.23076923076923078	3.8846153846153846	1.1538461538461537	0.6538461538461539	0.7692307692307693	0.0	0.07692307692307693	0.5769230769230769	0.2692307692307692	0.3076923076923077	0.0	4.846153846153846	2.6153846153846154	0.11538461538461539	0.11538461538461539	0.038461538461538464	0.23076923076923078	0.23076923076923078	0.0	0.0	0.038461538461538464	0.11538461538461539	1.2692307692307692	1.0769230769230769	3.923076923076923	0.5384615384615384	2.0	0.11538461538461539	0.15384615384615385	0.11538461538461539	0.2692307692307692	0.3076923076923077	0.15384615384615385	0.34615384615384615	28.5	48.19230769230769	0.23076923076923078	2.3846153846153846	10.76923076923077	0.7307692307692307
122	27.0	1285.0	134.91304347826087	0.09565217391304348	14.634782608695652	116.08695652173913	58.982608695652175	0.11304347826086956	0.21739130434782608	0.26956521739130435	6.069565217391304	1.373913043478261	0.8608695652173913	0.8173913043478261	0.14782608695652175	0.10434782608695652	0.4434782608695652	1.4869565217391305	0.2782608695652174	0.1391304347826087	1.565217391304348	2.747826086956522	0.16521739130434782	0.14782608695652175	0.043478260869565216	0.808695652173913	0.1391304347826087	0.02608695652173913	0.09565217391304348	0.13043478260869565	0.06086956521739131	8.556521739130435	0.6173913043478261	9.295652173913043	1.2956521739130435	1.5826086956521739	0.1391304347826087	0.12173913043478261	0.008695652173913044	0.19130434782608696	0.7217391304347827	0.4608695652173913	0.40869565217391307	27.31304347826087	42.31304347826087	0.28695652173913044	1.2869565217391303	12.043478260869565	0.9217391304347826
123	23.0	329.0	94.94117647058823	0.058823529411764705	13.588235294117647	117.76470588235294	60.0	0.11764705882352941	0.4117647058823529	0.11764705882352941	0.23529411764705882	0.7058823529411765	0.7058823529411765	0.0	0.0	2.2941176470588234	0.47058823529411764	0.9411764705882353	0.17647058823529413	0.11764705882352941	0.29411764705882354	0.4117647058823529	0.23529411764705882	0.29411764705882354	0.058823529411764705	0.11764705882352941	0.7647058823529411	0.0	0.058823529411764705	1.9411764705882353	0.0	3.764705882352941	0.5882352941176471	9.411764705882353	2.3529411764705883	0.17647058823529413	0.4117647058823529	0.11764705882352941	0.0	1.0588235294117647	0.11764705882352941	0.058823529411764705	1.1176470588235294	30.058823529411764	58.05882352941177	0.6470588235294118	0.7647058823529411	12.235294117647058	1.0
124	28.0	334.0	125.75	0.058823529411764705	15.823529411764707	119.86764705882354	61.205882352941174	0.11764705882352941	0.38235294117647056	0.058823529411764705	0.5147058823529411	0.9705882352941176	0.9705882352941176	0.25	0.11764705882352941	1.3529411764705883	0.36764705882352944	1.0294117647058822	0.058823529411764705	0.10294117647058823	0.3382352941176471	0.35294117647058826	0.16176470588235295	0.20588235294117646	0.058823529411764705	0.23529411764705882	1.0	0.04411764705882353	0.08823529411764706	1.6470588235294117	0.10294117647058823	3.1911764705882355	0.4852941176470588	6.602941176470588	1.7794117647058822	0.5588235294117647	0.16176470588235295	0.17647058823529413	0.0	1.1029411764705883	0.10294117647058823	0.29411764705882354	0.7794117647058824	33.705882352941174	59.76470588235294	0.38235294117647056	0.6323529411764706	11.808823529411764	0.7058823529411765
125	24.0	349.0	135.73333333333332	0.06666666666666667	16.2	112.9	58.93333333333333	0.1	0.2	0.2	0.4666666666666667	1.2666666666666666	0.5	0.2	0.0	1.2	0.6666666666666666	1.2	0.2	0.06666666666666667	0.3	0.16666666666666666	0.23333333333333334	0.26666666666666666	0.0	0.13333333333333333	0.9	0.0	0.16666666666666666	1.3	0.1	2.933333333333333	0.8666666666666667	20.633333333333333	2.2333333333333334	0.3333333333333333	0.3	0.3	0.0	1.0	0.06666666666666667	0.4666666666666667	0.4	34.333333333333336	63.233333333333334	0.23333333333333334	0.3333333333333333	9.166666666666666	1.0
126	22.0	1018.0	61.0	0.0	14.666666666666666	121.0	58.333333333333336	0.3333333333333333	1.0	0.6666666666666666	0.0	1.6666666666666667	1.3333333333333333	0.3333333333333333	0.0	23.333333333333332	0.0	0.3333333333333333	0.0	0.0	0.3333333333333333	0.0	0.0	0.0	0.0	1.0	0.3333333333333333	0.0	0.0	0.0	0.0	2.3333333333333335	0.6666666666666666	34.333333333333336	2.6666666666666665	0.0	0.0	0.3333333333333333	0.0	0.3333333333333333	0.3333333333333333	0.0	0.3333333333333333	0.0	0.3333333333333333	0.3333333333333333	1.6666666666666667	15.0	0.6666666666666666
127	27.0	4.0	131.15254237288136	0.1016949152542373	16.45762711864407	118.35593220338983	58.91525423728814	0.1694915254237288	0.1864406779661017	0.05084745762711865	3.6271186440677967	0.4406779661016949	0.22033898305084745	0.9152542372881356	0.01694915254237288	0.06779661016949153	0.2033898305084746	0.1016949152542373	0.01694915254237288	0.01694915254237288	0.7288135593220338	1.0508474576271187	0.06779661016949153	0.05084745762711865	0.01694915254237288	0.0847457627118644	0.01694915254237288	0.0	0.0	0.0	0.03389830508474576	0.5084745762711864	0.2542372881355932	1.7118644067796611	0.2711864406779661	0.847457627118644	0.03389830508474576	0.05084745762711865	0.0	0.1016949152542373	0.0847457627118644	0.0	0.13559322033898305	23.796610169491526	45.05084745762712	0.05084745762711865	0.3898305084745763	2.8983050847457625	0.6779661016949152
128	26.0	19.0	138.71875	0.125	14.5	116.0	58.03125	0.125	0.09375	0.375	4.6875	1.25	0.25	0.375	0.03125	0.09375	0.71875	0.34375	0.03125	0.0625	0.8125	0.6875	0.125	0.40625	0.03125	0.28125	0.09375	0.0	0.0625	0.0625	0.0	1.3125	0.53125	2.46875	0.6875	6.5	0.125	0.09375	0.0625	0.15625	3.09375	0.5	0.1875	34.71875	67.90625	0.21875	0.4375	4.65625	1.03125
129	25.0	305.0	131.2	0.06666666666666667	15.6	116.2	59.733333333333334	0.13333333333333333	0.0	0.06666666666666667	2.2666666666666666	0.6	0.06666666666666667	2.7333333333333334	0.0	0.06666666666666667	0.6666666666666666	0.2	1.0	0.0	3.933333333333333	2.466666666666667	0.06666666666666667	0.13333333333333333	0.0	0.2	0.2	0.0	0.0	0.06666666666666667	0.0	2.2666666666666666	0.4	3.8	0.6666666666666666	6.666666666666667	0.06666666666666667	0.0	0.0	0.2	0.8666666666666667	0.2	0.4666666666666667	13.133333333333333	24.666666666666668	0.4	0.9333333333333333	6.2	1.1333333333333333
130	25.0	318.0	118.21052631578948	0.10526315789473684	15.68421052631579	115.6842105263158	56.0	0.10526315789473684	0.2631578947368421	0.15789473684210525	1.3157894736842106	0.8421052631578947	0.8947368421052632	0.3157894736842105	0.0	1.5263157894736843	0.8421052631578947	0.8421052631578947	0.10526315789473684	0.21052631578947367	0.10526315789473684	0.15789473684210525	0.10526315789473684	0.21052631578947367	0.05263157894736842	0.15789473684210525	1.263157894736842	0.0	0.15789473684210525	0.5789473684210527	0.05263157894736842	2.6842105263157894	0.8947368421052632	7.2631578947368425	2.6315789473684212	0.3157894736842105	0.3157894736842105	0.05263157894736842	0.0	0.5789473684210527	0.2631578947368421	0.3684210526315789	3.526315789473684	31.263157894736842	60.73684210526316	0.5263157894736842	1.105263157894737	17.105263157894736	0.5263157894736842
131	30.0	359.0	121.10909090909091	0.05454545454545454	14.709090909090909	116.63636363636364	57.72727272727273	0.05454545454545454	0.36363636363636365	0.12727272727272726	0.7636363636363637	1.6363636363636365	0.8181818181818182	0.12727272727272726	0.14545454545454545	3.8727272727272726	0.7454545454545455	0.9090909090909091	0.09090909090909091	0.03636363636363636	0.18181818181818182	0.2727272727272727	0.21818181818181817	0.2	0.07272727272727272	0.2545454545454545	0.6545454545454545	0.03636363636363636	0.01818181818181818	1.5454545454545454	0.14545454545454545	3.8545454545454545	0.7818181818181819	8.563636363636364	4.654545454545454	0.5454545454545454	0.34545454545454546	0.2545454545454545	0.03636363636363636	0.6181818181818182	0.2545454545454545	0.10909090909090909	0.509090909090909	16.054545454545455	28.70909090909091	0.36363636363636365	0.9090909090909091	14.872727272727273	0.7090909090909091
132	27.0	371.0	119.44036697247707	0.06422018348623854	15.990825688073395	119.61467889908256	58.39449541284404	0.11926605504587157	0.2018348623853211	0.11926605504587157	0.944954128440367	1.091743119266055	0.7798165137614679	0.29357798165137616	0.08256880733944955	1.4862385321100917	0.44036697247706424	0.6513761467889908	0.10091743119266056	0.05504587155963303	0.3394495412844037	0.3302752293577982	0.09174311926605505	0.21100917431192662	0.045871559633027525	0.14678899082568808	0.926605504587156	0.07339449541284404	0.08256880733944955	1.9908256880733946	0.11009174311926606	2.073394495412844	0.5504587155963303	5.4036697247706424	1.3211009174311927	0.5779816513761468	0.22018348623853212	0.1926605504587156	0.009174311926605505	0.6972477064220184	0.13761467889908258	0.1834862385321101	0.926605504587156	20.522935779816514	36.522935779816514	0.4036697247706422	0.6697247706422018	10.293577981651376	0.7798165137614679
133	26.0	875.0	126.39393939393939	0.030303030303030304	15.545454545454545	113.96969696969697	57.60606060606061	0.09090909090909091	0.06060606060606061	0.3333333333333333	12.545454545454545	1.1515151515151516	0.42424242424242425	1.8484848484848484	0.030303030303030304	0.09090909090909091	0.36363636363636365	0.7878787878787878	0.06060606060606061	0.21212121212121213	1.0	3.0	0.12121212121212122	0.24242424242424243	0.06060606060606061	0.24242424242424243	0.2727272727272727	0.0	0.0	0.6060606060606061	0.12121212121212122	1.6666666666666667	0.5151515151515151	10.696969696969697	0.6060606060606061	1.303030303030303	0.18181818181818182	0.5151515151515151	0.0	1.0606060606060606	0.2727272727272727	0.21212121212121213	0.45454545454545453	38.333333333333336	73.93939393939394	0.3939393939393939	3.0	9.878787878787879	1.1818181818181819
134	25.0	886.0	119.36111111111111	0.0	14.805555555555555	116.47222222222223	56.47222222222222	0.2222222222222222	0.1388888888888889	0.25	19.75	1.2222222222222223	0.4444444444444444	1.3611111111111112	0.05555555555555555	1.2222222222222223	0.4166666666666667	0.4166666666666667	0.05555555555555555	0.05555555555555555	1.0277777777777777	1.3611111111111112	0.1388888888888889	0.1111111111111111	0.0	0.3888888888888889	0.2777777777777778	0.0	0.1111111111111111	0.19444444444444445	0.027777777777777776	0.6388888888888888	0.3333333333333333	6.305555555555555	0.6388888888888888	1.8333333333333333	0.19444444444444445	0.08333333333333333	0.0	0.4444444444444444	0.6111111111111112	0.16666666666666666	0.2777777777777778	28.305555555555557	58.69444444444444	0.3055555555555556	0.6111111111111112	9.222222222222221	0.8888888888888888
135	26.0	1014.0	117.38888888888889	0.0	16.22222222222222	112.55555555555556	59.111111111111114	0.05555555555555555	0.6666666666666666	0.2222222222222222	0.2222222222222222	2.1666666666666665	0.5555555555555556	0.1111111111111111	0.05555555555555555	15.833333333333334	0.5	0.3333333333333333	0.1111111111111111	0.1111111111111111	0.5555555555555556	0.4444444444444444	0.05555555555555555	0.16666666666666666	0.3888888888888889	0.16666666666666666	0.6666666666666666	0.0	0.0	0.3333333333333333	0.0	4.166666666666667	0.2222222222222222	4.722222222222222	1.3888888888888888	0.1111111111111111	0.2777777777777778	0.1111111111111111	0.05555555555555555	0.7222222222222222	0.1111111111111111	0.3333333333333333	0.6111111111111112	0.16666666666666666	0.6666666666666666	0.5	0.9444444444444444	13.833333333333334	0.3888888888888889
136	28.0	1315.0	108.14285714285714	0.02857142857142857	15.942857142857143	116.38571428571429	58.0	0.11428571428571428	0.17142857142857143	0.08571428571428572	6.742857142857143	0.8428571428571429	0.7	0.6571428571428571	0.08571428571428572	0.02857142857142857	0.44285714285714284	0.6285714285714286	0.08571428571428572	0.04285714285714286	0.6285714285714286	1.5571428571428572	0.14285714285714285	0.11428571428571428	0.02857142857142857	0.2714285714285714	0.3	0.0	0.014285714285714285	0.07142857142857142	0.014285714285714285	9.314285714285715	0.38571428571428573	9.6	0.7714285714285715	1.2285714285714286	0.17142857142857143	0.12857142857142856	0.0	0.18571428571428572	0.15714285714285714	0.15714285714285714	0.24285714285714285	26.0	46.65714285714286	0.21428571428571427	0.9857142857142858	13.928571428571429	0.7857142857142857
137	27.0	344.0	108.5	0.2	15.4	117.6	58.0	0.1	0.2	0.3	0.7	2.2	0.9	0.3	0.0	2.1	0.3	0.8	0.1	0.8	0.5	1.1	0.1	0.3	0.2	0.3	0.4	0.0	0.2	2.7	0.0	3.2	0.2	11.5	3.2	0.3	0.3	0.4	0.1	0.8	0.1	0.1	0.1	33.9	65.9	0.0	0.7	7.4	1.2
138	32.0	47.0	133.61333333333334	0.04	15.32	115.16	58.6	0.08	0.2	0.26666666666666666	11.986666666666666	1.2133333333333334	0.5866666666666667	0.5333333333333333	0.05333333333333334	0.02666666666666667	0.5866666666666667	0.6933333333333334	0.32	0.05333333333333334	4.0	1.96	0.16	0.14666666666666667	0.04	0.49333333333333335	0.3466666666666667	0.02666666666666667	0.013333333333333334	0.04	0.02666666666666667	1.8266666666666667	1.0533333333333332	6.053333333333334	1.48	0.6666666666666666	0.10666666666666667	0.17333333333333334	0.02666666666666667	0.4266666666666667	0.48	0.18666666666666668	0.24	27.013333333333332	47.693333333333335	0.37333333333333335	2.44	12.386666666666667	0.6533333333333333
139	27.0	141.0	114.0	0.14285714285714285	16.142857142857142	113.57142857142857	56.714285714285715	0.2857142857142857	0.0	0.0	1.2857142857142858	0.2857142857142857	0.14285714285714285	0.42857142857142855	0.0	0.14285714285714285	0.0	0.14285714285714285	0.0	0.0	0.42857142857142855	1.5714285714285714	0.0	0.0	0.14285714285714285	0.0	0.14285714285714285	0.0	0.0	0.0	0.0	0.0	0.42857142857142855	0.5714285714285714	0.0	1.2857142857142858	0.0	0.0	0.0	0.14285714285714285	0.0	0.14285714285714285	0.14285714285714285	16.714285714285715	26.285714285714285	0.14285714285714285	0.2857142857142857	1.5714285714285714	0.8571428571428571
140	27.0	300.0	54.625	0.125	12.75	119.25	65.0	0.0	0.375	0.0	8.625	0.625	1.0	1.0	0.0	0.125	0.375	0.25	0.625	0.125	0.5	0.625	0.375	0.0	0.0	0.125	0.625	0.125	0.0	0.0	0.125	1.875	0.125	3.5	0.5	8.875	0.0	0.0	0.0	0.25	0.25	0.0	0.125	9.25	12.5	0.0	1.125	5.25	0.75
141	28.0	862.0	116.64285714285714	0.0	13.142857142857142	121.85714285714286	59.285714285714285	0.0	0.07142857142857142	0.07142857142857142	3.357142857142857	0.8571428571428571	0.42857142857142855	2.7857142857142856	0.0	0.21428571428571427	0.07142857142857142	0.21428571428571427	0.07142857142857142	0.0	1.8571428571428572	3.7142857142857144	0.07142857142857142	0.14285714285714285	0.0	0.14285714285714285	0.07142857142857142	0.0	0.14285714285714285	0.07142857142857142	0.0	0.42857142857142855	0.21428571428571427	6.142857142857143	0.7857142857142857	0.5714285714285714	0.0	0.14285714285714285	0.0	0.07142857142857142	0.21428571428571427	0.21428571428571427	0.21428571428571427	14.071428571428571	24.357142857142858	0.0	1.5	7.357142857142857	0.5714285714285714
142	30.0	932.0	132.421875	0.078125	14.3125	115.875	56.71875	0.078125	0.125	0.125	1.640625	1.1875	2.34375	1.640625	0.046875	0.15625	0.359375	0.359375	0.140625	0.0625	1.765625	5.15625	0.078125	0.09375	0.0	0.25	0.140625	0.015625	0.0625	2.21875	0.0625	1.078125	0.796875	8.109375	0.671875	1.21875	0.15625	0.125	0.078125	0.34375	0.515625	0.140625	0.09375	14.359375	26.25	0.125	1.15625	3.921875	0.859375
143	30.0	324.0	130.15384615384616	0.05128205128205128	15.025641025641026	116.92307692307692	60.69230769230769	0.15384615384615385	0.20512820512820512	0.02564102564102564	0.38461538461538464	0.6923076923076923	0.5128205128205128	0.23076923076923078	0.0	1.5128205128205128	0.1794871794871795	0.41025641025641024	0.1282051282051282	0.05128205128205128	0.1282051282051282	0.15384615384615385	0.1282051282051282	0.07692307692307693	0.0	0.1794871794871795	0.5384615384615384	0.02564102564102564	0.0	0.48717948717948717	0.02564102564102564	2.1538461538461537	0.41025641025641024	4.282051282051282	1.358974358974359	2.0	0.2564102564102564	0.28205128205128205	0.0	0.717948717948718	0.28205128205128205	0.15384615384615385	0.8461538461538461	23.76923076923077	43.61538461538461	0.38461538461538464	0.6410256410256411	11.025641025641026	1.0512820512820513
144	30.0	868.0	124.96428571428571	0.14285714285714285	15.178571428571429	114.67857142857143	57.714285714285715	0.0	0.03571428571428571	0.25	10.321428571428571	1.1428571428571428	1.5	1.1428571428571428	0.03571428571428571	0.10714285714285714	0.17857142857142858	0.7142857142857143	0.21428571428571427	0.03571428571428571	1.8571428571428572	5.142857142857143	0.17857142857142858	0.17857142857142858	0.0	0.32142857142857145	0.32142857142857145	0.03571428571428571	0.03571428571428571	3.4642857142857144	0.10714285714285714	1.3214285714285714	0.5	13.928571428571429	0.8928571428571429	1.5357142857142858	0.25	0.5714285714285714	0.07142857142857142	0.25	0.6428571428571429	0.6071428571428571	0.2857142857142857	34.67857142857143	65.0	0.32142857142857145	2.642857142857143	11.071428571428571	0.5357142857142857
145	31.0	988.0	121.89795918367346	0.02040816326530612	15.061224489795919	116.34693877551021	60.326530612244895	0.061224489795918366	4.571428571428571	0.22448979591836735	7.204081632653061	1.9795918367346939	0.7959183673469388	1.2040816326530612	0.10204081632653061	0.20408163265306123	0.32653061224489793	0.6530612244897959	0.3673469387755102	0.061224489795918366	1.4489795918367347	1.469387755102041	0.16326530612244897	0.1836734693877551	0.02040816326530612	0.32653061224489793	0.20408163265306123	0.0	0.04081632653061224	0.8979591836734694	0.20408163265306123	2.63265306122449	1.0612244897959184	8.346938775510203	0.7959183673469388	1.2448979591836735	0.16326530612244897	0.2653061224489796	0.0	0.3877551020408163	1.0816326530612246	0.16326530612244897	0.3877551020408163	20.857142857142858	36.69387755102041	0.2653061224489796	1.3265306122448979	12.73469387755102	0.7142857142857143
146	30.0	1044.0	124.18604651162791	0.09302325581395349	15.116279069767442	120.16279069767442	59.83720930232558	0.06976744186046512	0.4418604651162791	0.046511627906976744	0.5116279069767442	2.0232558139534884	2.3488372093023258	0.46511627906976744	0.046511627906976744	9.395348837209303	0.7906976744186046	0.8604651162790697	0.20930232558139536	0.16279069767441862	0.5581395348837209	0.7209302325581395	0.32558139534883723	0.20930232558139536	0.09302325581395349	0.4186046511627907	0.5813953488372093	0.0	0.11627906976744186	0.32558139534883723	0.046511627906976744	5.976744186046512	1.0	14.023255813953488	2.4651162790697674	0.23255813953488372	0.3488372093023256	0.16279069767441862	0.023255813953488372	1.0465116279069768	0.6744186046511628	0.4418604651162791	1.0	6.767441860465116	11.186046511627907	0.5348837209302325	1.8837209302325582	21.88372093023256	0.9069767441860465
147	31.0	1053.0	125.78571428571429	0.047619047619047616	16.214285714285715	121.66666666666667	62.04761904761905	0.2619047619047619	0.2619047619047619	0.16666666666666666	0.35714285714285715	1.1904761904761905	1.3095238095238095	0.14285714285714285	0.0	0.9761904761904762	0.40476190476190477	0.7619047619047619	0.14285714285714285	0.07142857142857142	0.38095238095238093	0.2857142857142857	0.19047619047619047	0.19047619047619047	0.0	0.5476190476190477	0.35714285714285715	0.0	0.0	0.2857142857142857	0.07142857142857142	3.119047619047619	0.38095238095238093	9.571428571428571	1.4285714285714286	0.07142857142857142	0.14285714285714285	0.16666666666666666	0.047619047619047616	2.4523809523809526	0.5714285714285714	0.09523809523809523	0.5	6.190476190476191	10.738095238095237	0.35714285714285715	0.9047619047619048	9.738095238095237	0.7619047619047619
148	31.0	1061.0	123.42857142857143	0.05194805194805195	15.61038961038961	117.46753246753246	58.688311688311686	0.11688311688311688	0.4935064935064935	0.16883116883116883	0.6493506493506493	1.5454545454545454	3.064935064935065	0.6363636363636364	0.03896103896103896	2.4155844155844157	0.6883116883116883	0.974025974025974	0.14285714285714285	0.09090909090909091	0.4155844155844156	0.4155844155844156	0.24675324675324675	0.2597402597402597	0.06493506493506493	0.23376623376623376	0.974025974025974	0.05194805194805195	0.0	0.5584415584415584	0.03896103896103896	4.0519480519480515	0.8051948051948052	16.337662337662337	2.051948051948052	0.2597402597402597	0.3116883116883117	0.19480519480519481	0.05194805194805195	1.3376623376623376	0.38961038961038963	0.4155844155844156	0.7402597402597403	31.584415584415584	56.97402597402598	0.7922077922077922	1.5064935064935066	20.506493506493506	0.9090909090909091
149	28.0	1105.0	78.13333333333334	0.06666666666666667	16.0	125.73333333333333	58.4	0.2	0.4	0.8666666666666667	15.0	3.2	11.533333333333333	6.733333333333333	0.3333333333333333	0.4	0.3333333333333333	0.26666666666666666	0.06666666666666667	0.06666666666666667	1.4	0.7333333333333333	0.06666666666666667	0.06666666666666667	0.06666666666666667	0.06666666666666667	0.06666666666666667	0.3333333333333333	0.13333333333333333	0.4666666666666667	0.06666666666666667	5.866666666666666	1.0	4.133333333333334	0.6	0.8666666666666667	0.0	0.06666666666666667	0.0	0.06666666666666667	0.26666666666666666	0.0	0.2	11.933333333333334	24.333333333333332	0.2	1.4	11.0	0.8
150	31.0	1338.0	122.21666666666667	0.06666666666666667	16.433333333333334	115.1	59.11666666666667	0.08333333333333333	0.16666666666666666	0.2	17.2	0.8	0.5166666666666667	1.1666666666666667	0.06666666666666667	0.11666666666666667	0.3	0.1	0.03333333333333333	0.06666666666666667	0.9833333333333333	1.4666666666666666	0.08333333333333333	0.06666666666666667	1.45	7.433333333333334	0.1	0.0	0.016666666666666666	0.18333333333333332	0.16666666666666666	2.433333333333333	0.48333333333333334	4.583333333333333	0.5166666666666667	1.1	0.13333333333333333	0.08333333333333333	0.0	0.05	0.11666666666666667	0.11666666666666667	0.3	9.35	16.883333333333333	0.7166666666666667	1.8166666666666667	39.38333333333333	0.85
151	29.0	252.0	179.14285714285714	0.0	16.80952380952381	113.0	62.476190476190474	0.0	0.047619047619047616	0.23809523809523808	9.238095238095237	0.7619047619047619	0.7619047619047619	0.6666666666666666	0.0	0.0	0.42857142857142855	0.3333333333333333	0.3333333333333333	0.047619047619047616	5.285714285714286	2.238095238095238	0.14285714285714285	0.19047619047619047	0.047619047619047616	0.3333333333333333	0.23809523809523808	0.0	0.047619047619047616	0.047619047619047616	0.19047619047619047	1.0	0.8095238095238095	13.0	0.9047619047619048	2.5714285714285716	0.23809523809523808	0.047619047619047616	0.047619047619047616	0.23809523809523808	0.5714285714285714	0.14285714285714285	0.2857142857142857	25.142857142857142	45.42857142857143	0.19047619047619047	2.142857142857143	12.428571428571429	0.5238095238095238
152	28.0	388.0	159.66666666666666	0.0	16.5	113.33333333333333	64.33333333333333	0.0	0.0	0.0	0.5	0.5	0.6666666666666666	0.0	0.16666666666666666	0.0	0.16666666666666666	0.0	0.16666666666666666	0.0	0.3333333333333333	0.3333333333333333	0.0	0.16666666666666666	0.0	0.0	0.0	0.16666666666666666	0.0	0.16666666666666666	0.0	0.8333333333333334	0.16666666666666666	4.666666666666667	0.5	9.833333333333334	0.0	0.16666666666666666	0.0	0.16666666666666666	0.8333333333333334	0.0	0.16666666666666666	13.833333333333334	37.333333333333336	0.16666666666666666	0.0	3.5	1.6666666666666667
153	30.0	835.0	115.70731707317073	0.07317073170731707	14.878048780487806	121.17073170731707	58.829268292682926	0.0975609756097561	0.0975609756097561	0.0975609756097561	1.7317073170731707	0.5609756097560976	0.5365853658536586	1.6097560975609757	0.07317073170731707	0.17073170731707318	0.07317073170731707	0.2682926829268293	0.07317073170731707	0.14634146341463414	1.4146341463414633	2.6341463414634148	0.04878048780487805	0.12195121951219512	0.0	0.17073170731707318	0.07317073170731707	0.0	0.04878048780487805	0.43902439024390244	0.0	1.4634146341463414	0.21951219512195122	7.146341463414634	0.3902439024390244	0.8292682926829268	0.024390243902439025	0.1951219512195122	0.024390243902439025	0.0975609756097561	0.12195121951219512	0.12195121951219512	0.24390243902439024	18.5609756097561	35.80487804878049	0.1951219512195122	0.926829268292683	6.878048780487805	1.0975609756097562
154	30.0	14.0	105.5	0.05555555555555555	14.222222222222221	114.05555555555556	59.666666666666664	0.0	0.16666666666666666	0.2222222222222222	6.222222222222222	0.9444444444444444	0.2222222222222222	0.4444444444444444	0.0	0.0	0.1111111111111111	0.2777777777777778	0.05555555555555555	0.05555555555555555	0.6666666666666666	0.7222222222222222	0.1111111111111111	0.05555555555555555	0.0	0.05555555555555555	0.05555555555555555	0.0	0.0	0.1111111111111111	0.0	1.2777777777777777	0.3333333333333333	1.6666666666666667	0.5555555555555556	3.2222222222222223	0.0	0.05555555555555555	0.0	0.6111111111111112	0.5	0.3888888888888889	0.1111111111111111	46.166666666666664	90.61111111111111	0.4444444444444444	0.4444444444444444	4.722222222222222	0.6111111111111112
155	33.0	24.0	118.79452054794521	0.0821917808219178	15.876712328767123	116.06849315068493	56.71232876712329	0.0410958904109589	0.1643835616438356	0.1917808219178082	5.726027397260274	0.8767123287671232	0.4931506849315068	0.6712328767123288	0.0547945205479452	0.0547945205479452	0.2602739726027397	0.6027397260273972	0.3561643835616438	0.0821917808219178	4.178082191780822	2.3972602739726026	0.0958904109589041	0.0821917808219178	0.0547945205479452	0.1095890410958904	0.3972602739726027	0.0	0.0410958904109589	0.0273972602739726	0.0958904109589041	1.1643835616438356	0.8767123287671232	3.7260273972602738	0.5616438356164384	0.6575342465753424	0.1917808219178082	0.0684931506849315	0.0	0.1506849315068493	0.3698630136986301	0.2465753424657534	0.3972602739726027	36.64383561643836	66.10958904109589	0.4657534246575342	3.041095890410959	10.575342465753424	0.9452054794520548
156	32.0	54.0	139.04545454545453	0.045454545454545456	16.227272727272727	116.22727272727273	58.36363636363637	0.13636363636363635	0.045454545454545456	0.13636363636363635	10.727272727272727	0.8636363636363636	0.3181818181818182	0.45454545454545453	0.0	0.045454545454545456	0.5909090909090909	1.1818181818181819	0.4090909090909091	0.045454545454545456	0.45454545454545453	0.8181818181818182	0.13636363636363635	0.13636363636363635	0.09090909090909091	0.45454545454545453	0.13636363636363635	0.045454545454545456	0.045454545454545456	0.0	0.045454545454545456	2.0	0.5454545454545454	1.7272727272727273	0.6818181818181818	4.136363636363637	0.22727272727272727	0.3181818181818182	0.0	0.13636363636363635	0.5	0.22727272727272727	0.4090909090909091	17.863636363636363	32.18181818181818	0.2727272727272727	0.4090909090909091	5.5	1.0909090909090908
157	29.0	352.0	186.0	0.0	15.333333333333334	126.66666666666667	57.0	0.3333333333333333	0.0	0.0	1.3333333333333333	1.0	1.3333333333333333	0.0	0.0	0.3333333333333333	0.0	0.3333333333333333	0.0	0.0	0.3333333333333333	0.3333333333333333	0.3333333333333333	0.0	0.0	0.0	0.6666666666666666	0.0	0.0	4.0	0.0	2.3333333333333335	0.0	2.3333333333333335	0.6666666666666666	0.3333333333333333	0.3333333333333333	0.6666666666666666	0.0	0.3333333333333333	0.3333333333333333	2.0	0.3333333333333333	30.333333333333332	44.0	0.0	1.3333333333333333	7.333333333333333	1.0
158	33.0	999.0	114.16326530612245	0.02040816326530612	15.020408163265307	117.75510204081633	58.734693877551024	0.04081632653061224	0.3469387755102041	0.061224489795918366	0.3469387755102041	1.2448979591836735	0.7551020408163265	0.24489795918367346	0.061224489795918366	4.3061224489795915	0.4489795918367347	0.40816326530612246	0.20408163265306123	0.04081632653061224	0.6938775510204082	0.46938775510204084	0.14285714285714285	0.16326530612244897	0.02040816326530612	0.12244897959183673	1.0612244897959184	0.061224489795918366	0.04081632653061224	0.22448979591836735	0.10204081632653061	3.1020408163265305	0.46938775510204084	12.285714285714286	1.7346938775510203	0.6122448979591837	0.20408163265306123	0.22448979591836735	0.02040816326530612	1.6734693877551021	0.16326530612244897	0.2653061224489796	0.5510204081632653	14.673469387755102	28.183673469387756	0.30612244897959184	0.8163265306122449	14.224489795918368	0.6938775510204082
159	31.0	880.0	125.41666666666667	0.08333333333333333	14.5	108.91666666666667	57.333333333333336	0.0	0.08333333333333333	0.16666666666666666	4.333333333333333	0.5	0.6666666666666666	0.5	0.08333333333333333	0.16666666666666666	0.6666666666666666	0.16666666666666666	0.0	0.0	2.0	8.333333333333334	0.16666666666666666	0.08333333333333333	0.08333333333333333	0.0	0.0	0.0	0.75	0.9166666666666666	0.25	1.75	0.75	4.25	1.0833333333333333	1.4166666666666667	0.8333333333333334	0.4166666666666667	0.0	0.08333333333333333	1.0	0.25	0.16666666666666666	38.583333333333336	63.083333333333336	0.3333333333333333	2.3333333333333335	7.583333333333333	0.8333333333333334
160	32.0	886.0	104.5	0.0	15.636363636363637	113.04545454545455	57.09090909090909	0.045454545454545456	0.13636363636363635	0.22727272727272727	7.7727272727272725	0.7727272727272727	0.5909090909090909	4.0	0.045454545454545456	0.18181818181818182	0.18181818181818182	0.36363636363636365	0.13636363636363635	0.13636363636363635	1.4090909090909092	3.5	0.09090909090909091	0.09090909090909091	0.0	0.22727272727272727	0.18181818181818182	0.09090909090909091	1.1363636363636365	2.590909090909091	0.09090909090909091	3.409090909090909	0.36363636363636365	3.590909090909091	1.0909090909090908	0.3181818181818182	0.5909090909090909	0.5	0.0	0.22727272727272727	1.8181818181818181	0.5454545454545454	0.8181818181818182	14.090909090909092	24.5	0.5	3.0	8.727272727272727	0.7727272727272727
161	33.0	1010.0	122.5	0.057692307692307696	15.461538461538462	120.76923076923077	58.88461538461539	0.09615384615384616	1.6923076923076923	0.15384615384615385	0.34615384615384615	1.6153846153846154	0.7115384615384616	0.2692307692307692	0.019230769230769232	6.076923076923077	0.5769230769230769	0.5576923076923077	0.15384615384615385	0.057692307692307696	0.5961538461538461	0.5192307692307693	0.21153846153846154	0.17307692307692307	0.3269230769230769	0.36538461538461536	1.0192307692307692	0.019230769230769232	0.038461538461538464	0.07692307692307693	0.057692307692307696	4.730769230769231	0.5769230769230769	7.769230769230769	1.9038461538461537	0.19230769230769232	0.17307692307692307	0.3076923076923077	0.038461538461538464	0.8653846153846154	0.5	0.36538461538461536	0.75	18.923076923076923	37.21153846153846	0.4423076923076923	1.1153846153846154	15.576923076923077	0.8461538461538461
162	35.0	266.0	117.82894736842105	0.05263157894736842	15.236842105263158	115.67105263157895	57.89473684210526	0.06578947368421052	0.013157894736842105	0.4605263157894737	3.210526315789474	2.1184210526315788	0.4868421052631579	0.23684210526315788	0.9868421052631579	0.05263157894736842	0.34210526315789475	0.34210526315789475	0.039473684210526314	0.06578947368421052	0.631578947368421	1.381578947368421	0.10526315789473684	0.32894736842105265	0.05263157894736842	1.6842105263157894	0.06578947368421052	0.013157894736842105	0.02631578947368421	0.10526315789473684	0.0	2.223684210526316	0.3684210526315789	1.855263157894737	0.4342105263157895	0.4868421052631579	0.07894736842105263	0.07894736842105263	0.013157894736842105	0.14473684210526316	2.960526315789474	0.6842105263157895	0.21052631578947367	24.355263157894736	44.026315789473685	0.17105263157894737	0.8026315789473685	5.407894736842105	0.8289473684210527
163	35.0	301.0	145.4375	0.0625	15.84375	117.625	58.25	0.15625	0.15625	0.359375	17.84375	1.5	0.703125	1.796875	0.0625	0.09375	0.265625	0.546875	0.484375	0.0625	0.921875	0.578125	0.03125	0.03125	0.03125	0.4375	0.28125	0.0	0.046875	0.078125	0.109375	1.9375	0.5625	5.171875	0.90625	3.21875	0.15625	0.109375	0.03125	0.359375	1.453125	0.203125	0.453125	19.6875	36.265625	0.3125	0.921875	10.9375	0.890625
164	34.0	978.0	134.7	0.125	17.1	119.75	59.275	0.25	0.15	0.175	6.475	0.475	0.3	0.825	0.0	0.175	0.275	0.4	0.1	0.075	0.3	0.7	0.075	0.0	0.05	0.125	0.175	0.1	0.05	2.025	0.15	1.25	0.175	6.675	0.3	1.4	0.075	0.05	0.025	0.375	0.075	0.225	0.25	17.025	28.575	0.175	1.05	8.05	0.95
165	34.0	1124.0	123.56944444444444	0.08333333333333333	15.722222222222221	116.20833333333333	57.486111111111114	0.06944444444444445	0.1527777777777778	0.7638888888888888	19.98611111111111	2.4444444444444446	0.6388888888888888	1.4861111111111112	0.4444444444444444	0.2777777777777778	0.5416666666666666	0.6527777777777778	0.20833333333333334	0.05555555555555555	1.2777777777777777	2.1805555555555554	0.125	0.4583333333333333	0.05555555555555555	1.9583333333333333	0.1527777777777778	0.05555555555555555	0.16666666666666666	8.958333333333334	0.1527777777777778	4.625	0.4583333333333333	5.111111111111111	1.3472222222222223	0.4305555555555556	0.16666666666666666	0.18055555555555555	0.027777777777777776	0.4583333333333333	2.513888888888889	4.444444444444445	0.2916666666666667	14.73611111111111	26.069444444444443	0.3055555555555556	2.236111111111111	11.083333333333334	0.8472222222222222
166	34.0	338.0	131.14814814814815	0.0	16.296296296296298	113.62962962962963	59.370370370370374	0.2962962962962963	0.4074074074074074	0.1111111111111111	1.1851851851851851	0.9629629629629629	0.5185185185185185	0.07407407407407407	0.037037037037037035	1.8148148148148149	0.4074074074074074	0.7037037037037037	0.1111111111111111	0.07407407407407407	0.18518518518518517	0.25925925925925924	0.25925925925925924	0.1111111111111111	0.0	0.2222222222222222	0.7407407407407407	0.037037037037037035	0.0	1.6666666666666667	0.2222222222222222	2.4444444444444446	0.4074074074074074	6.7407407407407405	1.8888888888888888	0.7407407407407407	0.1111111111111111	0.25925925925925924	0.037037037037037035	0.2962962962962963	0.037037037037037035	0.07407407407407407	1.2962962962962963	32.888888888888886	58.44444444444444	0.37037037037037035	0.48148148148148145	12.185185185185185	0.7777777777777778
167	35.0	849.0	122.14583333333333	0.020833333333333332	15.645833333333334	118.27083333333333	60.8125	0.125	0.22916666666666666	0.25	0.2708333333333333	1.8958333333333333	4.041666666666667	0.7083333333333334	0.041666666666666664	3.6041666666666665	0.7708333333333334	0.6875	0.1875	0.16666666666666666	0.375	0.6458333333333334	0.3958333333333333	0.25	0.0625	0.4166666666666667	0.5208333333333334	0.041666666666666664	0.041666666666666664	0.041666666666666664	0.10416666666666667	5.083333333333333	0.8958333333333334	22.854166666666668	2.4791666666666665	0.14583333333333334	0.125	0.16666666666666666	0.0625	2.625	0.20833333333333334	0.041666666666666664	0.6458333333333334	16.229166666666668	31.6875	0.5	0.9166666666666666	14.895833333333334	1.0208333333333333
168	39.0	894.0	152.57	0.03	15.32	116.26	59.62	0.08	0.23	1.01	11.92	1.85	0.4	0.73	0.61	0.14	0.38	0.41	0.28	0.1	3.12	4.56	0.2	0.54	0.04	2.91	0.26	0.01	0.09	1.25	0.09	2.9	0.36	3.93	0.86	0.83	0.32	0.38	0.01	0.69	5.9	2.1	0.24	24.57	45.55	0.35	1.57	9.27	1.01
169	35.0	1253.0	126.93333333333334	0.022222222222222223	16.822222222222223	115.02222222222223	56.955555555555556	0.044444444444444446	0.15555555555555556	0.13333333333333333	0.9111111111111111	0.9777777777777777	0.9555555555555556	0.35555555555555557	0.044444444444444446	1.9111111111111112	0.37777777777777777	1.0222222222222221	0.1111111111111111	0.13333333333333333	0.4444444444444444	1.0888888888888888	0.5333333333333333	0.17777777777777778	0.08888888888888889	0.2	0.15555555555555556	0.044444444444444446	0.022222222222222223	0.022222222222222223	0.13333333333333333	6.733333333333333	0.8222222222222222	23.288888888888888	1.0222222222222221	1.288888888888889	0.24444444444444444	0.2	0.0	0.7333333333333333	0.044444444444444446	0.37777777777777777	0.4444444444444444	9.911111111111111	19.91111111111111	0.6444444444444445	1.2	24.022222222222222	0.9111111111111111
170	38.0	110.0	133.59375	0.109375	16.3125	117.421875	59.234375	0.0625	0.0625	0.046875	5.046875	0.53125	0.4375	0.578125	0.03125	0.015625	0.15625	0.203125	0.015625	0.03125	0.34375	1.578125	0.03125	0.09375	0.0	0.078125	0.046875	0.0	0.015625	0.046875	0.0	0.3125	0.296875	2.40625	0.171875	6.25	0.046875	0.0	0.015625	0.109375	0.125	0.0625	0.203125	22.640625	39.84375	0.171875	0.359375	4.4375	0.671875
171	35.0	345.0	122.18181818181819	0.0	11.727272727272727	113.45454545454545	57.54545454545455	0.0	0.18181818181818182	0.18181818181818182	1.7272727272727273	1.1818181818181819	1.0909090909090908	0.09090909090909091	0.18181818181818182	1.0	0.45454545454545453	0.6363636363636364	0.0	0.0	0.18181818181818182	0.18181818181818182	0.18181818181818182	0.09090909090909091	0.0	0.0	0.8181818181818182	0.0	0.09090909090909091	2.272727272727273	0.09090909090909091	1.1818181818181819	0.45454545454545453	7.636363636363637	2.1818181818181817	0.9090909090909091	0.09090909090909091	0.18181818181818182	0.0	0.9090909090909091	0.09090909090909091	0.2727272727272727	0.8181818181818182	32.54545454545455	56.90909090909091	0.2727272727272727	0.45454545454545453	15.545454545454545	0.6363636363636364
172	35.0	352.0	135.93333333333334	0.06666666666666667	14.0	113.93333333333334	57.266666666666666	0.06666666666666667	0.26666666666666666	0.0	0.8	0.3333333333333333	0.6666666666666666	0.2	0.0	0.6	0.3333333333333333	0.2	0.13333333333333333	0.13333333333333333	0.0	0.2	0.26666666666666666	0.06666666666666667	0.0	0.06666666666666667	0.6	0.0	0.0	0.8	0.06666666666666667	1.2666666666666666	0.7333333333333333	6.8	1.0	0.8666666666666667	0.06666666666666667	0.26666666666666666	0.06666666666666667	0.13333333333333333	0.0	0.2	0.5333333333333333	24.733333333333334	44.93333333333333	0.4	0.4666666666666667	11.533333333333333	0.8
173	33.0	398.0	130.33333333333334	0.3333333333333333	14.0	123.33333333333333	56.0	0.0	0.3333333333333333	0.0	0.0	0.3333333333333333	0.0	0.0	0.0	0.3333333333333333	0.3333333333333333	0.0	0.0	0.6666666666666666	0.3333333333333333	0.6666666666666666	0.0	0.0	0.0	1.0	0.0	0.0	0.0	0.0	0.0	0.3333333333333333	0.0	0.3333333333333333	0.0	8.0	0.3333333333333333	0.0	0.0	0.0	0.0	0.0	0.0	0.3333333333333333	1.0	0.6666666666666666	1.3333333333333333	16.666666666666668	0.0
174	36.0	841.0	126.96610169491525	0.06779661016949153	15.559322033898304	116.52542372881356	58.220338983050844	0.05084745762711865	0.2711864406779661	0.1694915254237288	0.3050847457627119	1.2542372881355932	0.8813559322033898	0.15254237288135594	0.01694915254237288	4.576271186440678	0.23728813559322035	0.7457627118644068	0.15254237288135594	0.03389830508474576	0.4406779661016949	0.5084745762711864	0.2033898305084746	0.2033898305084746	0.0847457627118644	0.5423728813559322	0.6949152542372882	0.05084745762711865	0.01694915254237288	0.11864406779661017	0.01694915254237288	4.796610169491525	0.7288135593220338	17.559322033898304	1.8644067796610169	0.22033898305084745	0.13559322033898305	0.15254237288135594	0.05084745762711865	1.5084745762711864	0.23728813559322035	0.3389830508474576	1.1864406779661016	21.779661016949152	39.03389830508475	0.4915254237288136	0.9152542372881356	15.627118644067796	0.9322033898305084
175	39.0	1067.0	115.28	0.06666666666666667	15.56	116.04	57.86666666666667	0.12	1.5466666666666666	0.18666666666666668	0.49333333333333335	1.4	1.4933333333333334	0.2	0.02666666666666667	2.7466666666666666	0.5466666666666666	0.84	0.3333333333333333	0.09333333333333334	0.4533333333333333	0.37333333333333335	0.2	0.16	0.14666666666666667	0.17333333333333334	1.08	0.02666666666666667	0.02666666666666667	0.30666666666666664	0.05333333333333334	4.24	0.37333333333333335	9.44	1.4666666666666666	0.22666666666666666	0.18666666666666668	0.12	0.02666666666666667	1.5866666666666667	0.26666666666666666	0.48	0.5333333333333333	26.586666666666666	48.13333333333333	0.4666666666666667	0.8533333333333334	15.173333333333334	1.0
176	34.0	1273.0	121.94117647058823	0.058823529411764705	14.176470588235293	114.52941176470588	58.64705882352941	0.11764705882352941	0.11764705882352941	0.11764705882352941	6.9411764705882355	0.6470588235294118	0.6470588235294118	1.1176470588235294	0.0	0.17647058823529413	0.17647058823529413	0.6470588235294118	0.11764705882352941	0.11764705882352941	1.7058823529411764	3.0	0.17647058823529413	0.11764705882352941	0.11764705882352941	0.35294117647058826	0.11764705882352941	0.058823529411764705	0.0	0.29411764705882354	0.0	10.588235294117647	0.4117647058823529	13.588235294117647	0.8823529411764706	5.823529411764706	0.23529411764705882	0.11764705882352941	0.0	0.29411764705882354	0.058823529411764705	0.058823529411764705	0.9411764705882353	37.588235294117645	72.23529411764706	0.17647058823529413	1.5294117647058822	22.705882352941178	0.47058823529411764
177	35.0	1279.0	120.73684210526316	0.0	16.94736842105263	115.6842105263158	60.05263157894737	0.0	0.2631578947368421	0.7368421052631579	15.105263157894736	1.736842105263158	1.6842105263157894	4.2105263157894735	0.05263157894736842	0.15789473684210525	0.7894736842105263	0.42105263157894735	0.6842105263157895	0.3157894736842105	9.526315789473685	13.473684210526315	0.3684210526315789	0.3157894736842105	0.0	0.7368421052631579	0.21052631578947367	0.0	0.0	0.15789473684210525	0.5789473684210527	4.631578947368421	1.7894736842105263	28.68421052631579	1.3157894736842106	6.894736842105263	0.47368421052631576	0.15789473684210525	0.05263157894736842	0.631578947368421	1.1578947368421053	0.5789473684210527	0.631578947368421	39.526315789473685	61.36842105263158	0.5789473684210527	6.421052631578948	38.78947368421053	1.105263157894737
178	38.0	15.0	127.83333333333333	0.03333333333333333	16.166666666666668	119.96666666666667	61.833333333333336	0.03333333333333333	0.03333333333333333	0.06666666666666667	6.066666666666666	0.5	0.5666666666666667	0.36666666666666664	0.06666666666666667	0.03333333333333333	0.3333333333333333	0.3333333333333333	0.23333333333333334	0.03333333333333333	0.43333333333333335	0.6	0.1	0.1	0.06666666666666667	0.13333333333333333	0.16666666666666666	0.0	0.0	0.06666666666666667	0.0	0.7	0.26666666666666666	2.7333333333333334	0.7333333333333333	1.3666666666666667	0.03333333333333333	0.1	0.0	0.3	0.13333333333333333	0.2	0.16666666666666666	29.333333333333332	56.4	0.6	0.26666666666666666	6.5	1.0333333333333334
179	38.0	125.0	130.08955223880596	0.029850746268656716	16.01492537313433	115.53731343283582	57.507462686567166	0.11940298507462686	0.26865671641791045	0.22388059701492538	12.880597014925373	0.7910447761194029	0.5671641791044776	0.3582089552238806	0.04477611940298507	0.07462686567164178	0.3283582089552239	0.1791044776119403	0.2835820895522388	0.07462686567164178	4.776119402985074	3.029850746268657	0.08955223880597014	0.1044776119402985	0.04477611940298507	0.417910447761194	0.43283582089552236	0.0	0.029850746268656716	0.014925373134328358	0.014925373134328358	8.716417910447761	1.328358208955224	5.7164179104477615	0.8507462686567164	2.4776119402985075	0.11940298507462686	0.11940298507462686	0.029850746268656716	0.1791044776119403	0.14925373134328357	0.2537313432835821	0.5373134328358209	22.492537313432837	42.701492537313435	0.5522388059701493	3.626865671641791	14.865671641791044	0.6865671641791045
180	40.0	247.0	128.6184210526316	0.07894736842105263	15.894736842105264	113.94736842105263	57.05263157894737	0.3026315789473684	0.13157894736842105	0.5921052631578947	3.8684210526315788	2.3947368421052633	7.9605263157894735	4.5131578947368425	0.34210526315789475	0.14473684210526316	0.4473684210526316	0.6447368421052632	0.05263157894736842	0.05263157894736842	0.5921052631578947	1.4736842105263157	0.05263157894736842	0.2236842105263158	0.013157894736842105	0.7631578947368421	0.09210526315789473	0.618421052631579	0.07894736842105263	0.05263157894736842	0.039473684210526314	0.9342105263157895	0.39473684210526316	1.763157894736842	0.5394736842105263	0.40789473684210525	0.039473684210526314	0.039473684210526314	0.0	0.2236842105263158	0.7894736842105263	0.19736842105263158	0.15789473684210525	25.75	49.8421052631579	0.2631578947368421	0.5921052631578947	4.328947368421052	0.9473684210526315
181	34.0	253.0	143.63636363636363	0.0	17.363636363636363	115.81818181818181	60.81818181818182	0.09090909090909091	0.2727272727272727	0.36363636363636365	4.0	0.6363636363636364	0.6363636363636364	0.6363636363636364	0.0	0.18181818181818182	0.09090909090909091	0.18181818181818182	0.18181818181818182	0.0	0.5454545454545454	0.18181818181818182	0.09090909090909091	0.18181818181818182	0.0	0.45454545454545453	0.45454545454545453	0.0	0.09090909090909091	0.18181818181818182	0.0	1.0909090909090908	1.1818181818181819	9.363636363636363	1.6363636363636365	6.0	0.0	0.18181818181818182	0.0	0.18181818181818182	0.6363636363636364	0.36363636363636365	0.2727272727272727	44.72727272727273	83.9090909090909	0.18181818181818182	0.9090909090909091	8.909090909090908	0.8181818181818182
182	39.0	392.0	115.59154929577464	0.04225352112676056	15.43661971830986	115.4225352112676	55.901408450704224	0.14084507042253522	0.056338028169014086	0.16901408450704225	1.943661971830986	0.6901408450704225	0.4084507042253521	0.5492957746478874	0.2112676056338028	0.0	0.30985915492957744	0.23943661971830985	0.056338028169014086	0.028169014084507043	0.5633802816901409	1.704225352112676	0.15492957746478872	0.11267605633802817	0.014084507042253521	0.6056338028169014	0.07042253521126761	0.014084507042253521	0.028169014084507043	0.014084507042253521	0.056338028169014086	0.7887323943661971	0.43661971830985913	1.8450704225352113	0.1267605633802817	1.9577464788732395	0.09859154929577464	0.04225352112676056	0.028169014084507043	0.2112676056338028	1.056338028169014	0.14084507042253522	0.19718309859154928	31.901408450704224	58.76056338028169	0.30985915492957744	0.4225352112676056	4.394366197183099	0.9295774647887324
183	34.0	872.0	95.83333333333333	0.08333333333333333	13.75	111.83333333333333	56.666666666666664	0.08333333333333333	0.08333333333333333	0.16666666666666666	14.0	0.6666666666666666	0.4166666666666667	0.16666666666666666	0.0	0.5833333333333334	0.3333333333333333	0.16666666666666666	0.08333333333333333	0.16666666666666666	1.4166666666666667	3.1666666666666665	0.0	0.08333333333333333	0.0	0.16666666666666666	0.16666666666666666	0.0	0.08333333333333333	2.5833333333333335	0.0	1.8333333333333333	0.16666666666666666	3.4166666666666665	1.8333333333333333	2.4166666666666665	0.3333333333333333	0.5	0.0	0.5833333333333334	0.16666666666666666	0.3333333333333333	0.16666666666666666	0.25	1.0	0.25	1.8333333333333333	8.416666666666666	0.5833333333333334
184	41.0	922.0	117.19047619047619	0.08333333333333333	15.845238095238095	114.97619047619048	58.035714285714285	0.047619047619047616	0.23809523809523808	0.4880952380952381	16.345238095238095	1.7142857142857142	2.0	2.642857142857143	0.13095238095238096	0.19047619047619047	0.9047619047619048	0.8333333333333334	0.23809523809523808	0.19047619047619047	1.1666666666666667	5.25	0.21428571428571427	0.19047619047619047	0.10714285714285714	0.5595238095238095	0.5238095238095238	0.09523809523809523	0.42857142857142855	6.154761904761905	0.11904761904761904	3.119047619047619	0.8809523809523809	9.297619047619047	1.6428571428571428	1.2976190476190477	0.38095238095238093	0.39285714285714285	0.023809523809523808	0.27380952380952384	0.3333333333333333	0.38095238095238093	0.5238095238095238	28.047619047619047	51.392857142857146	0.32142857142857145	3.130952380952381	9.035714285714286	0.7619047619047619
185	38.0	1019.0	128.2	0.06	15.14	115.1	56.24	0.08	0.22	0.1	0.76	0.94	1.02	0.1	0.02	5.36	0.6	0.3	0.18	0.1	0.42	0.66	0.14	0.14	0.14	0.16	0.74	0.0	0.04	0.24	0.02	2.72	0.52	6.26	1.08	1.28	0.18	0.14	0.04	0.98	0.18	0.16	0.56	16.8	29.24	0.42	1.1	13.3	0.76
186	38.0	1076.0	134.45833333333334	0.0625	16.229166666666668	115.8125	59.041666666666664	0.0625	0.10416666666666667	0.3125	5.020833333333333	0.6666666666666666	3.2916666666666665	0.3333333333333333	0.041666666666666664	0.16666666666666666	0.4375	0.5	0.0625	0.020833333333333332	0.3958333333333333	0.3958333333333333	0.25	0.125	0.08333333333333333	0.22916666666666666	0.22916666666666666	0.0	0.0	0.08333333333333333	0.08333333333333333	11.791666666666666	0.4166666666666667	5.229166666666667	0.9583333333333334	0.16666666666666666	0.125	0.10416666666666667	0.0	0.14583333333333334	0.3541666666666667	0.4375	0.20833333333333334	27.5625	53.0	0.2708333333333333	0.75	8.354166666666666	1.125
187	36.0	1134.0	105.66666666666667	0.037037037037037035	14.185185185185185	115.44444444444444	56.851851851851855	0.07407407407407407	0.18518518518518517	0.48148148148148145	26.48148148148148	2.037037037037037	1.0	2.2222222222222223	0.0	0.3333333333333333	0.48148148148148145	0.8888888888888888	0.037037037037037035	0.07407407407407407	1.4814814814814814	2.2222222222222223	0.18518518518518517	0.07407407407407407	0.07407407407407407	1.0	0.2962962962962963	0.0	0.037037037037037035	1.7777777777777777	0.1111111111111111	7.222222222222222	0.37037037037037035	6.7407407407407405	2.1481481481481484	1.037037037037037	0.2222222222222222	0.25925925925925924	0.07407407407407407	0.6666666666666666	0.5555555555555556	0.9629629629629629	0.37037037037037035	23.0	43.25925925925926	0.3333333333333333	2.111111111111111	15.148148148148149	0.4444444444444444
188	36.0	146.0	164.41666666666666	0.08333333333333333	13.916666666666666	116.58333333333333	53.5	0.08333333333333333	0.0	0.08333333333333333	4.166666666666667	0.5833333333333334	0.16666666666666666	2.0	0.0	0.0	0.08333333333333333	0.16666666666666666	0.0	0.08333333333333333	0.4166666666666667	3.5833333333333335	0.16666666666666666	0.0	0.0	0.0	0.16666666666666666	0.0	0.0	0.08333333333333333	0.0	0.8333333333333334	0.75	2.75	0.08333333333333333	10.833333333333334	0.08333333333333333	0.16666666666666666	0.16666666666666666	0.0	0.16666666666666666	0.0	0.3333333333333333	12.333333333333334	15.916666666666666	0.08333333333333333	0.5833333333333334	3.4166666666666665	1.0
189	40.0	818.0	115.86734693877551	0.04081632653061224	16.142857142857142	115.42857142857143	60.44897959183673	0.1326530612244898	0.14285714285714285	0.41836734693877553	7.13265306122449	1.5612244897959184	0.3469387755102041	1.1122448979591837	0.2857142857142857	0.10204081632653061	0.30612244897959184	0.4897959183673469	0.09183673469387756	0.030612244897959183	1.336734693877551	2.8979591836734695	0.17346938775510204	0.23469387755102042	0.04081632653061224	1.346938775510204	0.10204081632653061	0.02040816326530612	0.02040816326530612	0.15306122448979592	0.09183673469387756	1.4591836734693877	0.4489795918367347	2.9183673469387754	0.8061224489795918	2.5816326530612246	0.14285714285714285	0.08163265306122448	0.0	0.20408163265306123	2.989795918367347	0.10204081632653061	0.23469387755102042	29.3265306122449	53.826530612244895	0.3979591836734694	1.316326530612245	7.63265306122449	0.9795918367346939
190	39.0	857.0	114.90384615384616	0.09615384615384616	16.23076923076923	119.5	58.03846153846154	0.19230769230769232	4.326923076923077	0.1346153846153846	0.23076923076923078	1.7307692307692308	0.9230769230769231	0.46153846153846156	0.057692307692307696	5.3076923076923075	0.9230769230769231	1.4615384615384615	0.15384615384615385	0.15384615384615385	0.3269230769230769	0.5576923076923077	0.3269230769230769	0.15384615384615385	0.17307692307692307	0.40384615384615385	0.75	0.038461538461538464	0.019230769230769232	0.19230769230769232	0.057692307692307696	6.0	0.38461538461538464	11.173076923076923	2.1346153846153846	0.2692307692307692	0.25	0.3269230769230769	0.019230769230769232	1.5576923076923077	0.21153846153846154	0.23076923076923078	0.9038461538461539	21.557692307692307	40.26923076923077	0.3269230769230769	1.1730769230769231	16.5	0.8461538461538461
191	39.0	994.0	129.40740740740742	0.037037037037037035	14.796296296296296	116.79629629629629	57.18518518518518	0.12962962962962962	0.2222222222222222	0.3333333333333333	2.259259259259259	1.4444444444444444	0.5	1.2037037037037037	0.3888888888888889	0.3888888888888889	0.3333333333333333	0.37037037037037035	0.07407407407407407	0.05555555555555555	1.3518518518518519	1.462962962962963	0.09259259259259259	0.25925925925925924	0.018518518518518517	2.2222222222222223	0.3888888888888889	0.0	0.018518518518518517	0.7592592592592593	0.037037037037037035	1.8148148148148149	0.2222222222222222	3.2777777777777777	0.5925925925925926	1.1666666666666667	0.05555555555555555	0.1111111111111111	0.0	0.3888888888888889	1.0555555555555556	0.2037037037037037	0.2222222222222222	21.48148148148148	39.77777777777778	0.37037037037037035	1.1296296296296295	5.925925925925926	0.6851851851851852
192	38.0	1107.0	135.13513513513513	0.10810810810810811	14.756756756756756	119.67567567567568	56.648648648648646	0.1891891891891892	0.2972972972972973	0.1891891891891892	9.162162162162161	1.4054054054054055	0.918918918918919	1.2972972972972974	0.05405405405405406	0.08108108108108109	0.3783783783783784	0.7027027027027027	0.7297297297297297	0.02702702702702703	0.8918918918918919	1.8108108108108107	0.05405405405405406	0.21621621621621623	0.02702702702702703	0.5135135135135135	0.10810810810810811	0.16216216216216217	0.5135135135135135	49.567567567567565	0.918918918918919	8.297297297297296	0.5405405405405406	7.162162162162162	1.2162162162162162	0.7027027027027027	0.24324324324324326	0.5405405405405406	0.10810810810810811	0.24324324324324326	0.13513513513513514	0.6756756756756757	0.1891891891891892	18.054054054054053	32.351351351351354	0.5945945945945946	4.8108108108108105	11.675675675675675	0.7837837837837838
193	38.0	363.0	114.63157894736842	0.05263157894736842	15.763157894736842	112.47368421052632	58.921052631578945	0.02631578947368421	0.18421052631578946	0.15789473684210525	1.8157894736842106	0.42105263157894735	0.2894736842105263	0.6842105263157895	0.0	0.21052631578947367	0.2631578947368421	0.2894736842105263	0.05263157894736842	0.07894736842105263	0.8157894736842105	0.7894736842105263	0.13157894736842105	0.0	0.0	0.05263157894736842	0.34210526315789475	0.0	0.13157894736842105	0.2631578947368421	0.0	2.1842105263157894	0.23684210526315788	3.3684210526315788	0.47368421052631576	3.8421052631578947	0.07894736842105263	0.05263157894736842	0.0	0.18421052631578946	0.34210526315789475	0.05263157894736842	0.6052631578947368	18.18421052631579	32.71052631578947	0.05263157894736842	0.5526315789473685	4.7368421052631575	0.7894736842105263
194	38.0	402.0	148.0952380952381	0.0	15.285714285714286	113.95238095238095	58.142857142857146	0.047619047619047616	0.047619047619047616	0.14285714285714285	2.5238095238095237	0.9047619047619048	0.2857142857142857	0.42857142857142855	0.047619047619047616	0.047619047619047616	0.14285714285714285	0.23809523809523808	0.0	0.09523809523809523	0.7619047619047619	1.2380952380952381	0.19047619047619047	0.09523809523809523	0.0	0.09523809523809523	0.09523809523809523	0.0	0.047619047619047616	0.2857142857142857	0.0	1.0952380952380953	0.38095238095238093	2.857142857142857	0.19047619047619047	13.714285714285714	0.0	0.23809523809523808	0.047619047619047616	0.2857142857142857	0.23809523809523808	0.047619047619047616	0.2857142857142857	13.19047619047619	26.476190476190474	0.0	0.6666666666666666	4.190476190476191	1.0476190476190477
195	40.0	833.0	135.04918032786884	0.09836065573770492	15.934426229508198	120.77049180327869	60.21311475409836	0.04918032786885246	0.39344262295081966	0.13114754098360656	0.3770491803278688	1.540983606557377	0.6885245901639344	0.19672131147540983	0.08196721311475409	16.75409836065574	0.4262295081967213	0.6065573770491803	0.11475409836065574	0.04918032786885246	0.26229508196721313	0.5081967213114754	0.16393442622950818	0.21311475409836064	0.18032786885245902	0.3442622950819672	0.26229508196721313	0.0	0.06557377049180328	0.08196721311475409	0.04918032786885246	3.2131147540983607	0.6229508196721312	10.770491803278688	1.2131147540983607	1.1147540983606556	0.18032786885245902	0.22950819672131148	0.01639344262295082	0.5573770491803278	0.04918032786885246	0.32786885245901637	0.7377049180327869	0.7213114754098361	1.0327868852459017	0.19672131147540983	0.8688524590163934	8.540983606557377	0.819672131147541
196	38.0	864.0	137.0	0.1	14.0	118.93333333333334	57.266666666666666	0.2	0.2	0.0	0.4	1.4666666666666666	1.1666666666666667	0.16666666666666666	0.03333333333333333	7.4	0.5333333333333333	0.4666666666666667	0.2	0.0	0.43333333333333335	0.6333333333333333	0.16666666666666666	0.5	0.13333333333333333	0.3	0.6	0.0	0.03333333333333333	0.3333333333333333	0.06666666666666667	4.6	1.0666666666666667	9.6	1.5333333333333334	0.3333333333333333	0.3	0.36666666666666664	0.1	1.9666666666666666	0.13333333333333333	0.16666666666666666	0.7333333333333333	11.3	22.6	0.8333333333333334	1.1	16.066666666666666	0.9333333333333333
197	39.0	913.0	138.4	0.08888888888888889	15.488888888888889	117.13333333333334	58.75555555555555	0.13333333333333333	0.13333333333333333	0.3111111111111111	13.8	1.0	0.5333333333333333	0.8666666666666667	0.06666666666666667	0.08888888888888889	0.6	0.5555555555555556	0.06666666666666667	0.08888888888888889	0.9111111111111111	2.577777777777778	0.15555555555555556	0.13333333333333333	0.06666666666666667	0.17777777777777778	0.28888888888888886	0.0	0.26666666666666666	0.5111111111111111	0.044444444444444446	2.022222222222222	0.7777777777777778	5.222222222222222	0.6888888888888889	1.4444444444444444	0.24444444444444444	0.26666666666666666	0.0	0.37777777777777777	0.3333333333333333	0.5333333333333333	0.35555555555555557	37.86666666666667	72.04444444444445	0.28888888888888886	1.1555555555555554	6.733333333333333	0.8666666666666667
198	39.0	929.0	122.07142857142857	0.07142857142857142	16.166666666666668	121.52380952380952	62.11904761904762	0.11904761904761904	0.16666666666666666	0.21428571428571427	3.7142857142857144	0.7619047619047619	0.42857142857142855	0.7380952380952381	0.14285714285714285	0.047619047619047616	0.42857142857142855	0.5238095238095238	0.14285714285714285	0.047619047619047616	0.8095238095238095	6.190476190476191	0.047619047619047616	0.047619047619047616	0.047619047619047616	0.38095238095238093	0.19047619047619047	0.0	0.21428571428571427	10.380952380952381	0.19047619047619047	1.9285714285714286	0.30952380952380953	5.214285714285714	0.6666666666666666	1.3333333333333333	0.14285714285714285	0.19047619047619047	0.07142857142857142	0.8571428571428571	0.30952380952380953	1.0	0.2619047619047619	21.071428571428573	42.285714285714285	0.2619047619047619	2.380952380952381	4.428571428571429	0.7857142857142857
199	40.0	986.0	102.0	0.045454545454545456	15.363636363636363	113.45454545454545	57.86363636363637	0.045454545454545456	0.2727272727272727	0.5454545454545454	34.09090909090909	1.8636363636363635	0.6363636363636364	2.0454545454545454	0.09090909090909091	0.0	0.3181818181818182	0.8636363636363636	0.045454545454545456	0.045454545454545456	0.5909090909090909	0.5909090909090909	0.22727272727272727	0.18181818181818182	0.0	0.45454545454545453	0.22727272727272727	0.09090909090909091	0.09090909090909091	9.909090909090908	0.2727272727272727	4.590909090909091	0.3181818181818182	4.863636363636363	1.2727272727272727	1.8636363636363635	0.18181818181818182	1.0	0.045454545454545456	0.7727272727272727	0.13636363636363635	0.36363636363636365	0.36363636363636365	16.227272727272727	29.545454545454547	0.4090909090909091	4.636363636363637	8.5	0.6363636363636364
200	40.0	1048.0	120.53846153846153	0.019230769230769232	15.403846153846153	119.03846153846153	57.57692307692308	0.11538461538461539	0.5384615384615384	0.17307692307692307	0.15384615384615385	1.1346153846153846	1.9230769230769231	0.17307692307692307	0.019230769230769232	10.211538461538462	0.28846153846153844	0.4807692307692308	0.15384615384615385	0.019230769230769232	0.46153846153846156	0.38461538461538464	0.17307692307692307	0.09615384615384616	0.11538461538461539	0.5	0.23076923076923078	0.038461538461538464	0.07692307692307693	0.17307692307692307	0.019230769230769232	2.519230769230769	0.4423076923076923	7.423076923076923	1.2115384615384615	0.057692307692307696	0.19230769230769232	0.15384615384615385	0.019230769230769232	0.40384615384615385	0.21153846153846154	0.19230769230769232	0.9615384615384616	0.5961538461538461	1.2692307692307692	0.28846153846153844	0.9230769230769231	9.865384615384615	0.9615384615384616
201	40.0	1116.0	138.41071428571428	0.07142857142857142	15.910714285714286	114.78571428571429	56.25	0.07142857142857142	0.19642857142857142	0.5	18.017857142857142	1.75	4.267857142857143	1.4285714285714286	0.35714285714285715	0.23214285714285715	0.5	0.6428571428571429	0.17857142857142858	0.125	1.2142857142857142	1.7678571428571428	0.16071428571428573	0.17857142857142858	0.03571428571428571	0.5535714285714286	0.48214285714285715	0.44642857142857145	0.25	13.232142857142858	0.19642857142857142	3.75	0.48214285714285715	12.625	1.0357142857142858	2.2857142857142856	0.23214285714285715	0.26785714285714285	0.017857142857142856	0.7321428571428571	0.6964285714285714	0.375	0.39285714285714285	26.642857142857142	51.94642857142857	0.42857142857142855	6.125	12.857142857142858	0.7857142857142857
202	40.0	1139.0	108.49122807017544	0.07017543859649122	14.807017543859649	117.49122807017544	55.45614035087719	0.07017543859649122	1.631578947368421	0.42105263157894735	9.929824561403509	1.2280701754385965	0.9824561403508771	0.9824561403508771	0.12280701754385964	0.14035087719298245	0.38596491228070173	0.3157894736842105	0.08771929824561403	0.08771929824561403	1.3157894736842106	5.368421052631579	0.14035087719298245	0.17543859649122806	0.017543859649122806	0.6140350877192983	0.17543859649122806	0.0	0.03508771929824561	0.5964912280701754	0.03508771929824561	2.6491228070175437	0.42105263157894735	7.228070175438597	0.631578947368421	1.368421052631579	0.17543859649122806	0.07017543859649122	0.0	0.2982456140350877	0.7719298245614035	0.05263157894736842	0.5614035087719298	17.29824561403509	30.49122807017544	0.3333333333333333	2.491228070175439	13.070175438596491	0.6842105263157895
203	41.0	1151.0	130.58333333333334	0.08333333333333333	14.875	118.59722222222223	59.0	0.06944444444444445	0.18055555555555555	0.2638888888888889	12.5	0.8333333333333334	0.4305555555555556	1.4861111111111112	0.027777777777777776	0.125	0.2638888888888889	0.4166666666666667	0.013888888888888888	0.1388888888888889	1.0694444444444444	6.013888888888889	0.16666666666666666	0.09722222222222222	0.027777777777777776	0.2777777777777778	0.20833333333333334	0.0	0.0	0.05555555555555555	0.0	1.6388888888888888	0.2916666666666667	6.152777777777778	0.4861111111111111	0.9305555555555556	0.125	0.09722222222222222	0.0	0.3888888888888889	0.08333333333333333	0.125	0.25	34.541666666666664	65.54166666666667	0.4444444444444444	1.0138888888888888	11.041666666666666	0.7222222222222222
204	40.0	1287.0	126.421875	0.015625	14.9375	114.921875	57.625	0.15625	0.328125	0.265625	16.703125	1.296875	0.640625	1.015625	0.046875	0.09375	0.34375	0.609375	0.28125	0.109375	2.875	8.90625	0.140625	0.265625	1.109375	4.125	0.125	0.03125	0.0625	3.9375	0.34375	2.375	0.46875	8.171875	1.640625	2.828125	0.203125	0.34375	0.046875	0.265625	0.609375	1.25	0.46875	22.171875	29.75	0.65625	3.703125	36.875	1.015625
205	40.0	1343.0	133.325	0.075	15.725	116.125	56.7	0.25	0.375	0.825	8.425	2.225	1.325	1.025	0.4	0.15	0.625	0.35	0.35	0.1	2.45	8.15	0.2	0.225	0.125	2.85	0.2	0.025	0.0	0.25	0.225	2.5	1.275	17.975	0.825	1.975	0.125	0.1	0.025	0.3	1.3	0.35	0.65	25.6	46.225	0.35	2.625	22.625	0.925
206	40.0	317.0	128.07692307692307	0.05128205128205128	16.358974358974358	119.51282051282051	57.41025641025641	0.05128205128205128	0.07692307692307693	0.41025641025641024	7.589743589743589	1.1282051282051282	0.5128205128205128	3.3076923076923075	0.0	0.20512820512820512	0.358974358974359	0.9743589743589743	1.3076923076923077	0.05128205128205128	5.435897435897436	2.717948717948718	0.15384615384615385	0.07692307692307693	0.05128205128205128	0.5384615384615384	0.2564102564102564	0.0	0.02564102564102564	0.10256410256410256	0.02564102564102564	2.3846153846153846	0.7692307692307693	5.076923076923077	0.9487179487179487	1.2820512820512822	0.1282051282051282	0.07692307692307693	0.05128205128205128	0.23076923076923078	2.4871794871794872	0.07692307692307693	0.28205128205128205	16.923076923076923	30.256410256410255	0.48717948717948717	2.5128205128205128	9.205128205128204	0.717948717948718
207	39.0	786.0	141.33333333333334	0.0	14.5	117.66666666666667	53.833333333333336	0.3333333333333333	0.3333333333333333	0.0	2.8333333333333335	0.5	0.16666666666666666	1.0	0.0	0.0	0.16666666666666666	0.0	0.0	0.0	1.6666666666666667	2.6666666666666665	0.16666666666666666	0.0	0.0	0.5	0.0	0.0	0.0	0.5	0.0	0.5	0.5	2.1666666666666665	0.5	0.16666666666666666	0.0	0.0	0.0	0.0	0.0	0.0	0.0	10.833333333333334	23.833333333333332	0.0	1.6666666666666667	10.833333333333334	0.5
208	39.0	1274.0	126.3913043478261	0.0	14.869565217391305	113.43478260869566	57.91304347826087	0.21739130434782608	0.5217391304347826	0.21739130434782608	5.217391304347826	0.6956521739130435	0.391304347826087	2.0434782608695654	0.08695652173913043	0.13043478260869565	0.2608695652173913	0.4782608695652174	0.21739130434782608	0.043478260869565216	10.391304347826088	10.0	0.043478260869565216	0.08695652173913043	0.30434782608695654	0.5217391304347826	0.08695652173913043	0.0	0.5652173913043478	0.6086956521739131	0.0	4.434782608695652	0.6956521739130435	16.82608695652174	0.6956521739130435	0.9565217391304348	0.6956521739130435	0.2608695652173913	0.13043478260869565	0.13043478260869565	0.391304347826087	0.5217391304347826	0.9130434782608695	17.869565217391305	33.08695652173913	0.6521739130434783	2.391304347826087	20.47826086956522	0.7391304347826086
209	41.0	1302.0	129.9591836734694	0.10204081632653061	14.285714285714286	116.91836734693878	57.53061224489796	0.061224489795918366	0.08163265306122448	0.16326530612244897	16.0	1.0204081632653061	0.32653061224489793	2.4693877551020407	0.04081632653061224	0.10204081632653061	0.30612244897959184	0.2653061224489796	0.02040816326530612	0.061224489795918366	1.5918367346938775	1.7346938775510203	0.12244897959183673	0.1836734693877551	0.04081632653061224	0.3469387755102041	0.08163265306122448	0.0	0.10204081632653061	0.14285714285714285	0.14285714285714285	1.9387755102040816	0.3469387755102041	3.673469387755102	0.6938775510204082	0.673469387755102	0.10204081632653061	0.04081632653061224	0.0	0.1836734693877551	0.4897959183673469	0.16326530612244897	0.20408163265306123	16.081632653061224	29.081632653061224	0.14285714285714285	0.8367346938775511	7.448979591836735	0.6326530612244898
210	40.0	42.0	97.84615384615384	0.15384615384615385	16.076923076923077	117.76923076923077	59.15384615384615	0.15384615384615385	0.07692307692307693	0.23076923076923078	13.846153846153847	2.0	1.3076923076923077	0.6153846153846154	0.0	0.23076923076923078	0.23076923076923078	1.0	0.3076923076923077	0.07692307692307693	3.5384615384615383	2.230769230769231	0.0	0.23076923076923078	0.0	0.38461538461538464	0.38461538461538464	0.0	0.07692307692307693	0.0	0.0	0.9230769230769231	1.6923076923076923	6.615384615384615	0.46153846153846156	1.1538461538461537	0.07692307692307693	0.3076923076923077	0.0	0.38461538461538464	0.23076923076923078	0.23076923076923078	0.23076923076923078	44.07692307692308	79.46153846153847	0.46153846153846156	3.076923076923077	13.923076923076923	1.4615384615384615
211	43.0	256.0	139.8421052631579	0.02631578947368421	15.5	115.8157894736842	60.68421052631579	0.15789473684210525	0.2631578947368421	0.6842105263157895	2.263157894736842	1.9736842105263157	1.5526315789473684	0.2631578947368421	0.4473684210526316	0.15789473684210525	0.34210526315789475	0.3684210526315789	0.18421052631578946	0.05263157894736842	0.4473684210526316	1.9210526315789473	0.13157894736842105	0.21052631578947367	0.02631578947368421	1.5263157894736843	0.15789473684210525	0.02631578947368421	0.0	0.02631578947368421	0.0	1.5526315789473684	0.4473684210526316	2.1842105263157894	0.3684210526315789	1.131578947368421	0.07894736842105263	0.05263157894736842	0.0	0.05263157894736842	3.0	0.07894736842105263	0.42105263157894735	30.92105263157895	60.60526315789474	0.3157894736842105	0.5	4.921052631578948	0.8421052631578947
212	43.0	871.0	138.88333333333333	0.0	15.7	114.25	57.516666666666666	0.08333333333333333	0.26666666666666666	0.16666666666666666	0.7833333333333333	0.9333333333333333	5.0	0.3333333333333333	0.03333333333333333	6.633333333333334	0.5666666666666667	0.65	0.08333333333333333	0.03333333333333333	0.2833333333333333	0.75	0.11666666666666667	0.15	0.05	0.3	0.5833333333333334	0.016666666666666666	0.08333333333333333	0.16666666666666666	0.05	5.266666666666667	0.5666666666666667	9.583333333333334	1.35	0.36666666666666664	0.13333333333333333	0.3	0.016666666666666666	1.0833333333333333	0.15	0.2	0.5166666666666667	26.95	50.233333333333334	0.36666666666666664	0.8333333333333334	12.2	0.7333333333333333
213	42.0	1009.0	143.35384615384615	0.09230769230769231	16.246153846153845	112.36923076923077	56.90769230769231	0.06153846153846154	0.13846153846153847	0.15384615384615385	0.4153846153846154	1.2	0.7076923076923077	0.4461538461538462	0.06153846153846154	3.4615384615384617	0.7384615384615385	0.676923076923077	0.07692307692307693	0.03076923076923077	0.49230769230769234	0.5692307692307692	0.2	0.1076923076923077	0.046153846153846156	0.13846153846153847	0.5230769230769231	0.015384615384615385	0.03076923076923077	0.2	0.07692307692307693	3.953846153846154	0.3076923076923077	7.369230769230769	1.123076923076923	1.0	0.23076923076923078	0.2153846153846154	0.015384615384615385	1.2153846153846153	0.15384615384615385	0.23076923076923078	0.7230769230769231	17.276923076923076	30.46153846153846	0.23076923076923078	1.1846153846153846	13.353846153846154	0.9076923076923077
214	40.0	1038.0	136.92307692307693	0.15384615384615385	14.923076923076923	112.15384615384616	56.0	0.15384615384615385	0.8461538461538461	0.23076923076923078	0.3076923076923077	1.9230769230769231	1.3076923076923077	0.07692307692307693	0.07692307692307693	5.076923076923077	0.5384615384615384	0.8461538461538461	0.38461538461538464	0.07692307692307693	0.23076923076923078	0.3076923076923077	0.07692307692307693	0.23076923076923078	0.07692307692307693	0.15384615384615385	0.7692307692307693	0.0	0.15384615384615385	0.15384615384615385	0.23076923076923078	5.538461538461538	0.46153846153846156	9.461538461538462	2.230769230769231	0.46153846153846156	1.0769230769230769	0.38461538461538464	0.07692307692307693	1.4615384615384615	1.3846153846153846	0.3076923076923077	1.1538461538461537	0.23076923076923078	1.2307692307692308	0.7692307692307693	0.9230769230769231	20.46153846153846	0.6923076923076923
215	42.0	1217.0	124.58620689655173	0.06896551724137931	14.379310344827585	117.84482758620689	58.44827586206897	0.10344827586206896	0.27586206896551724	0.08620689655172414	0.46551724137931033	0.5172413793103449	0.7241379310344828	0.20689655172413793	0.034482758620689655	0.9482758620689655	0.3793103448275862	0.5172413793103449	0.1206896551724138	0.06896551724137931	0.6379310344827587	1.2758620689655173	0.1724137931034483	0.20689655172413793	0.06896551724137931	0.1206896551724138	0.5344827586206896	0.0	0.034482758620689655	0.1896551724137931	0.034482758620689655	3.103448275862069	0.7758620689655172	14.586206896551724	0.9137931034482759	1.3103448275862069	0.10344827586206896	0.017241379310344827	0.0	0.8793103448275862	0.1206896551724138	0.3103448275862069	0.3793103448275862	19.79310344827586	35.63793103448276	0.6379310344827587	1.0	18.06896551724138	0.8793103448275862
216	40.0	1252.0	131.9	0.1	15.3	108.1	58.7	0.1	0.4	0.2	1.9	1.3	2.0	0.5	0.0	3.3	0.6	1.1	0.2	0.1	0.6	1.1	0.5	0.2	0.2	0.1	0.0	0.0	0.0	0.4	0.0	5.0	0.8	14.6	2.1	0.6	0.4	0.1	0.1	3.0	0.3	0.2	1.0	0.7	1.0	0.2	0.8	19.6	0.9
217	42.0	57.0	131.3	0.0	16.3	116.7	59.15	0.05	0.05	0.15	0.35	0.5	0.25	0.05	0.0	0.15	0.2	0.0	0.15	0.0	0.7	2.7	0.05	0.1	0.0	0.05	0.05	0.1	0.35	0.0	0.05	0.5	0.25	1.8	0.25	15.5	0.35	0.2	0.0	0.05	0.05	0.0	0.2	20.6	44.9	0.35	0.55	2.9	0.6
218	40.0	345.0	107.91666666666667	0.0	14.666666666666666	115.66666666666667	55.416666666666664	0.0	0.25	0.16666666666666666	1.4166666666666667	0.4166666666666667	0.16666666666666666	0.75	0.0	0.16666666666666666	0.4166666666666667	0.16666666666666666	0.0	0.0	0.6666666666666666	1.0	0.0	0.08333333333333333	0.0	0.08333333333333333	0.0	0.0	0.0	0.0	0.0	2.0	0.16666666666666666	0.9166666666666666	0.16666666666666666	2.9166666666666665	0.08333333333333333	0.08333333333333333	0.0	0.0	0.08333333333333333	0.0	0.16666666666666666	9.0	16.75	0.08333333333333333	1.0833333333333333	3.6666666666666665	0.25
219	45.0	937.0	109.109375	0.03125	15.234375	115.328125	58.171875	0.09375	0.203125	0.109375	2.03125	0.390625	0.359375	1.265625	0.03125	0.109375	0.234375	0.625	0.125	0.078125	1.453125	4.890625	0.078125	0.0625	0.015625	0.1875	0.28125	0.0	0.0625	3.4375	0.078125	1.703125	0.203125	2.4375	0.359375	1.125	0.046875	0.109375	0.0	0.28125	0.390625	0.109375	0.109375	30.5	56.640625	0.21875	0.953125	3.796875	0.828125
220	43.0	978.0	122.546875	0.09375	15.84375	112.40625	59.09375	0.21875	0.265625	0.265625	18.703125	1.21875	0.765625	2.796875	0.109375	0.078125	1.109375	1.0	0.15625	0.203125	0.8125	1.0625	0.296875	0.140625	0.015625	0.4375	0.296875	0.0	0.109375	1.890625	0.171875	2.90625	0.75	4.625	1.09375	1.171875	0.21875	0.296875	0.046875	0.375	0.375	0.78125	0.8125	22.921875	42.03125	0.234375	1.03125	7.015625	0.671875
221	40.0	1244.0	133.46666666666667	0.0	14.333333333333334	110.13333333333334	57.4	0.0	0.13333333333333333	0.2	1.7333333333333334	0.6	0.8666666666666667	0.2	0.2	2.4	0.3333333333333333	0.3333333333333333	0.06666666666666667	0.06666666666666667	2.066666666666667	3.0	0.4666666666666667	0.4	0.06666666666666667	0.2	0.3333333333333333	0.06666666666666667	0.0	0.13333333333333333	0.0	8.133333333333333	1.4	41.666666666666664	1.6666666666666667	0.8666666666666667	0.06666666666666667	0.26666666666666666	0.0	0.6666666666666666	0.2	0.4	2.2666666666666666	17.466666666666665	32.46666666666667	1.0	2.533333333333333	40.0	0.8
222	41.0	1263.0	119.0	0.16666666666666666	16.75	118.41666666666667	54.5	0.3333333333333333	0.25	0.4166666666666667	13.166666666666666	2.0833333333333335	1.0	1.8333333333333333	0.08333333333333333	0.08333333333333333	0.5833333333333334	0.9166666666666666	0.08333333333333333	0.08333333333333333	3.25	2.75	0.4166666666666667	0.16666666666666666	0.9166666666666666	0.5833333333333334	0.16666666666666666	0.0	0.0	0.3333333333333333	0.3333333333333333	25.75	1.4166666666666667	12.166666666666666	5.166666666666667	1.1666666666666667	0.16666666666666666	0.25	0.08333333333333333	0.8333333333333334	0.4166666666666667	1.0	0.3333333333333333	9.0	17.75	0.08333333333333333	2.8333333333333335	28.5	0.75
223	44.0	50.0	148.3181818181818	0.09090909090909091	15.477272727272727	116.75	57.13636363636363	0.045454545454545456	0.25	0.18181818181818182	15.795454545454545	0.9772727272727273	0.5454545454545454	0.4090909090909091	0.06818181818181818	0.022727272727272728	0.25	0.5	0.25	0.06818181818181818	0.5909090909090909	0.29545454545454547	0.045454545454545456	0.5	0.0	0.3409090909090909	0.29545454545454547	0.045454545454545456	0.0	0.045454545454545456	0.0	2.590909090909091	0.9318181818181818	10.568181818181818	1.3863636363636365	2.0	1.25	0.20454545454545456	0.0	0.11363636363636363	0.1590909090909091	0.13636363636363635	0.45454545454545453	50.27272727272727	90.95454545454545	0.25	0.5681818181818182	9.522727272727273	1.0
224	43.0	152.0	125.4	0.075	15.45	118.85	59.7	0.1	0.15	0.275	7.225	0.625	1.3	0.45	0.25	0.2	0.3	0.25	0.05	0.0	0.7	4.4	0.125	0.125	0.0	0.4	0.025	0.0	0.25	0.075	0.075	0.925	1.325	6.025	0.55	5.175	0.1	0.15	0.0	0.325	0.825	0.075	0.325	25.75	44.525	0.275	0.85	6.85	0.65
225	43.0	264.0	131.16	0.04	15.68	111.0	58.84	0.0	0.08	1.32	6.92	2.08	0.52	0.6	0.56	0.08	0.4	0.2	0.24	0.24	2.64	4.2	0.28	0.36	0.0	5.12	0.04	0.0	0.04	0.16	0.0	2.04	0.56	6.16	0.92	4.6	0.16	0.2	0.0	0.0	5.0	0.04	0.4	17.16	34.52	0.32	1.32	9.16	0.6
226	43.0	333.0	117.62068965517241	0.0	14.241379310344827	114.62068965517241	57.93103448275862	0.034482758620689655	0.0	0.20689655172413793	6.689655172413793	0.9655172413793104	0.3793103448275862	0.6896551724137931	0.13793103448275862	0.034482758620689655	0.20689655172413793	0.2413793103448276	0.10344827586206896	0.0	0.7241379310344828	0.27586206896551724	0.1724137931034483	0.10344827586206896	0.0	1.5172413793103448	0.0	0.0	0.0	0.034482758620689655	0.20689655172413793	3.7586206896551726	0.3793103448275862	3.9655172413793105	1.0344827586206897	6.379310344827586	0.20689655172413793	0.06896551724137931	0.0	0.2413793103448276	4.068965517241379	0.9310344827586207	0.1724137931034483	10.0	18.03448275862069	0.1724137931034483	0.4827586206896552	5.379310344827586	0.6551724137931034
227	42.0	1129.0	183.6	0.2	12.2	114.0	61.8	0.4	1.2	2.4	15.6	18.8	16.0	49.4	1.0	1.6	0.4	1.0	0.4	0.2	1.2	2.0	0.2	0.2	0.0	0.2	0.6	3.0	0.2	6.2	0.2	6.8	0.6	19.2	1.6	1.6	0.4	0.6	0.0	0.2	0.8	0.4	0.2	0.6	1.6	0.4	15.2	12.8	0.8
228	43.0	304.0	133.78947368421052	0.05263157894736842	13.947368421052632	122.36842105263158	58.8421052631579	0.10526315789473684	0.10526315789473684	0.5263157894736842	4.526315789473684	2.5789473684210527	0.21052631578947367	2.210526315789474	1.368421052631579	0.0	0.47368421052631576	0.10526315789473684	0.15789473684210525	0.3157894736842105	0.47368421052631576	2.8947368421052633	0.15789473684210525	0.47368421052631576	0.0	4.052631578947368	0.3684210526315789	0.0	0.0	0.3157894736842105	0.0	1.105263157894737	0.3157894736842105	3.0526315789473686	0.7894736842105263	2.0526315789473686	0.10526315789473684	0.0	0.0	0.10526315789473684	1.736842105263158	0.10526315789473684	0.21052631578947367	8.736842105263158	15.210526315789474	0.21052631578947367	1.4736842105263157	7.052631578947368	0.6842105263157895
229	44.0	398.0	135.08333333333334	0.041666666666666664	15.458333333333334	114.125	57.666666666666664	0.041666666666666664	0.16666666666666666	0.4166666666666667	5.166666666666667	0.8333333333333334	0.125	0.8333333333333334	0.20833333333333334	0.041666666666666664	0.3333333333333333	0.625	0.08333333333333333	0.041666666666666664	0.6666666666666666	2.1666666666666665	0.0	0.20833333333333334	0.041666666666666664	2.25	0.041666666666666664	0.0	0.0	0.041666666666666664	0.0	0.7083333333333334	0.20833333333333334	2.0416666666666665	0.25	2.0416666666666665	0.08333333333333333	0.125	0.0	0.20833333333333334	0.5416666666666666	0.041666666666666664	0.08333333333333333	14.25	32.375	0.375	0.75	5.791666666666667	0.8333333333333334
230	43.0	786.0	133.42857142857142	0.07142857142857142	15.142857142857142	117.42857142857143	55.0	0.0	0.07142857142857142	0.2857142857142857	7.357142857142857	0.21428571428571427	0.2857142857142857	1.0714285714285714	0.07142857142857142	0.07142857142857142	0.2857142857142857	0.14285714285714285	0.14285714285714285	0.0	2.4285714285714284	3.357142857142857	0.07142857142857142	0.0	0.07142857142857142	0.5	0.0	0.0	0.0	0.21428571428571427	0.0	0.35714285714285715	0.2857142857142857	3.0	0.21428571428571427	4.0	0.0	0.07142857142857142	0.0	0.42857142857142855	0.07142857142857142	0.14285714285714285	0.21428571428571427	11.0	21.642857142857142	0.35714285714285715	2.357142857142857	11.642857142857142	0.6428571428571429
231	45.0	1031.0	129.16666666666666	0.13333333333333333	15.233333333333333	113.26666666666667	58.266666666666666	0.16666666666666666	0.36666666666666664	0.2	0.4	2.8	3.1666666666666665	2.2	0.1	7.3	0.9666666666666667	0.7666666666666667	0.06666666666666667	0.1	0.36666666666666664	0.7666666666666667	0.16666666666666666	0.43333333333333335	0.13333333333333333	0.6	0.5333333333333333	0.06666666666666667	0.0	0.26666666666666666	0.0	6.466666666666667	0.5333333333333333	7.266666666666667	2.5	0.23333333333333334	0.16666666666666666	0.3	0.03333333333333333	2.1333333333333333	0.3333333333333333	0.6	0.7333333333333333	2.0	4.133333333333334	0.7	1.7	17.1	0.8
232	47.0	1058.0	121.21739130434783	0.043478260869565216	14.898550724637682	115.55072463768116	58.608695652173914	0.057971014492753624	0.37681159420289856	0.07246376811594203	0.5072463768115942	1.2753623188405796	3.2753623188405796	0.5072463768115942	0.11594202898550725	4.768115942028985	0.42028985507246375	0.6086956521739131	0.11594202898550725	0.028985507246376812	0.3333333333333333	0.391304347826087	0.17391304347826086	0.2318840579710145	0.08695652173913043	0.391304347826087	0.3333333333333333	0.028985507246376812	0.028985507246376812	0.15942028985507245	0.043478260869565216	4.463768115942029	0.6956521739130435	9.18840579710145	1.3478260869565217	0.14492753623188406	0.2318840579710145	0.11594202898550725	0.014492753623188406	0.4927536231884058	0.2898550724637681	0.18840579710144928	0.8405797101449275	9.202898550724637	16.855072463768117	0.3333333333333333	1.0	12.652173913043478	1.1159420289855073
233	44.0	1279.0	172.53333333333333	0.0	16.133333333333333	113.26666666666667	61.13333333333333	0.0	0.2	0.06666666666666667	0.2	0.4	0.06666666666666667	0.06666666666666667	0.0	0.6	0.26666666666666666	0.4	0.13333333333333333	0.06666666666666667	0.13333333333333333	0.26666666666666666	0.0	0.06666666666666667	0.13333333333333333	0.2	0.06666666666666667	0.0	0.06666666666666667	0.0	0.0	2.533333333333333	0.3333333333333333	3.0	0.4666666666666667	0.2	0.0	0.13333333333333333	0.0	0.9333333333333333	0.0	0.2	0.4	11.6	21.0	0.4	0.6	7.866666666666666	0.6
234	44.0	38.0	138.07692307692307	0.0	15.384615384615385	120.07692307692308	58.23076923076923	0.23076923076923078	0.15384615384615385	0.23076923076923078	15.846153846153847	1.3846153846153846	0.7692307692307693	0.3076923076923077	0.0	0.23076923076923078	0.23076923076923078	0.46153846153846156	0.38461538461538464	0.15384615384615385	7.076923076923077	3.6923076923076925	0.15384615384615385	0.15384615384615385	0.0	0.07692307692307693	0.5384615384615384	0.0	0.15384615384615385	0.0	0.07692307692307693	1.9230769230769231	1.8461538461538463	4.615384615384615	0.6153846153846154	0.7692307692307693	0.3076923076923077	0.23076923076923078	0.0	0.07692307692307693	0.23076923076923078	0.0	0.38461538461538464	29.76923076923077	59.0	0.38461538461538464	3.6923076923076925	18.076923076923077	0.6923076923076923
235	47.0	851.0	132.05479452054794	0.0821917808219178	16.164383561643834	117.26027397260275	58.50684931506849	0.0547945205479452	2.3424657534246576	0.0821917808219178	0.2876712328767123	1.2876712328767124	0.7671232876712328	0.1917808219178082	0.0684931506849315	6.684931506849315	0.4657534246575342	1.0273972602739727	0.0821917808219178	0.0410958904109589	0.273972602739726	0.3561643835616438	0.1506849315068493	0.1232876712328767	0.2876712328767123	0.547945205479452	0.821917808219178	0.0273972602739726	0.0547945205479452	0.0410958904109589	0.0684931506849315	3.863013698630137	0.6438356164383562	10.698630136986301	1.5890410958904109	0.1506849315068493	0.2465753424657534	0.2191780821917808	0.0136986301369863	0.6438356164383562	0.1506849315068493	0.1506849315068493	0.547945205479452	33.84931506849315	59.93150684931507	0.5205479452054794	0.821917808219178	11.917808219178083	0.8767123287671232
236	46.0	908.0	139.84615384615384	0.038461538461538464	14.865384615384615	114.13461538461539	57.82692307692308	0.09615384615384616	0.3076923076923077	0.25	16.78846153846154	1.2307692307692308	0.5384615384615384	1.3076923076923077	0.019230769230769232	0.057692307692307696	0.28846153846153844	0.5961538461538461	0.19230769230769232	0.057692307692307696	1.0576923076923077	3.6153846153846154	0.23076923076923078	0.11538461538461539	0.057692307692307696	0.4423076923076923	0.11538461538461539	0.057692307692307696	0.057692307692307696	4.423076923076923	0.09615384615384616	3.769230769230769	0.5	4.6923076923076925	1.5769230769230769	0.5769230769230769	0.34615384615384615	0.40384615384615385	0.07692307692307693	0.8461538461538461	0.28846153846153844	0.25	0.25	22.557692307692307	42.86538461538461	0.34615384615384615	3.6346153846153846	8.673076923076923	1.0192307692307692
237	46.0	1244.0	117.6951219512195	0.06097560975609756	14.878048780487806	116.10975609756098	57.74390243902439	0.13414634146341464	0.2926829268292683	0.5121951219512195	12.182926829268293	1.9634146341463414	0.7560975609756098	1.3048780487804879	0.34146341463414637	0.6341463414634146	0.524390243902439	0.5853658536585366	0.15853658536585366	0.08536585365853659	7.951219512195122	7.097560975609756	0.2073170731707317	0.2682926829268293	0.0975609756097561	1.3780487804878048	0.17073170731707318	0.036585365853658534	0.012195121951219513	0.34146341463414637	0.10975609756097561	4.573170731707317	0.6951219512195121	14.097560975609756	1.3902439024390243	2.6707317073170733	0.2073170731707317	0.17073170731707318	0.036585365853658534	0.5487804878048781	0.8536585365853658	0.4024390243902439	1.451219512195122	32.170731707317074	57.5609756097561	0.5121951219512195	2.097560975609756	19.25609756097561	0.8292682926829268
238	45.0	1339.0	148.6	0.0	15.133333333333333	114.8	58.4	0.06666666666666667	0.4	0.0	2.6	0.4666666666666667	1.1333333333333333	0.3333333333333333	0.0	0.06666666666666667	0.26666666666666666	1.3333333333333333	0.06666666666666667	0.0	1.8666666666666667	10.6	0.0	0.13333333333333333	0.06666666666666667	0.3333333333333333	0.06666666666666667	0.0	0.13333333333333333	0.2	0.0	3.8666666666666667	0.2	4.533333333333333	0.5333333333333333	1.6666666666666667	0.0	0.0	0.0	0.26666666666666666	0.2	0.06666666666666667	0.26666666666666666	16.733333333333334	24.4	0.2	1.7333333333333334	8.0	0.8666666666666667
239	46.0	115.0	129.02941176470588	0.08823529411764706	15.5	113.70588235294117	58.205882352941174	0.058823529411764705	0.35294117647058826	0.47058823529411764	20.5	1.7647058823529411	0.8235294117647058	1.1470588235294117	0.08823529411764706	0.2647058823529412	0.6764705882352942	0.2647058823529412	0.35294117647058826	0.20588235294117646	18.264705882352942	11.411764705882353	0.20588235294117646	0.2647058823529412	0.029411764705882353	0.38235294117647056	0.3235294117647059	0.0	0.058823529411764705	0.058823529411764705	0.058823529411764705	10.205882352941176	1.1470588235294117	4.676470588235294	0.8235294117647058	1.6470588235294117	0.29411764705882354	0.11764705882352941	0.029411764705882353	0.35294117647058826	0.5	0.23529411764705882	0.38235294117647056	12.529411764705882	21.558823529411764	0.9411764705882353	9.029411764705882	23.676470588235293	0.7058823529411765
240	46.0	125.0	128.63636363636363	0.09090909090909091	15.045454545454545	114.0909090909091	61.36363636363637	0.13636363636363635	0.22727272727272727	0.2727272727272727	14.363636363636363	1.0909090909090908	0.8181818181818182	0.45454545454545453	0.0	0.3181818181818182	0.2727272727272727	0.2727272727272727	0.5909090909090909	0.0	5.2272727272727275	2.9545454545454546	0.18181818181818182	0.13636363636363635	0.045454545454545456	0.3181818181818182	0.2727272727272727	0.0	0.045454545454545456	0.0	0.0	7.045454545454546	1.5	5.409090909090909	0.9090909090909091	1.4090909090909092	0.18181818181818182	0.045454545454545456	0.0	0.18181818181818182	0.09090909090909091	0.13636363636363635	0.45454545454545453	15.272727272727273	29.863636363636363	0.3181818181818182	3.8181818181818183	15.045454545454545	0.7272727272727273
241	45.0	271.0	138.85714285714286	0.047619047619047616	16.333333333333332	115.0	55.76190476190476	0.047619047619047616	0.2857142857142857	0.19047619047619047	2.0476190476190474	0.8571428571428571	0.19047619047619047	0.9523809523809523	0.047619047619047616	0.09523809523809523	0.2857142857142857	0.23809523809523808	0.047619047619047616	0.0	0.5238095238095238	1.619047619047619	0.047619047619047616	0.047619047619047616	0.047619047619047616	0.23809523809523808	0.047619047619047616	0.0	0.0	0.047619047619047616	0.047619047619047616	0.6666666666666666	0.19047619047619047	3.9523809523809526	0.19047619047619047	0.8095238095238095	0.09523809523809523	0.0	0.0	0.19047619047619047	0.9523809523809523	0.09523809523809523	0.14285714285714285	19.047619047619047	33.76190476190476	0.09523809523809523	0.42857142857142855	4.809523809523809	0.9047619047619048
242	49.0	312.0	122.5909090909091	0.015151515151515152	14.151515151515152	115.15151515151516	58.43939393939394	0.07575757575757576	0.13636363636363635	0.42424242424242425	12.5	1.4090909090909092	0.5757575757575758	2.0	0.045454545454545456	0.06060606060606061	0.2727272727272727	0.9242424242424242	0.30303030303030304	0.09090909090909091	1.696969696969697	1.1515151515151516	0.09090909090909091	0.21212121212121213	0.030303030303030304	0.7272727272727273	0.13636363636363635	0.030303030303030304	0.045454545454545456	0.12121212121212122	0.06060606060606061	1.7272727272727273	0.8333333333333334	9.545454545454545	0.9848484848484849	1.803030303030303	0.07575757575757576	0.09090909090909091	0.015151515151515152	0.22727272727272727	0.3181818181818182	0.16666666666666666	0.25757575757575757	28.196969696969695	49.13636363636363	0.30303030303030304	0.9393939393939394	8.848484848484848	0.9242424242424242
243	45.0	877.0	104.16666666666667	0.2222222222222222	15.88888888888889	122.05555555555556	56.333333333333336	0.0	0.3888888888888889	0.2222222222222222	0.8333333333333334	2.5	0.7777777777777778	0.16666666666666666	0.5555555555555556	5.888888888888889	0.8888888888888888	1.1111111111111112	0.2222222222222222	0.1111111111111111	0.5555555555555556	0.6666666666666666	0.2222222222222222	0.2222222222222222	0.2777777777777778	0.6666666666666666	0.9444444444444444	0.0	0.0	0.1111111111111111	0.05555555555555555	7.0	1.0	16.166666666666668	3.0	0.5555555555555556	0.16666666666666666	0.16666666666666666	0.0	1.4444444444444444	0.3333333333333333	0.5555555555555556	0.4444444444444444	19.88888888888889	40.388888888888886	0.8888888888888888	1.1666666666666667	14.11111111111111	0.7222222222222222
244	49.0	1020.0	137.02105263157895	0.042105263157894736	15.610526315789473	114.02105263157895	58.17894736842105	0.15789473684210525	0.8631578947368421	0.3263157894736842	1.0526315789473684	1.6421052631578947	5.663157894736842	0.47368421052631576	0.042105263157894736	3.5473684210526315	0.9368421052631579	1.0315789473684212	0.24210526315789474	0.12631578947368421	0.45263157894736844	0.6736842105263158	0.35789473684210527	0.23157894736842105	0.11578947368421053	0.3473684210526316	0.7368421052631579	0.07368421052631578	0.11578947368421053	0.5473684210526316	0.22105263157894736	3.5157894736842104	6.88421052631579	25.0	10.052631578947368	0.5473684210526316	0.6	0.21052631578947367	0.09473684210526316	1.4736842105263157	0.3263157894736842	0.16842105263157894	0.5157894736842106	23.91578947368421	42.48421052631579	0.4421052631578947	1.1789473684210525	11.989473684210527	0.8315789473684211
245	44.0	1202.0	140.375	0.0	15.125	119.125	65.5	0.25	0.25	0.125	0.75	0.75	0.375	2.375	0.125	1.75	0.375	0.625	0.125	0.0	1.25	3.5	0.0	0.25	0.0	0.125	0.0	0.0	0.0	0.0	0.0	0.875	0.0	5.375	0.125	1.375	0.125	0.125	0.0	3.75	0.0	0.25	0.0	2.5	7.0	0.125	1.875	11.25	1.5
246	46.0	44.0	140.75	0.0	15.333333333333334	119.25	58.583333333333336	0.08333333333333333	0.0	0.3333333333333333	7.583333333333333	0.75	0.75	0.5833333333333334	0.0	0.08333333333333333	0.6666666666666666	0.75	0.3333333333333333	0.0	1.6666666666666667	1.4166666666666667	0.08333333333333333	0.25	0.16666666666666666	0.6666666666666666	0.3333333333333333	0.08333333333333333	0.08333333333333333	0.08333333333333333	0.0	1.4166666666666667	0.3333333333333333	4.083333333333333	0.5833333333333334	1.5833333333333333	0.75	0.3333333333333333	0.0	0.25	0.25	0.4166666666666667	0.16666666666666666	38.25	71.25	0.16666666666666666	1.6666666666666667	10.25	0.5833333333333334
247	45.0	277.0	67.16666666666667	0.16666666666666666	13.166666666666666	109.16666666666667	58.666666666666664	0.16666666666666666	0.6666666666666666	0.0	6.5	1.0	0.5	0.6666666666666666	0.16666666666666666	0.0	0.3333333333333333	0.16666666666666666	0.0	0.0	1.5	1.3333333333333333	0.0	0.0	0.0	0.0	0.16666666666666666	0.0	0.16666666666666666	0.0	0.0	0.5	0.3333333333333333	5.333333333333333	0.16666666666666666	0.8333333333333334	0.0	0.3333333333333333	0.0	0.8333333333333334	0.3333333333333333	0.16666666666666666	0.8333333333333334	18.5	46.833333333333336	0.6666666666666666	1.3333333333333333	9.833333333333334	0.6666666666666666
248	47.0	343.0	124.76086956521739	0.043478260869565216	15.58695652173913	118.8913043478261	57.76086956521739	0.043478260869565216	0.13043478260869565	0.41304347826086957	3.3043478260869565	1.4130434782608696	5.630434782608695	2.717391304347826	0.43478260869565216	0.10869565217391304	0.15217391304347827	0.45652173913043476	0.08695652173913043	0.0	1.3043478260869565	0.5434782608695652	0.15217391304347827	0.2391304347826087	0.0	4.782608695652174	0.06521739130434782	0.21739130434782608	0.08695652173913043	0.043478260869565216	0.13043478260869565	1.8478260869565217	0.32608695652173914	3.5434782608695654	0.8260869565217391	5.826086956521739	0.1956521739130435	0.21739130434782608	0.021739130434782608	0.2391304347826087	0.5434782608695652	0.10869565217391304	0.17391304347826086	8.76086956521739	15.065217391304348	0.15217391304347827	0.5	4.695652173913044	0.782608695652174
249	48.0	809.0	115.69565217391305	0.043478260869565216	13.391304347826088	115.56521739130434	57.47826086956522	0.13043478260869565	0.2608695652173913	0.5217391304347826	12.652173913043478	2.739130434782609	11.173913043478262	7.173913043478261	0.30434782608695654	0.43478260869565216	0.7391304347826086	0.5652173913043478	0.21739130434782608	0.043478260869565216	3.0	9.304347826086957	0.043478260869565216	0.08695652173913043	0.0	1.391304347826087	0.391304347826087	0.043478260869565216	0.0	0.34782608695652173	0.0	2.608695652173913	0.43478260869565216	6.086956521739131	0.9130434782608695	0.8695652173913043	0.17391304347826086	0.2608695652173913	0.0	0.21739130434782608	1.8695652173913044	0.34782608695652173	0.43478260869565216	27.73913043478261	53.30434782608695	0.5652173913043478	1.7391304347826086	9.608695652173912	1.0
250	47.0	1072.0	135.75	0.0	15.375	121.5	63.75	0.0625	0.25	0.0	0.375	1.375	0.375	0.25	0.0	0.6875	0.3125	0.625	0.125	0.0625	0.5625	0.3125	0.375	0.1875	0.125	0.4375	1.1875	0.0	0.0	0.5	0.0	2.75	0.25	8.375	0.625	0.125	0.0625	0.3125	0.0	0.6875	0.1875	0.0	0.4375	50.0	90.5	0.375	0.25	12.625	1.0625
251	47.0	34.0	139.83333333333334	0.16666666666666666	16.333333333333332	112.83333333333333	58.0	0.3333333333333333	0.3333333333333333	0.6666666666666666	26.833333333333332	2.1666666666666665	0.8333333333333334	0.3333333333333333	0.0	0.16666666666666666	0.16666666666666666	0.6666666666666666	0.16666666666666666	0.0	2.0	1.6666666666666667	0.5	0.16666666666666666	0.0	0.3333333333333333	0.3333333333333333	0.0	0.0	0.0	0.0	0.5	0.5	4.333333333333333	1.0	1.5	0.0	0.16666666666666666	0.0	0.3333333333333333	0.8333333333333334	0.5	0.6666666666666666	26.0	50.0	0.3333333333333333	1.8333333333333333	7.333333333333333	0.5
252	47.0	136.0	122.0	0.09090909090909091	14.681818181818182	117.95454545454545	58.0	0.045454545454545456	0.13636363636363635	0.2727272727272727	7.136363636363637	0.8636363636363636	0.5909090909090909	0.3181818181818182	0.0	0.0	0.3181818181818182	0.045454545454545456	0.5454545454545454	0.0	7.409090909090909	3.1363636363636362	0.2727272727272727	0.13636363636363635	0.045454545454545456	0.3181818181818182	0.22727272727272727	0.0	0.045454545454545456	0.18181818181818182	0.045454545454545456	1.1363636363636365	2.4545454545454546	4.0	0.8181818181818182	2.409090909090909	0.3181818181818182	0.22727272727272727	0.0	0.18181818181818182	0.45454545454545453	0.045454545454545456	0.36363636363636365	12.136363636363637	22.772727272727273	0.2727272727272727	4.136363636363637	15.727272727272727	0.5
253	49.0	823.0	159.88095238095238	0.07142857142857142	15.19047619047619	116.64285714285714	58.88095238095238	0.047619047619047616	0.30952380952380953	0.09523809523809523	0.23809523809523808	1.1904761904761905	0.8809523809523809	0.16666666666666666	0.047619047619047616	1.1904761904761905	0.6904761904761905	1.0952380952380953	0.14285714285714285	0.09523809523809523	0.23809523809523808	0.6428571428571429	0.14285714285714285	0.09523809523809523	0.09523809523809523	0.35714285714285715	0.6666666666666666	0.0	0.023809523809523808	0.21428571428571427	0.023809523809523808	3.5714285714285716	0.5714285714285714	12.119047619047619	2.2142857142857144	1.8571428571428572	0.09523809523809523	0.047619047619047616	0.023809523809523808	1.0714285714285714	0.07142857142857142	0.3333333333333333	1.0952380952380953	29.80952380952381	53.57142857142857	0.42857142857142855	1.0476190476190477	16.857142857142858	0.9523809523809523
254	47.0	864.0	90.0	0.25	18.75	100.25	59.25	0.0	0.0	0.5	0.5	0.75	0.25	0.0	0.0	16.75	0.0	0.5	0.25	0.0	0.25	1.0	0.0	0.25	0.25	0.25	0.0	0.0	0.25	0.0	0.0	2.25	0.5	8.5	0.75	0.0	0.0	0.5	0.0	0.5	0.0	0.0	0.5	0.5	2.0	0.0	1.75	12.5	0.75
255	50.0	881.0	131.85185185185185	0.05555555555555555	16.944444444444443	115.33333333333333	58.574074074074076	0.07407407407407407	0.46296296296296297	0.2222222222222222	0.48148148148148145	2.037037037037037	0.5555555555555556	0.16666666666666666	0.07407407407407407	8.092592592592593	0.5555555555555556	0.6851851851851852	0.16666666666666666	0.07407407407407407	0.37037037037037035	0.6296296296296297	0.4074074074074074	0.18518518518518517	0.018518518518518517	0.5555555555555556	0.42592592592592593	0.018518518518518517	0.018518518518518517	0.12962962962962962	0.05555555555555555	7.2592592592592595	0.5185185185185185	8.592592592592593	2.3703703703703702	0.1111111111111111	0.3333333333333333	0.14814814814814814	0.0	1.2037037037037037	0.16666666666666666	0.2222222222222222	0.5740740740740741	14.796296296296296	25.87037037037037	0.3148148148148148	1.2037037037037037	13.666666666666666	0.6851851851851852
256	49.0	988.0	123.09677419354838	0.0	15.016129032258064	111.24193548387096	59.83870967741935	0.0967741935483871	1.3870967741935485	0.22580645161290322	6.645161290322581	0.9516129032258065	0.6129032258064516	0.7741935483870968	0.016129032258064516	0.06451612903225806	0.41935483870967744	0.5645161290322581	0.24193548387096775	0.03225806451612903	0.45161290322580644	1.2096774193548387	0.24193548387096775	0.27419354838709675	0.06451612903225806	0.27419354838709675	0.5483870967741935	0.06451612903225806	0.22580645161290322	21.080645161290324	0.2903225806451613	3.0483870967741935	0.6129032258064516	9.209677419354838	1.3225806451612903	0.5967741935483871	0.08064516129032258	0.45161290322580644	0.04838709677419355	0.8548387096774194	0.27419354838709675	1.4838709677419355	0.27419354838709675	31.274193548387096	59.193548387096776	0.45161290322580644	6.5	12.080645161290322	0.7258064516129032
257	50.0	1037.0	122.85714285714286	0.10204081632653061	15.306122448979592	117.22448979591837	56.61224489795919	0.08163265306122448	3.836734693877551	0.08163265306122448	0.7142857142857143	1.6734693877551021	1.5510204081632653	0.20408163265306123	0.0	4.244897959183674	0.5510204081632653	1.1020408163265305	0.10204081632653061	0.22448979591836735	0.24489795918367346	0.42857142857142855	0.22448979591836735	0.12244897959183673	0.10204081632653061	0.32653061224489793	0.7551020408163265	0.04081632653061224	0.0	0.10204081632653061	0.061224489795918366	5.857142857142857	0.7346938775510204	9.673469387755102	1.3877551020408163	0.2653061224489796	0.14285714285714285	0.10204081632653061	0.0	0.9183673469387755	0.2857142857142857	0.08163265306122448	1.0204081632653061	23.959183673469386	43.326530612244895	0.5714285714285714	1.3061224489795917	15.83673469387755	0.8775510204081632
258	47.0	1077.0	127.78571428571429	0.0	17.785714285714285	117.35714285714286	60.0	0.07142857142857142	0.35714285714285715	0.5	10.714285714285714	2.5	1.3571428571428572	1.4285714285714286	0.5714285714285714	0.14285714285714285	0.8571428571428571	2.0	0.21428571428571427	0.21428571428571427	1.9285714285714286	8.357142857142858	0.14285714285714285	0.42857142857142855	0.0	0.6428571428571429	0.35714285714285715	0.07142857142857142	0.07142857142857142	6.071428571428571	0.35714285714285715	11.642857142857142	0.5	7.285714285714286	1.4285714285714286	1.0	0.14285714285714285	0.42857142857142855	0.07142857142857142	0.5	3.0	0.6428571428571429	0.7142857142857143	22.071428571428573	34.642857142857146	0.42857142857142855	4.714285714285714	15.428571428571429	0.7857142857142857
259	49.0	1321.0	124.77049180327869	0.08196721311475409	16.098360655737704	113.9672131147541	56.85245901639344	0.09836065573770492	0.4426229508196721	0.21311475409836064	13.311475409836065	1.6557377049180328	0.45901639344262296	0.39344262295081966	0.03278688524590164	0.03278688524590164	0.639344262295082	0.9672131147540983	0.18032786885245902	0.03278688524590164	1.7704918032786885	3.80327868852459	0.2459016393442623	0.18032786885245902	0.14754098360655737	0.4918032786885246	0.2459016393442623	0.01639344262295082	0.08196721311475409	2.5081967213114753	1.2459016393442623	6.163934426229508	0.6557377049180327	13.852459016393443	1.9836065573770492	0.8688524590163934	0.19672131147540983	0.5737704918032787	0.03278688524590164	1.0	0.09836065573770492	0.6885245901639344	0.2459016393442623	28.721311475409838	52.22950819672131	0.4426229508196721	4.065573770491803	15.344262295081966	1.1475409836065573
260	53.0	23.0	141.64285714285714	0.07142857142857142	14.19047619047619	113.96428571428571	58.785714285714285	0.14285714285714285	0.05952380952380952	0.07142857142857142	5.130952380952381	0.6904761904761905	0.9047619047619048	0.5357142857142857	0.03571428571428571	0.10714285714285714	0.36904761904761907	0.47619047619047616	0.5357142857142857	0.09523809523809523	3.9166666666666665	2.1666666666666665	0.07142857142857142	0.10714285714285714	0.0	0.17857142857142858	0.35714285714285715	0.011904761904761904	0.07142857142857142	0.011904761904761904	0.25	1.5952380952380953	0.6666666666666666	3.3214285714285716	0.6071428571428571	0.7738095238095238	0.2857142857142857	0.16666666666666666	0.011904761904761904	0.13095238095238096	0.35714285714285715	0.11904761904761904	0.35714285714285715	34.892857142857146	65.14285714285714	0.4642857142857143	2.6904761904761907	10.035714285714286	0.8095238095238095
261	49.0	331.0	136.33333333333334	0.14583333333333334	15.208333333333334	115.77083333333333	55.916666666666664	0.0625	0.0625	0.2916666666666667	4.770833333333333	0.5625	1.2916666666666667	1.6875	0.020833333333333332	0.041666666666666664	0.16666666666666666	0.625	0.3125	0.0	1.8125	1.3541666666666667	0.0625	0.0625	0.0	0.2916666666666667	0.25	0.0	0.020833333333333332	0.0625	0.0625	1.4583333333333333	0.5416666666666666	6.166666666666667	0.4583333333333333	6.875	0.041666666666666664	0.125	0.0	0.14583333333333334	0.4583333333333333	0.10416666666666667	0.6041666666666666	21.0625	40.083333333333336	0.25	0.7708333333333334	7.604166666666667	0.8125
262	50.0	815.0	118.1891891891892	0.08108108108108109	15.027027027027026	111.4054054054054	59.351351351351354	0.16216216216216217	0.2972972972972973	0.1891891891891892	15.54054054054054	2.27027027027027	7.0	2.5135135135135136	0.0	0.2702702702702703	0.4594594594594595	0.7027027027027027	0.16216216216216217	0.21621621621621623	1.5405405405405406	8.08108108108108	0.1891891891891892	0.21621621621621623	0.02702702702702703	1.0	0.35135135135135137	0.0	0.05405405405405406	2.5135135135135136	0.16216216216216217	2.4054054054054053	0.4864864864864865	8.135135135135135	1.027027027027027	1.4054054054054055	0.10810810810810811	0.3783783783783784	0.0	0.4864864864864865	0.32432432432432434	0.8648648648648649	0.4594594594594595	34.027027027027025	70.48648648648648	1.162162162162162	5.162162162162162	9.72972972972973	0.972972972972973
263	49.0	835.0	125.80555555555556	0.1111111111111111	14.36111111111111	118.52777777777777	58.333333333333336	0.19444444444444445	1.0277777777777777	0.5555555555555556	0.5277777777777778	2.361111111111111	6.916666666666667	2.638888888888889	0.1388888888888889	7.472222222222222	0.8888888888888888	0.8888888888888888	0.19444444444444445	0.05555555555555555	0.4166666666666667	0.5277777777777778	0.3611111111111111	0.4166666666666667	0.2222222222222222	0.75	0.3888888888888889	0.05555555555555555	0.027777777777777776	0.1111111111111111	0.027777777777777776	7.527777777777778	0.75	8.972222222222221	2.5833333333333335	0.3055555555555556	0.3055555555555556	0.19444444444444445	0.0	1.8611111111111112	0.2777777777777778	0.16666666666666666	1.6111111111111112	0.5555555555555556	1.2777777777777777	0.3055555555555556	0.9444444444444444	11.583333333333334	1.1111111111111112
264	50.0	930.0	129.91666666666666	0.027777777777777776	16.305555555555557	111.27777777777777	60.638888888888886	0.08333333333333333	0.3055555555555556	0.1111111111111111	9.666666666666666	1.25	0.5555555555555556	0.8888888888888888	0.2222222222222222	0.05555555555555555	0.7222222222222222	0.5555555555555556	0.4166666666666667	0.027777777777777776	1.5555555555555556	4.611111111111111	0.1388888888888889	0.2777777777777778	0.05555555555555555	0.3888888888888889	0.3333333333333333	0.08333333333333333	0.2222222222222222	11.305555555555555	0.2777777777777778	4.527777777777778	0.8611111111111112	5.888888888888889	0.6388888888888888	1.3888888888888888	0.2777777777777778	1.0	0.027777777777777776	0.3333333333333333	0.5833333333333334	0.16666666666666666	0.3888888888888889	11.055555555555555	19.27777777777778	0.6111111111111112	4.555555555555555	9.972222222222221	0.6944444444444444
265	51.0	1046.0	118.01886792452831	0.09433962264150944	15.849056603773585	113.28301886792453	56.471698113207545	0.09433962264150944	0.18867924528301888	0.05660377358490566	0.18867924528301888	1.0	1.0188679245283019	0.1320754716981132	0.03773584905660377	4.320754716981132	0.24528301886792453	0.5660377358490566	0.09433962264150944	0.03773584905660377	0.4339622641509434	0.4339622641509434	0.24528301886792453	0.1509433962264151	0.24528301886792453	0.5849056603773585	0.4716981132075472	0.0	0.018867924528301886	0.07547169811320754	0.05660377358490566	3.830188679245283	0.6792452830188679	9.962264150943396	1.0	0.1320754716981132	0.20754716981132076	0.1509433962264151	0.05660377358490566	0.9811320754716981	0.09433962264150944	0.05660377358490566	0.6226415094339622	20.660377358490567	40.490566037735846	0.4716981132075472	0.8113207547169812	10.924528301886792	0.8490566037735849
266	50.0	1065.0	127.83333333333333	0.08333333333333333	16.416666666666668	112.8125	58.333333333333336	0.10416666666666667	2.2916666666666665	0.041666666666666664	0.20833333333333334	0.7083333333333334	0.875	0.22916666666666666	0.0	1.875	0.375	0.7083333333333334	0.16666666666666666	0.0625	0.22916666666666666	0.3333333333333333	0.10416666666666667	0.10416666666666667	0.16666666666666666	0.1875	0.7708333333333334	0.020833333333333332	0.0	0.10416666666666667	0.0	2.5833333333333335	0.4166666666666667	14.625	1.1875	0.20833333333333334	0.14583333333333334	0.20833333333333334	0.0	0.5	0.125	0.3125	0.2916666666666667	40.625	75.79166666666667	0.5	0.7708333333333334	12.395833333333334	1.0833333333333333
267	51.0	1286.0	130.044776119403	0.04477611940298507	15.08955223880597	115.91044776119404	56.25373134328358	0.14925373134328357	0.19402985074626866	0.11940298507462686	3.955223880597015	1.3432835820895523	2.955223880597015	0.6119402985074627	0.07462686567164178	1.6417910447761195	0.417910447761194	0.7313432835820896	0.29850746268656714	0.04477611940298507	0.5671641791044776	2.014925373134328	0.11940298507462686	0.1791044776119403	0.11940298507462686	0.44776119402985076	0.34328358208955223	0.08955223880597014	0.07462686567164178	6.611940298507463	0.1044776119402985	2.8358208955223883	0.8656716417910447	34.47761194029851	1.8059701492537314	3.8955223880597014	0.26865671641791045	0.31343283582089554	0.029850746268656716	0.6268656716417911	0.208955223880597	0.6417910447761194	0.44776119402985076	33.56716417910448	45.223880597014926	0.3880597014925373	4.044776119402985	14.104477611940299	0.835820895522388
268	52.0	106.0	134.91044776119404	0.04477611940298507	16.313432835820894	114.41791044776119	56.76119402985075	0.07462686567164178	0.1791044776119403	0.22388059701492538	7.343283582089552	0.8059701492537313	1.0746268656716418	0.31343283582089554	0.14925373134328357	0.05970149253731343	0.34328358208955223	0.47761194029850745	0.3880597014925373	0.05970149253731343	1.0298507462686568	1.7164179104477613	0.11940298507462686	0.05970149253731343	0.04477611940298507	0.6417910447761194	0.16417910447761194	0.014925373134328358	0.04477611940298507	0.029850746268656716	0.2835820895522388	5.208955223880597	0.746268656716418	4.417910447761194	0.582089552238806	3.1343283582089554	0.1044776119402985	0.11940298507462686	0.014925373134328358	0.1791044776119403	0.8955223880597015	0.19402985074626866	0.417910447761194	25.388059701492537	45.52238805970149	0.2835820895522388	1.044776119402985	9.880597014925373	0.6716417910447762
269	50.0	320.0	132.75	0.03571428571428571	15.392857142857142	113.25	60.714285714285715	0.07142857142857142	0.10714285714285714	0.25	7.607142857142857	1.1785714285714286	0.39285714285714285	0.8571428571428571	0.10714285714285714	0.10714285714285714	0.14285714285714285	0.5357142857142857	0.21428571428571427	0.03571428571428571	0.9642857142857143	0.8928571428571429	0.10714285714285714	0.03571428571428571	0.03571428571428571	0.25	0.07142857142857142	0.0	0.0	0.07142857142857142	0.0	1.7857142857142858	0.39285714285714285	4.178571428571429	0.5	3.7142857142857144	0.10714285714285714	0.17857142857142858	0.0	0.35714285714285715	1.1428571428571428	0.07142857142857142	0.39285714285714285	17.571428571428573	30.035714285714285	0.07142857142857142	0.9285714285714286	7.214285714285714	0.7857142857142857
270	50.0	393.0	132.3793103448276	0.06896551724137931	16.275862068965516	115.10344827586206	58.724137931034484	0.10344827586206896	0.20689655172413793	0.20689655172413793	8.275862068965518	0.7241379310344828	0.4827586206896552	0.5517241379310345	0.034482758620689655	0.034482758620689655	0.4482758620689655	0.6551724137931034	0.3793103448275862	0.0	0.27586206896551724	0.13793103448275862	0.10344827586206896	0.10344827586206896	0.034482758620689655	1.0	0.3448275862068966	0.0	0.034482758620689655	0.0	0.06896551724137931	2.5517241379310347	0.4482758620689655	5.310344827586207	0.7241379310344828	1.5862068965517242	0.1724137931034483	0.034482758620689655	0.06896551724137931	0.27586206896551724	0.5517241379310345	0.6551724137931034	0.5172413793103449	38.03448275862069	70.65517241379311	0.27586206896551724	0.3103448275862069	9.620689655172415	0.896551724137931
271	50.0	860.0	78.57142857142857	0.0	16.0	116.0	57.857142857142854	0.07142857142857142	2.857142857142857	0.35714285714285715	0.07142857142857142	1.2142857142857142	0.42857142857142855	0.07142857142857142	0.0	14.857142857142858	0.35714285714285715	0.42857142857142855	0.0	0.0	0.6428571428571429	0.35714285714285715	0.07142857142857142	0.0	0.07142857142857142	0.8571428571428571	0.07142857142857142	0.0	0.0	0.2857142857142857	0.0	1.2142857142857142	0.21428571428571427	5.142857142857143	0.9285714285714286	0.0	0.21428571428571427	0.14285714285714285	0.0	0.14285714285714285	0.0	0.21428571428571427	0.5714285714285714	1.1428571428571428	1.2142857142857142	0.42857142857142855	0.7142857142857143	7.357142857142857	0.35714285714285715
272	50.0	1139.0	120.8	0.13333333333333333	15.7	112.33333333333333	60.3	0.03333333333333333	0.2	0.1	18.9	1.4333333333333333	0.6	0.6	0.06666666666666667	0.26666666666666666	0.4666666666666667	0.6333333333333333	0.13333333333333333	0.0	1.1666666666666667	1.9	0.1	0.06666666666666667	0.0	0.5	0.3333333333333333	0.0	0.0	0.0	0.0	5.066666666666666	0.36666666666666664	5.933333333333334	0.8333333333333334	1.0666666666666667	0.2	0.06666666666666667	0.03333333333333333	0.13333333333333333	0.1	0.26666666666666666	0.5666666666666667	34.36666666666667	57.86666666666667	0.36666666666666664	1.2	11.3	0.6666666666666666
273	48.0	1150.0	129.2	0.4	15.4	118.2	51.6	0.2	0.0	0.0	15.4	0.6	0.4	0.4	0.0	0.0	0.0	0.2	0.0	0.0	0.4	1.0	0.0	0.0	0.2	0.4	0.0	0.0	0.2	0.0	0.0	0.2	0.2	4.6	0.2	0.0	0.0	0.0	0.0	0.0	0.0	0.0	1.0	12.2	23.8	0.0	0.4	5.0	0.6
274	51.0	39.0	134.26470588235293	0.08823529411764706	15.735294117647058	110.29411764705883	58.88235294117647	0.058823529411764705	0.20588235294117646	0.29411764705882354	5.882352941176471	1.4411764705882353	0.5294117647058824	0.9117647058823529	0.029411764705882353	0.058823529411764705	0.3235294117647059	0.8823529411764706	0.6176470588235294	0.058823529411764705	2.6176470588235294	1.7058823529411764	0.11764705882352941	0.029411764705882353	0.029411764705882353	0.35294117647058826	0.35294117647058826	0.029411764705882353	0.058823529411764705	0.11764705882352941	0.058823529411764705	1.4705882352941178	0.9411764705882353	2.8823529411764706	0.23529411764705882	2.8529411764705883	0.08823529411764706	0.3235294117647059	0.029411764705882353	0.20588235294117646	0.4411764705882353	0.29411764705882354	0.14705882352941177	37.11764705882353	69.05882352941177	0.23529411764705882	2.3823529411764706	9.617647058823529	0.5882352941176471
275	51.0	143.0	144.8	0.16666666666666666	15.7	113.6	59.4	0.13333333333333333	0.2	0.43333333333333335	12.566666666666666	0.9333333333333333	0.6333333333333333	0.6	0.13333333333333333	0.0	0.26666666666666666	0.5333333333333333	0.23333333333333334	0.0	9.7	5.433333333333334	0.16666666666666666	0.1	0.03333333333333333	0.43333333333333335	0.43333333333333335	0.03333333333333333	0.06666666666666667	0.06666666666666667	0.06666666666666667	6.766666666666667	2.8333333333333335	5.7	0.8666666666666667	1.3666666666666667	0.13333333333333333	0.06666666666666667	0.0	0.4	0.36666666666666664	0.06666666666666667	0.8	10.2	17.7	0.16666666666666666	5.866666666666666	20.633333333333333	0.8
276	56.0	365.0	126.41121495327103	0.037383177570093455	15.299065420560748	118.42990654205607	57.757009345794394	0.09345794392523364	0.205607476635514	0.22429906542056074	13.869158878504672	1.3177570093457944	5.5233644859813085	1.158878504672897	0.037383177570093455	0.06542056074766354	0.411214953271028	0.8411214953271028	0.4953271028037383	0.037383177570093455	2.6728971962616823	1.7476635514018692	0.1588785046728972	0.07476635514018691	0.028037383177570093	0.822429906542056	0.2616822429906542	0.04672897196261682	0.06542056074766354	0.07476635514018691	0.09345794392523364	1.560747663551402	0.6542056074766355	3.5981308411214954	0.5794392523364486	1.0	0.11214953271028037	0.08411214953271028	0.009345794392523364	0.2897196261682243	0.38317757009345793	0.22429906542056074	0.308411214953271	22.16822429906542	41.76635514018692	0.24299065420560748	1.7383177570093458	7.691588785046729	0.8130841121495327
277	50.0	384.0	158.08695652173913	0.13043478260869565	14.565217391304348	113.91304347826087	58.04347826086956	0.21739130434782608	0.21739130434782608	0.08695652173913043	9.304347826086957	0.5652173913043478	0.30434782608695654	1.2173913043478262	0.0	0.08695652173913043	0.2608695652173913	0.5652173913043478	0.13043478260869565	0.0	1.565217391304348	1.0434782608695652	0.13043478260869565	0.043478260869565216	0.043478260869565216	0.6086956521739131	0.21739130434782608	0.0	0.0	0.0	0.0	1.7391304347826086	0.2608695652173913	4.565217391304348	0.34782608695652173	0.782608695652174	0.08695652173913043	0.043478260869565216	0.043478260869565216	0.5217391304347826	0.08695652173913043	0.17391304347826086	0.34782608695652173	33.34782608695652	58.91304347826087	0.17391304347826086	1.2608695652173914	7.434782608695652	0.7391304347826086
278	51.0	843.0	126.6875	0.125	14.1875	114.25	55.8125	0.125	0.3125	0.25	0.4375	2.5625	5.0	2.5625	0.0625	18.375	0.4375	0.6875	0.0	0.1875	0.1875	0.25	0.1875	0.25	0.5	0.1875	0.375	0.1875	0.0	0.0625	0.0625	4.5625	0.3125	5.875	2.1875	0.0625	0.625	0.125	0.0	0.75	0.0625	0.0625	0.4375	1.125	2.25	0.0625	0.4375	7.75	0.75
279	50.0	866.0	184.44444444444446	0.2222222222222222	13.333333333333334	114.33333333333333	57.888888888888886	0.2222222222222222	0.3333333333333333	0.1111111111111111	0.0	1.6666666666666667	1.0	0.5555555555555556	0.1111111111111111	14.777777777777779	0.3333333333333333	1.4444444444444444	0.0	0.0	0.2222222222222222	0.4444444444444444	0.1111111111111111	0.0	0.0	0.4444444444444444	0.1111111111111111	0.0	0.0	0.0	0.0	4.222222222222222	0.6666666666666666	7.333333333333333	2.111111111111111	0.1111111111111111	0.4444444444444444	0.3333333333333333	0.0	0.3333333333333333	0.1111111111111111	0.3333333333333333	0.3333333333333333	0.6666666666666666	1.2222222222222223	0.2222222222222222	1.0	6.666666666666667	1.1111111111111112
280	52.0	920.0	127.36363636363636	0.12121212121212122	15.045454545454545	113.24242424242425	58.196969696969695	0.09090909090909091	0.5151515151515151	0.3181818181818182	14.818181818181818	1.303030303030303	0.6060606060606061	0.4090909090909091	0.12121212121212122	0.07575757575757576	0.5606060606060606	0.9090909090909091	0.19696969696969696	0.15151515151515152	0.7575757575757576	1.1666666666666667	0.24242424242424243	0.22727272727272727	0.06060606060606061	0.6515151515151515	0.5909090909090909	0.07575757575757576	0.3333333333333333	11.787878787878787	0.13636363636363635	4.681818181818182	0.36363636363636365	7.803030303030303	2.742424242424242	0.45454545454545453	0.18181818181818182	0.21212121212121213	0.030303030303030304	1.378787878787879	0.5303030303030303	0.6212121212121212	0.5303030303030303	33.63636363636363	60.878787878787875	0.5454545454545454	9.227272727272727	12.196969696969697	0.6363636363636364
281	51.0	979.0	134.68965517241378	0.034482758620689655	14.413793103448276	115.93103448275862	57.44827586206897	0.10344827586206896	0.13793103448275862	0.06896551724137931	5.724137931034483	1.5862068965517242	1.0689655172413792	0.41379310344827586	0.0	0.13793103448275862	1.0	0.6551724137931034	0.5517241379310345	0.06896551724137931	0.5517241379310345	0.6551724137931034	0.13793103448275862	0.3793103448275862	0.034482758620689655	0.41379310344827586	0.5172413793103449	0.06896551724137931	0.20689655172413793	8.482758620689655	0.20689655172413793	4.241379310344827	1.0	20.06896551724138	3.310344827586207	0.8275862068965517	0.13793103448275862	0.4827586206896552	0.06896551724137931	2.206896551724138	0.13793103448275862	1.1724137931034482	0.4482758620689655	30.655172413793103	58.689655172413794	0.8275862068965517	15.241379310344827	18.448275862068964	0.7586206896551724
282	50.0	1280.0	133.0	0.0	9.0	113.33333333333333	65.0	0.0	0.3333333333333333	0.0	0.0	1.6666666666666667	0.6666666666666666	0.3333333333333333	0.0	2.0	0.0	1.0	0.0	0.0	1.6666666666666667	0.0	0.3333333333333333	0.0	0.0	0.0	0.3333333333333333	0.0	0.0	0.0	0.0	3.0	0.0	7.0	0.6666666666666666	0.0	0.6666666666666666	0.0	0.0	2.0	0.0	3.3333333333333335	0.3333333333333333	0.6666666666666666	0.3333333333333333	0.0	2.3333333333333335	22.0	0.0
283	52.0	1295.0	148.73333333333332	0.1	15.466666666666667	117.76666666666667	58.06666666666667	0.16666666666666666	0.26666666666666666	0.3	2.6666666666666665	1.2	0.36666666666666664	0.2	0.06666666666666667	0.06666666666666667	0.3333333333333333	0.9666666666666667	0.2	0.06666666666666667	1.0333333333333334	2.7666666666666666	0.16666666666666666	0.13333333333333333	0.06666666666666667	0.36666666666666664	0.3333333333333333	0.06666666666666667	0.1	0.5	0.1	2.3	0.8333333333333334	17.166666666666668	1.0333333333333334	3.433333333333333	0.2	0.16666666666666666	0.06666666666666667	0.26666666666666666	1.3	0.5333333333333333	0.5	60.93333333333333	30.966666666666665	0.16666666666666666	2.5	8.566666666666666	0.7333333333333333
284	51.0	1309.0	127.58	0.02	14.34	114.86	58.76	0.1	0.28	0.2	5.02	1.36	0.74	1.24	0.0	0.04	0.58	0.44	0.58	0.08	0.58	1.24	0.18	0.3	0.06	0.26	0.26	0.0	0.14	5.74	0.12	3.42	0.5	10.88	1.92	3.68	0.06	0.26	0.02	0.6	0.08	5.44	0.56	48.68	61.12	0.56	4.4	15.86	1.12
285	53.0	803.0	138.83783783783784	0.13513513513513514	14.891891891891891	114.37837837837837	57.891891891891895	0.02702702702702703	0.3783783783783784	0.7837837837837838	15.567567567567568	2.4864864864864864	1.0	1.7297297297297298	0.08108108108108109	0.1891891891891892	0.32432432432432434	0.40540540540540543	0.24324324324324326	0.16216216216216217	2.72972972972973	9.243243243243244	0.05405405405405406	0.21621621621621623	0.13513513513513514	1.8918918918918919	0.2702702702702703	0.05405405405405406	0.16216216216216217	6.216216216216216	0.13513513513513514	3.2432432432432434	0.43243243243243246	4.72972972972973	1.2972972972972974	1.9189189189189189	0.24324324324324326	0.4594594594594595	0.10810810810810811	0.8108108108108109	2.891891891891892	0.35135135135135137	0.4864864864864865	12.27027027027027	22.43243243243243	0.4594594594594595	2.3513513513513513	10.297297297297296	0.7297297297297297
286	52.0	941.0	135.65	0.05	17.15	119.75	56.5	0.1	0.05	0.35	0.4	0.6	0.45	0.55	0.0	0.1	0.35	0.15	0.1	0.15	2.75	12.35	0.05	0.0	0.05	0.0	0.05	0.0	0.0	1.9	0.1	0.5	0.25	1.55	0.2	2.35	0.05	0.05	0.05	0.1	0.35	0.05	0.1	10.95	24.05	0.2	1.7	3.8	0.55
287	52.0	997.0	135.57142857142858	0.047619047619047616	15.714285714285714	114.04761904761905	58.523809523809526	0.11904761904761904	0.16666666666666666	0.30952380952380953	3.738095238095238	1.8571428571428572	0.23809523809523808	0.8333333333333334	0.11904761904761904	0.14285714285714285	0.42857142857142855	0.8809523809523809	0.3333333333333333	0.11904761904761904	0.6190476190476191	0.9523809523809523	0.09523809523809523	0.21428571428571427	0.023809523809523808	1.119047619047619	0.19047619047619047	0.047619047619047616	0.30952380952380953	26.261904761904763	0.3333333333333333	3.0714285714285716	0.5	3.2142857142857144	0.7619047619047619	0.6190476190476191	0.09523809523809523	0.38095238095238093	0.09523809523809523	0.8095238095238095	3.2142857142857144	6.523809523809524	0.16666666666666666	16.166666666666668	31.19047619047619	0.38095238095238093	2.5476190476190474	7.214285714285714	0.7619047619047619
288	53.0	1008.0	138.0943396226415	0.018867924528301886	14.50943396226415	114.64150943396227	57.62264150943396	0.07547169811320754	0.3018867924528302	0.22641509433962265	3.2452830188679247	1.3962264150943395	0.6226415094339622	0.7169811320754716	0.1320754716981132	0.1509433962264151	0.4528301886792453	0.5660377358490566	0.16981132075471697	0.018867924528301886	0.6415094339622641	1.2641509433962264	0.1509433962264151	0.16981132075471697	0.03773584905660377	0.4339622641509434	0.18867924528301888	0.03773584905660377	0.1509433962264151	9.452830188679245	0.11320754716981132	4.547169811320755	0.4339622641509434	6.056603773584905	0.9433962264150944	1.0188679245283019	0.1320754716981132	1.2264150943396226	0.1509433962264151	1.0188679245283019	1.1886792452830188	0.8490566037735849	0.24528301886792453	7.509433962264151	13.849056603773585	0.4339622641509434	10.30188679245283	7.2075471698113205	0.9245283018867925
289	53.0	1082.0	131.80392156862746	0.058823529411764705	15.686274509803921	117.80392156862744	56.745098039215684	0.11764705882352941	0.17647058823529413	0.27450980392156865	10.882352941176471	1.2352941176470589	0.6470588235294118	0.6470588235294118	0.0196078431372549	0.0392156862745098	0.6078431372549019	0.7843137254901961	0.21568627450980393	0.0392156862745098	0.7450980392156863	1.9607843137254901	0.21568627450980393	0.13725490196078433	0.0196078431372549	0.2549019607843137	0.2549019607843137	0.0196078431372549	0.17647058823529413	10.254901960784315	0.19607843137254902	5.784313725490196	1.0	8.372549019607844	2.1372549019607843	0.7647058823529411	0.11764705882352941	0.3333333333333333	0.0784313725490196	0.27450980392156865	0.0784313725490196	0.6078431372549019	0.3333333333333333	28.862745098039216	53.1764705882353	0.5294117647058824	5.980392156862745	12.431372549019608	0.8823529411764706
290	52.0	1146.0	135.2173913043478	0.043478260869565216	15.217391304347826	117.95652173913044	63.17391304347826	0.13043478260869565	0.08695652173913043	0.13043478260869565	1.9130434782608696	0.7391304347826086	0.5652173913043478	1.1304347826086956	0.0	0.043478260869565216	0.6086956521739131	0.4782608695652174	0.0	0.0	1.1304347826086956	2.608695652173913	0.13043478260869565	0.08695652173913043	0.0	0.5652173913043478	0.17391304347826086	0.0	0.0	0.043478260869565216	0.043478260869565216	4.217391304347826	0.391304347826087	3.391304347826087	0.4782608695652174	1.6521739130434783	0.08695652173913043	0.08695652173913043	0.0	0.2608695652173913	0.08695652173913043	0.43478260869565216	0.21739130434782608	29.73913043478261	53.869565217391305	0.21739130434782608	1.4782608695652173	9.043478260869565	0.8260869565217391
291	53.0	889.0	164.17857142857142	0.14285714285714285	16.107142857142858	111.57142857142857	59.214285714285715	0.14285714285714285	0.32142857142857145	1.3928571428571428	2.142857142857143	2.25	1.0714285714285714	0.5	0.10714285714285714	7.464285714285714	0.8214285714285714	0.5714285714285714	0.14285714285714285	0.07142857142857142	0.5357142857142857	0.8928571428571429	0.17857142857142858	0.35714285714285715	0.17857142857142858	0.4642857142857143	0.17857142857142858	0.0	0.0	0.25	0.0	4.035714285714286	0.8928571428571429	13.892857142857142	2.8214285714285716	0.14285714285714285	0.14285714285714285	0.2857142857142857	0.03571428571428571	2.7142857142857144	0.9642857142857143	1.4285714285714286	2.392857142857143	0.6428571428571429	0.9285714285714286	0.35714285714285715	1.6071428571428572	14.785714285714286	0.7142857142857143
292	53.0	909.0	129.11111111111111	0.08333333333333333	14.694444444444445	113.0	59.22222222222222	0.027777777777777776	0.8333333333333334	0.3611111111111111	20.805555555555557	1.9444444444444444	1.4444444444444444	1.1944444444444444	0.027777777777777776	0.1111111111111111	0.7222222222222222	1.1666666666666667	0.4722222222222222	0.05555555555555555	1.6388888888888888	6.833333333333333	0.5	0.7777777777777778	0.1111111111111111	0.25	0.3611111111111111	0.08333333333333333	0.2222222222222222	9.5	0.19444444444444445	6.194444444444445	0.5833333333333334	11.305555555555555	1.6666666666666667	0.5833333333333334	0.1111111111111111	1.3888888888888888	0.027777777777777776	0.4722222222222222	1.0277777777777777	0.3333333333333333	0.4444444444444444	20.11111111111111	38.888888888888886	0.7222222222222222	9.472222222222221	13.555555555555555	0.75
293	52.0	1303.0	132.16666666666666	0.08333333333333333	16.25	115.08333333333333	56.916666666666664	0.08333333333333333	1.0833333333333333	0.25	3.75	1.6666666666666667	1.0833333333333333	0.16666666666666666	0.0	0.0	1.3333333333333333	1.0833333333333333	1.0	0.0	0.75	0.5833333333333334	0.16666666666666666	0.25	0.0	0.5833333333333334	0.4166666666666667	0.0	0.0	6.916666666666667	0.16666666666666666	5.833333333333333	1.0	24.5	3.8333333333333335	1.0833333333333333	0.08333333333333333	0.8333333333333334	0.0	1.0	0.08333333333333333	15.5	0.5833333333333334	58.5	91.33333333333333	0.4166666666666667	10.833333333333334	22.583333333333332	0.6666666666666666
294	55.0	150.0	136.92857142857142	0.14285714285714285	14.619047619047619	113.16666666666667	58.333333333333336	0.07142857142857142	0.35714285714285715	0.8333333333333334	16.88095238095238	1.3571428571428572	3.8095238095238093	0.6190476190476191	0.16666666666666666	0.09523809523809523	0.40476190476190477	0.5476190476190477	0.6190476190476191	0.14285714285714285	7.5	4.809523809523809	0.21428571428571427	0.2619047619047619	0.0	0.42857142857142855	0.40476190476190477	0.0	0.0	0.07142857142857142	0.023809523809523808	4.833333333333333	1.9047619047619047	11.80952380952381	1.1666666666666667	1.5476190476190477	0.21428571428571427	0.11904761904761904	0.0	0.30952380952380953	0.38095238095238093	0.16666666666666666	0.5714285714285714	24.904761904761905	43.333333333333336	0.6190476190476191	5.880952380952381	23.142857142857142	0.5714285714285714
295	56.0	159.0	112.83783783783784	0.08108108108108109	14.72972972972973	112.27027027027027	57.513513513513516	0.08108108108108109	0.32432432432432434	0.24324324324324326	6.756756756756757	0.43243243243243246	0.2702702702702703	0.40540540540540543	0.02702702702702703	0.0	0.2972972972972973	0.2972972972972973	0.2702702702702703	0.08108108108108109	0.32432432432432434	1.3243243243243243	0.0	0.08108108108108109	0.0	0.24324324324324326	0.24324324324324326	0.0	0.0	0.02702702702702703	0.0	1.2702702702702702	1.2162162162162162	4.4324324324324325	0.4864864864864865	4.108108108108108	0.2702702702702703	0.0	0.0	0.1891891891891892	0.24324324324324326	0.05405405405405406	0.6216216216216216	21.027027027027028	37.270270270270274	0.1891891891891892	0.43243243243243246	9.18918918918919	0.7297297297297297
296	54.0	371.0	122.875	0.125	16.6875	117.3125	60.6875	0.125	0.125	0.6875	12.625	1.25	1.25	0.75	0.0	0.0625	0.3125	0.4375	0.5625	0.0625	5.4375	3.375	0.0625	0.1875	0.0	0.4375	0.25	0.0	0.0	0.0625	0.125	2.375	0.625	6.8125	0.9375	0.25	0.1875	0.0625	0.0	0.375	0.4375	0.25	0.25	26.625	54.625	0.3125	2.5	11.8125	0.9375
297	58.0	378.0	135.8139534883721	0.05813953488372093	15.220930232558139	116.73255813953489	59.63953488372093	0.1511627906976744	0.37209302325581395	0.7093023255813954	8.69767441860465	2.86046511627907	10.709302325581396	6.22093023255814	0.16279069767441862	0.26744186046511625	0.38372093023255816	0.9767441860465116	0.22093023255813954	0.05813953488372093	2.255813953488372	2.2790697674418605	0.18604651162790697	0.12790697674418605	0.06976744186046512	0.7441860465116279	0.27906976744186046	0.22093023255813954	0.046511627906976744	0.05813953488372093	0.011627906976744186	2.2674418604651163	0.4418604651162791	5.441860465116279	0.6511627906976745	3.0697674418604652	0.13953488372093023	0.1511627906976744	0.023255813953488372	0.32558139534883723	0.3023255813953488	0.1744186046511628	0.3953488372093023	32.19767441860465	58.01162790697674	0.18604651162790697	1.6395348837209303	8.174418604651162	0.9302325581395349
298	55.0	780.0	105.58064516129032	0.06451612903225806	15.935483870967742	113.74193548387096	53.193548387096776	0.16129032258064516	0.12903225806451613	0.0967741935483871	2.032258064516129	0.6451612903225806	0.3548387096774194	2.5483870967741935	0.06451612903225806	0.0967741935483871	0.4838709677419355	0.4838709677419355	0.06451612903225806	0.06451612903225806	2.6129032258064515	4.32258064516129	0.03225806451612903	0.25806451612903225	0.0	0.5161290322580645	0.03225806451612903	0.03225806451612903	0.0	1.1612903225806452	0.03225806451612903	1.5161290322580645	0.3870967741935484	3.225806451612903	0.4838709677419355	0.6774193548387096	0.12903225806451613	0.3548387096774194	0.03225806451612903	0.12903225806451613	0.2903225806451613	0.2903225806451613	0.16129032258064516	20.612903225806452	38.354838709677416	0.16129032258064516	1.2903225806451613	7.032258064516129	0.6451612903225806
299	58.0	825.0	131.54794520547946	0.0410958904109589	15.493150684931507	112.91780821917808	59.397260273972606	0.1232876712328767	1.4657534246575343	0.1643835616438356	0.3013698630136986	0.8082191780821918	1.7397260273972603	0.1232876712328767	0.0273972602739726	1.7671232876712328	0.3561643835616438	0.8493150684931506	0.1506849315068493	0.0136986301369863	0.2602739726027397	0.3013698630136986	0.1643835616438356	0.1095890410958904	0.1232876712328767	0.3561643835616438	0.5205479452054794	0.0136986301369863	0.0	0.1643835616438356	0.0684931506849315	3.164383561643836	0.4657534246575342	8.287671232876713	0.8767123287671232	0.1780821917808219	0.0547945205479452	0.136986301369863	0.0410958904109589	0.8767123287671232	0.1232876712328767	0.1780821917808219	0.5205479452054794	31.794520547945204	61.21917808219178	0.4794520547945205	0.4931506849315068	9.452054794520548	0.8082191780821918
300	54.0	873.0	107.0	0.2	12.8	116.4	57.4	0.0	0.4	0.0	0.4	1.4	0.2	0.4	0.2	14.0	0.8	2.2	0.2	0.0	0.4	1.4	0.4	0.4	0.6	0.6	0.8	0.0	0.0	0.0	0.0	10.0	0.8	33.2	1.6	0.0	0.2	0.0	0.0	2.0	0.4	0.4	1.0	1.6	2.4	0.2	0.6	18.4	1.0
301	56.0	1171.0	118.275	0.0	15.875	117.125	58.8	0.075	0.225	0.4	8.875	0.75	0.475	1.075	0.025	0.025	0.225	0.475	0.075	0.075	2.975	12.425	0.225	0.075	0.0	0.475	0.175	0.025	0.05	0.15	0.05	1.8	0.775	12.475	0.85	1.2	0.175	0.325	0.025	0.3	0.125	0.225	0.175	53.9	90.85	0.575	4.45	13.75	0.775
302	54.0	1290.0	117.0	0.0	15.25	119.75	57.0	0.25	0.0	0.25	10.75	1.5	3.0	0.5	0.0	0.0	0.25	0.0	0.25	0.0	0.25	1.25	0.0	0.0	0.0	1.0	0.0	0.0	0.25	7.75	0.0	4.25	0.5	59.0	3.75	1.75	0.5	0.75	0.0	0.25	0.0	0.0	0.0	107.25	78.25	0.75	4.0	12.25	0.5
303	55.0	1334.0	134.85365853658536	0.04878048780487805	14.170731707317072	112.14634146341463	58.97560975609756	0.17073170731707318	0.12195121951219512	0.2682926829268293	3.6341463414634148	0.5365853658536586	0.43902439024390244	1.048780487804878	0.04878048780487805	0.14634146341463414	0.36585365853658536	0.43902439024390244	0.07317073170731707	0.04878048780487805	1.1219512195121952	6.585365853658536	0.07317073170731707	0.07317073170731707	0.024390243902439025	0.36585365853658536	0.07317073170731707	0.0	0.0	0.12195121951219512	0.3170731707317073	8.24390243902439	0.4146341463414634	7.634146341463414	0.7073170731707317	1.1951219512195121	0.14634146341463414	0.07317073170731707	0.024390243902439025	0.17073170731707318	0.21951219512195122	0.21951219512195122	0.14634146341463414	17.390243902439025	30.51219512195122	0.3170731707317073	1.170731707317073	8.292682926829269	0.926829268292683
304	58.0	34.0	118.97435897435898	0.07692307692307693	14.692307692307692	116.38461538461539	57.76923076923077	0.05128205128205128	0.3333333333333333	0.3076923076923077	10.205128205128204	1.0769230769230769	0.6923076923076923	1.0256410256410255	0.05128205128205128	0.05128205128205128	0.3333333333333333	0.3333333333333333	0.46153846153846156	0.1282051282051282	5.0	3.076923076923077	0.1282051282051282	0.10256410256410256	0.02564102564102564	0.1282051282051282	0.3333333333333333	0.0	0.02564102564102564	0.0	0.02564102564102564	0.8717948717948718	1.2564102564102564	6.512820512820513	0.6410256410256411	0.3076923076923077	0.1282051282051282	0.1794871794871795	0.0	0.28205128205128205	0.4358974358974359	0.07692307692307693	0.41025641025641024	32.666666666666664	58.92307692307692	0.4358974358974359	2.8974358974358974	10.35897435897436	1.1025641025641026
305	56.0	796.0	143.42307692307693	0.0	16.153846153846153	114.92307692307692	57.69230769230769	0.11538461538461539	0.2692307692307692	0.6538461538461539	7.730769230769231	2.5384615384615383	0.46153846153846156	1.5769230769230769	0.34615384615384615	0.11538461538461539	0.38461538461538464	0.4230769230769231	0.23076923076923078	0.0	2.3076923076923075	7.615384615384615	0.23076923076923078	0.46153846153846156	0.6153846153846154	1.2307692307692308	0.2692307692307692	0.0	0.038461538461538464	0.5769230769230769	0.0	2.4615384615384617	0.34615384615384615	3.3846153846153846	0.5384615384615384	1.3461538461538463	0.19230769230769232	0.15384615384615385	0.0	0.38461538461538464	3.0	0.8461538461538461	0.19230769230769232	8.384615384615385	16.53846153846154	0.4230769230769231	1.5	9.5	0.6538461538461539
306	56.0	852.0	138.53191489361703	0.0851063829787234	15.02127659574468	113.02127659574468	57.851063829787236	0.06382978723404255	0.1702127659574468	0.10638297872340426	0.2553191489361702	1.6808510638297873	0.8085106382978723	0.2765957446808511	0.02127659574468085	10.02127659574468	0.5106382978723404	0.5319148936170213	0.10638297872340426	0.0	0.3191489361702128	0.3404255319148936	0.2127659574468085	0.2553191489361702	0.3191489361702128	0.48936170212765956	0.7021276595744681	0.0	0.02127659574468085	0.0851063829787234	0.02127659574468085	4.914893617021277	0.6382978723404256	9.851063829787234	1.4042553191489362	0.1702127659574468	0.23404255319148937	0.3191489361702128	0.02127659574468085	0.8936170212765957	0.0425531914893617	0.1276595744680851	0.723404255319149	33.148936170212764	60.340425531914896	0.2978723404255319	0.6595744680851063	11.914893617021276	0.8085106382978723
307	58.0	1068.0	135.6	0.12857142857142856	16.6	117.04285714285714	61.18571428571428	0.08571428571428572	0.14285714285714285	0.17142857142857143	0.6428571428571429	1.4142857142857144	4.642857142857143	1.1857142857142857	0.02857142857142857	1.8428571428571427	0.5428571428571428	0.7	0.15714285714285714	0.05714285714285714	0.4	1.4285714285714286	0.15714285714285714	0.15714285714285714	0.17142857142857143	0.34285714285714286	0.45714285714285713	0.04285714285714286	0.05714285714285714	0.2857142857142857	0.04285714285714286	4.371428571428571	0.5142857142857142	7.742857142857143	1.8571428571428572	0.6714285714285714	0.18571428571428572	0.2571428571428571	0.08571428571428572	1.7714285714285714	0.6857142857142857	0.14285714285714285	0.6	12.471428571428572	21.814285714285713	0.34285714285714286	0.9	14.32857142857143	0.7857142857142857
308	55.0	1315.0	128.36363636363637	0.0	17.272727272727273	111.36363636363636	60.54545454545455	0.09090909090909091	0.2727272727272727	0.18181818181818182	3.1818181818181817	0.9090909090909091	0.7272727272727273	1.6363636363636365	0.09090909090909091	0.0	0.7272727272727273	0.8181818181818182	0.45454545454545453	0.2727272727272727	9.454545454545455	5.818181818181818	0.45454545454545453	0.2727272727272727	0.2727272727272727	0.0	0.45454545454545453	0.0	0.09090909090909091	0.18181818181818182	0.0	1.2727272727272727	2.0	11.909090909090908	0.6363636363636364	0.5454545454545454	0.09090909090909091	0.18181818181818182	0.0	0.45454545454545453	0.45454545454545453	0.2727272727272727	0.7272727272727273	60.72727272727273	113.36363636363636	0.45454545454545453	4.545454545454546	24.0	0.7272727272727273
309	57.0	391.0	126.84210526315789	0.0	14.789473684210526	110.63157894736842	55.78947368421053	0.13157894736842105	0.07894736842105263	0.39473684210526316	4.921052631578948	2.4473684210526314	0.5789473684210527	0.34210526315789475	0.3684210526315789	0.13157894736842105	0.34210526315789475	0.42105263157894735	0.10526315789473684	0.02631578947368421	0.8947368421052632	1.8421052631578947	0.05263157894736842	0.39473684210526316	0.02631578947368421	2.1315789473684212	0.07894736842105263	0.0	0.02631578947368421	0.02631578947368421	0.10526315789473684	1.631578947368421	0.6052631578947368	6.631578947368421	0.47368421052631576	3.710526315789474	0.02631578947368421	0.18421052631578946	0.02631578947368421	0.2631578947368421	2.1315789473684212	0.23684210526315788	0.13157894736842105	24.526315789473685	47.921052631578945	0.21052631578947367	0.868421052631579	5.578947368421052	0.6578947368421053
310	57.0	811.0	112.61538461538461	0.07692307692307693	16.846153846153847	122.34615384615384	56.03846153846154	0.038461538461538464	0.4230769230769231	0.23076923076923078	3.6923076923076925	1.0	1.1923076923076923	0.6153846153846154	0.11538461538461539	0.19230769230769232	0.5384615384615384	0.6153846153846154	0.15384615384615385	0.07692307692307693	1.4615384615384615	3.3846153846153846	0.46153846153846156	0.19230769230769232	0.0	0.8076923076923077	0.3076923076923077	0.0	0.19230769230769232	8.846153846153847	0.11538461538461539	4.8076923076923075	0.4230769230769231	6.5	0.38461538461538464	1.0384615384615385	0.11538461538461539	0.3076923076923077	0.0	0.3076923076923077	0.11538461538461539	1.9615384615384615	0.5384615384615384	36.73076923076923	67.3076923076923	1.7692307692307692	6.384615384615385	10.346153846153847	1.0384615384615385
311	58.0	933.0	110.4625	0.075	14.65	115.2625	58.8125	0.175	0.2625	0.3	15.1125	1.625	1.175	0.525	0.0	0.1125	0.625	0.9	0.3125	0.075	0.6625	2.3625	0.25	0.05	0.025	0.4875	0.3375	0.0375	0.15	7.35	0.1625	5.525	0.65	11.4875	2.575	0.85	0.15	0.5875	0.0125	1.1125	0.15	0.6875	0.3875	26.15	48.3875	0.6375	9.6	12.3625	0.8125
312	57.0	1051.0	124.0	0.0	14.851851851851851	114.62962962962963	61.666666666666664	0.1111111111111111	0.2222222222222222	0.1111111111111111	0.14814814814814814	1.0	1.4444444444444444	0.14814814814814814	0.07407407407407407	6.666666666666667	0.37037037037037035	0.2222222222222222	0.1111111111111111	0.07407407407407407	0.4444444444444444	0.37037037037037035	0.1111111111111111	0.0	0.037037037037037035	0.3333333333333333	0.2222222222222222	0.0	0.0	0.037037037037037035	0.0	1.4814814814814814	0.25925925925925924	6.925925925925926	0.8518518518518519	1.1851851851851851	0.14814814814814814	0.14814814814814814	0.037037037037037035	0.14814814814814814	0.2222222222222222	0.14814814814814814	1.1111111111111112	0.8518518518518519	1.4444444444444444	0.25925925925925924	1.0	11.555555555555555	0.5925925925925926
313	56.0	1058.0	92.75	0.25	12.5	115.5	55.5	0.25	1.25	0.25	0.25	0.75	1.25	0.75	0.0	14.5	0.0	0.5	0.0	0.25	0.0	0.0	0.25	0.0	0.0	0.25	0.0	0.0	0.0	0.0	0.0	0.5	0.25	8.25	0.5	0.0	0.0	0.5	0.0	0.0	0.0	1.25	0.5	1.5	0.5	0.5	0.25	8.75	0.75
314	57.0	1142.0	109.875	0.08333333333333333	15.25	117.95833333333333	62.583333333333336	0.125	0.25	0.16666666666666666	21.625	1.3333333333333333	0.6666666666666666	0.5833333333333334	0.041666666666666664	0.125	0.75	1.4166666666666667	0.25	0.125	1.25	1.0	0.375	0.041666666666666664	0.041666666666666664	0.3333333333333333	0.3333333333333333	0.08333333333333333	0.0	0.20833333333333334	0.0	7.875	0.5833333333333334	8.833333333333334	0.9583333333333334	0.7916666666666666	0.08333333333333333	0.25	0.0	0.2916666666666667	0.25	0.3333333333333333	0.6666666666666666	20.916666666666668	46.416666666666664	0.5	1.125	18.083333333333332	0.9583333333333334
315	58.0	41.0	151.86206896551724	0.06896551724137931	14.379310344827585	111.44827586206897	55.48275862068966	0.06896551724137931	0.3448275862068966	0.20689655172413793	15.655172413793103	0.9655172413793104	0.7241379310344828	0.3793103448275862	0.0	0.06896551724137931	0.3448275862068966	0.5517241379310345	0.41379310344827586	0.06896551724137931	1.0	0.896551724137931	0.06896551724137931	0.10344827586206896	0.0	0.3103448275862069	0.6551724137931034	0.0	0.06896551724137931	0.13793103448275862	0.034482758620689655	1.0344827586206897	0.41379310344827586	5.655172413793103	0.6551724137931034	4.551724137931035	0.06896551724137931	0.27586206896551724	0.0	0.4482758620689655	0.3448275862068966	0.1724137931034483	0.2413793103448276	40.37931034482759	74.65517241379311	0.4482758620689655	0.7931034482758621	12.413793103448276	0.8275862068965517
316	60.0	869.0	126.04285714285714	0.07142857142857142	14.642857142857142	115.57142857142857	58.2	0.15714285714285714	0.4142857142857143	0.1	0.24285714285714285	1.9142857142857144	2.342857142857143	0.37142857142857144	0.02857142857142857	15.17142857142857	0.5	0.8	0.2571428571428571	0.08571428571428572	0.2	0.3	0.3	0.22857142857142856	0.35714285714285715	0.4	0.42857142857142855	0.014285714285714285	0.05714285714285714	0.04285714285714286	0.05714285714285714	5.714285714285714	0.8285714285714286	7.2	1.5714285714285714	0.1	0.22857142857142856	0.22857142857142856	0.02857142857142857	1.2142857142857142	0.21428571428571427	0.12857142857142856	0.7857142857142857	13.085714285714285	24.37142857142857	0.4857142857142857	0.6428571428571429	9.928571428571429	0.5857142857142857
317	59.0	917.0	121.3768115942029	0.07246376811594203	14.927536231884059	114.21739130434783	58.594202898550726	0.08695652173913043	2.449275362318841	0.4782608695652174	13.782608695652174	2.1739130434782608	1.4057971014492754	0.4057971014492754	0.11594202898550725	0.10144927536231885	0.4492753623188406	0.5507246376811594	0.34782608695652173	0.08695652173913043	1.2318840579710144	4.681159420289855	0.36231884057971014	0.4492753623188406	0.043478260869565216	1.2173913043478262	0.463768115942029	0.2463768115942029	0.2318840579710145	20.92753623188406	0.2753623188405797	4.884057971014493	0.6231884057971014	7.826086956521739	1.7971014492753623	1.4927536231884058	0.21739130434782608	0.8695652173913043	0.057971014492753624	1.144927536231884	3.3043478260869565	0.3188405797101449	0.5797101449275363	18.3768115942029	33.0	0.463768115942029	5.898550724637682	11.507246376811594	0.8405797101449275
318	59.0	980.0	150.31666666666666	0.1	15.85	114.75	58.516666666666666	0.1	0.2833333333333333	0.3333333333333333	8.7	1.5166666666666666	0.4	0.8	0.13333333333333333	0.05	0.3	0.5833333333333334	0.31666666666666665	0.06666666666666667	0.5	1.5666666666666667	0.13333333333333333	0.13333333333333333	0.016666666666666666	0.16666666666666666	0.4666666666666667	0.08333333333333333	0.16666666666666666	9.4	0.15	2.1666666666666665	0.2833333333333333	3.6166666666666667	0.6333333333333333	0.8666666666666667	0.03333333333333333	0.2833333333333333	0.016666666666666666	0.85	0.5166666666666667	0.3	0.18333333333333332	24.9	43.766666666666666	0.38333333333333336	2.75	7.083333333333333	0.9166666666666666
319	59.0	989.0	116.09302325581395	0.023255813953488372	14.116279069767442	118.20930232558139	58.093023255813954	0.23255813953488372	1.9767441860465116	0.37209302325581395	16.0	1.5813953488372092	0.9302325581395349	1.744186046511628	0.023255813953488372	0.16279069767441862	0.7441860465116279	1.0232558139534884	0.23255813953488372	0.046511627906976744	0.32558139534883723	1.2325581395348837	0.23255813953488372	0.18604651162790697	0.06976744186046512	0.32558139534883723	0.5116279069767442	0.046511627906976744	0.09302325581395349	6.162790697674419	0.13953488372093023	4.976744186046512	0.627906976744186	8.255813953488373	1.7209302325581395	1.0232558139534884	0.18604651162790697	0.5116279069767442	0.06976744186046512	1.0465116279069768	0.13953488372093023	0.9302325581395349	0.5348837209302325	25.209302325581394	43.97674418604651	0.3953488372093023	5.209302325581396	11.30232558139535	0.813953488372093
320	59.0	1001.0	130.5072463768116	0.014492753623188406	14.347826086956522	116.01449275362319	59.14492753623188	0.057971014492753624	0.2753623188405797	0.43478260869565216	4.840579710144928	1.1594202898550725	0.5507246376811594	0.10144927536231885	0.2028985507246377	0.2318840579710145	0.2898550724637681	0.6666666666666666	0.30434782608695654	0.10144927536231885	0.8840579710144928	0.8840579710144928	0.057971014492753624	0.2608695652173913	0.028985507246376812	0.5217391304347826	0.18840579710144928	0.14492753623188406	0.30434782608695654	28.507246376811594	0.4927536231884058	2.8550724637681157	0.4927536231884058	4.507246376811594	0.8985507246376812	1.173913043478261	0.11594202898550725	0.4927536231884058	0.043478260869565216	0.37681159420289856	0.8695652173913043	6.391304347826087	0.4057971014492754	18.608695652173914	33.17391304347826	0.36231884057971014	2.9565217391304346	8.072463768115941	0.9855072463768116
321	57.0	1031.0	130.84615384615384	0.0	15.153846153846153	113.84615384615384	58.23076923076923	0.15384615384615385	0.15384615384615385	0.07692307692307693	0.15384615384615385	0.7692307692307693	1.0	0.15384615384615385	0.07692307692307693	5.923076923076923	0.6153846153846154	0.15384615384615385	0.0	0.15384615384615385	0.23076923076923078	0.5384615384615384	0.0	0.23076923076923078	0.7692307692307693	0.46153846153846156	0.23076923076923078	0.0	0.0	0.23076923076923078	0.15384615384615385	4.076923076923077	1.0	7.846153846153846	1.8461538461538463	0.07692307692307693	0.15384615384615385	0.07692307692307693	0.07692307692307693	2.0	0.23076923076923078	0.15384615384615385	0.46153846153846156	0.9230769230769231	1.3846153846153846	0.3076923076923077	1.3076923076923077	9.384615384615385	0.5384615384615384
322	59.0	1301.0	134.16129032258064	0.03225806451612903	15.258064516129032	111.06451612903226	59.935483870967744	0.03225806451612903	0.22580645161290322	0.03225806451612903	0.9032258064516129	0.45161290322580644	0.7419354838709677	0.5161290322580645	0.0	0.22580645161290322	0.3225806451612903	0.5161290322580645	0.16129032258064516	0.3870967741935484	0.4838709677419355	0.8064516129032258	0.16129032258064516	0.3548387096774194	0.06451612903225806	0.25806451612903225	0.16129032258064516	0.03225806451612903	0.0	0.3870967741935484	0.03225806451612903	2.161290322580645	0.3870967741935484	7.967741935483871	0.6129032258064516	3.161290322580645	0.12903225806451613	0.12903225806451613	0.0	0.3870967741935484	0.2903225806451613	0.1935483870967742	0.6129032258064516	53.096774193548384	77.09677419354838	0.3548387096774194	1.032258064516129	12.451612903225806	0.5806451612903226
323	57.0	1321.0	95.57142857142857	0.14285714285714285	15.571428571428571	112.28571428571429	61.214285714285715	0.14285714285714285	0.21428571428571427	0.35714285714285715	16.214285714285715	1.8571428571428572	0.42857142857142855	1.2142857142857142	0.14285714285714285	0.21428571428571427	0.7142857142857143	0.2857142857142857	0.14285714285714285	0.14285714285714285	5.428571428571429	4.285714285714286	0.07142857142857142	0.14285714285714285	0.0	0.07142857142857142	0.2857142857142857	0.0	0.0	0.21428571428571427	0.14285714285714285	2.2142857142857144	1.0714285714285714	9.5	0.7142857142857143	6.214285714285714	0.07142857142857142	0.0	0.0	0.35714285714285715	1.0714285714285714	0.5714285714285714	0.5714285714285714	28.071428571428573	53.07142857142857	0.6428571428571429	2.5714285714285716	20.071428571428573	0.6428571428571429
324	61.0	87.0	136.14545454545456	0.09090909090909091	15.436363636363636	113.10909090909091	57.63636363636363	0.10909090909090909	0.16363636363636364	0.14545454545454545	6.109090909090909	0.7090909090909091	0.23636363636363636	1.1090909090909091	0.16363636363636364	0.05454545454545454	0.34545454545454546	0.32727272727272727	0.0	0.03636363636363636	0.7090909090909091	1.5636363636363637	0.01818181818181818	0.21818181818181817	0.0	1.018181818181818	0.05454545454545454	0.0	0.05454545454545454	0.0	0.05454545454545454	1.0363636363636364	0.41818181818181815	5.0	0.36363636363636365	4.6909090909090905	0.05454545454545454	0.09090909090909091	0.01818181818181818	0.21818181818181817	0.9818181818181818	0.09090909090909091	0.2545454545454545	28.8	52.163636363636364	0.2	0.7818181818181819	6.072727272727272	0.8
325	59.0	109.0	122.11111111111111	0.037037037037037035	16.51851851851852	111.18518518518519	56.7037037037037	0.25925925925925924	0.037037037037037035	0.0	1.7037037037037037	0.9629629629629629	0.14814814814814814	0.1111111111111111	0.4444444444444444	0.0	0.18518518518518517	0.18518518518518517	0.037037037037037035	0.037037037037037035	0.5185185185185185	1.6296296296296295	0.037037037037037035	0.14814814814814814	0.0	1.1851851851851851	0.18518518518518517	0.0	0.1111111111111111	0.037037037037037035	0.037037037037037035	0.4074074074074074	0.3333333333333333	1.5925925925925926	0.14814814814814814	1.4074074074074074	0.14814814814814814	0.037037037037037035	0.0	0.1111111111111111	1.0	0.14814814814814814	0.2222222222222222	32.96296296296296	59.77777777777778	0.3333333333333333	0.5925925925925926	3.814814814814815	0.5185185185185185
326	60.0	255.0	110.82558139534883	0.09302325581395349	16.011627906976745	116.83720930232558	57.83720930232558	0.10465116279069768	0.19767441860465115	0.5697674418604651	1.2790697674418605	0.6162790697674418	0.6744186046511628	0.37209302325581395	0.3953488372093023	0.06976744186046512	0.37209302325581395	0.2558139534883721	0.13953488372093023	0.06976744186046512	0.5465116279069767	2.7093023255813953	0.03488372093023256	0.29069767441860467	0.03488372093023256	1.7325581395348837	0.011627906976744186	0.023255813953488372	0.023255813953488372	0.023255813953488372	0.046511627906976744	1.5	0.5232558139534884	2.6744186046511627	0.32558139534883723	1.3604651162790697	0.09302325581395349	0.023255813953488372	0.011627906976744186	0.05813953488372093	2.686046511627907	0.27906976744186046	0.2441860465116279	21.313953488372093	39.395348837209305	0.19767441860465115	0.7093023255813954	3.7790697674418605	0.813953488372093
327	59.0	272.0	122.42857142857143	0.11428571428571428	14.028571428571428	119.28571428571429	59.542857142857144	0.05714285714285714	0.14285714285714285	0.2	1.8857142857142857	0.2	0.4857142857142857	0.8285714285714286	0.0	0.0	0.11428571428571428	0.02857142857142857	0.05714285714285714	0.05714285714285714	0.37142857142857144	1.8571428571428572	0.02857142857142857	0.0	0.02857142857142857	0.02857142857142857	0.0	0.0	0.0	0.0	0.0	0.14285714285714285	0.11428571428571428	1.8	0.17142857142857143	1.9142857142857144	0.0	0.0	0.0	0.02857142857142857	0.17142857142857143	0.0	0.08571428571428572	17.885714285714286	32.91428571428571	0.0	0.5142857142857142	2.8857142857142857	0.8857142857142857
328	59.0	349.0	132.73076923076923	0.0	13.153846153846153	118.8076923076923	59.65384615384615	0.11538461538461539	0.15384615384615385	0.11538461538461539	11.192307692307692	1.0769230769230769	0.46153846153846156	0.5769230769230769	0.0	0.0	0.3076923076923077	0.38461538461538464	0.34615384615384615	0.07692307692307693	1.0	0.3076923076923077	0.11538461538461539	0.038461538461538464	0.038461538461538464	0.38461538461538464	0.23076923076923078	0.038461538461538464	0.0	0.038461538461538464	0.0	1.6923076923076923	0.11538461538461539	3.576923076923077	0.7307692307692307	1.1923076923076923	0.0	0.07692307692307693	0.038461538461538464	0.2692307692307692	0.23076923076923078	0.3076923076923077	0.34615384615384615	16.76923076923077	31.0	0.3076923076923077	0.6923076923076923	6.423076923076923	0.9230769230769231
329	57.0	877.0	149.33333333333334	0.16666666666666666	13.333333333333334	117.66666666666667	60.666666666666664	0.0	0.16666666666666666	0.16666666666666666	0.16666666666666666	1.3333333333333333	1.6666666666666667	0.16666666666666666	0.16666666666666666	5.166666666666667	0.0	1.1666666666666667	0.16666666666666666	0.0	0.3333333333333333	0.6666666666666666	0.3333333333333333	0.5	0.16666666666666666	0.6666666666666666	0.16666666666666666	0.0	0.0	0.0	0.0	5.0	0.8333333333333334	28.166666666666668	4.0	0.16666666666666666	0.5	0.0	0.0	2.1666666666666665	0.16666666666666666	0.0	0.3333333333333333	0.8333333333333334	2.0	0.5	0.0	10.333333333333334	0.3333333333333333
330	60.0	884.0	144.1304347826087	0.043478260869565216	16.695652173913043	116.56521739130434	56.65217391304348	0.08695652173913043	0.30434782608695654	0.34782608695652173	0.34782608695652173	2.739130434782609	0.8695652173913043	0.17391304347826086	0.391304347826087	20.391304347826086	0.2608695652173913	0.9565217391304348	0.2608695652173913	0.08695652173913043	0.30434782608695654	0.782608695652174	0.2608695652173913	0.08695652173913043	0.21739130434782608	0.4782608695652174	0.13043478260869565	0.0	0.0	0.21739130434782608	0.13043478260869565	4.6521739130434785	0.21739130434782608	9.173913043478262	1.3043478260869565	0.13043478260869565	0.4782608695652174	0.08695652173913043	0.0	0.9130434782608695	0.21739130434782608	1.2173913043478262	0.30434782608695654	0.391304347826087	2.0	0.8695652173913043	1.391304347826087	10.956521739130435	1.0434782608695652
331	58.0	1018.0	139.76923076923077	0.038461538461538464	16.115384615384617	118.88461538461539	59.76923076923077	0.15384615384615385	0.23076923076923078	0.0	0.6538461538461539	1.8461538461538463	2.576923076923077	0.34615384615384615	0.07692307692307693	3.923076923076923	0.6538461538461539	0.5384615384615384	0.11538461538461539	0.038461538461538464	0.4230769230769231	0.34615384615384615	0.2692307692307692	0.19230769230769232	0.0	0.23076923076923078	1.1153846153846154	0.0	0.0	0.19230769230769232	0.07692307692307693	5.076923076923077	0.8076923076923077	53.80769230769231	1.8461538461538463	0.11538461538461539	0.34615384615384615	0.23076923076923078	0.0	1.8846153846153846	0.5769230769230769	0.11538461538461539	0.6538461538461539	9.076923076923077	16.96153846153846	0.7692307692307693	1.7692307692307692	18.846153846153847	0.8461538461538461
332	61.0	1278.0	120.23728813559322	0.0847457627118644	15.830508474576272	116.15254237288136	57.47457627118644	0.11864406779661017	0.3728813559322034	0.15254237288135594	0.559322033898305	0.8813559322033898	0.4576271186440678	0.2542372881355932	0.0	0.8983050847457628	0.6440677966101694	0.8305084745762712	0.11864406779661017	0.05084745762711865	0.3220338983050847	0.9152542372881356	0.2711864406779661	0.0847457627118644	0.06779661016949153	0.2542372881355932	0.22033898305084745	0.0	0.03389830508474576	0.06779661016949153	0.05084745762711865	4.440677966101695	0.5254237288135594	7.966101694915254	0.6440677966101694	3.593220338983051	0.2542372881355932	0.23728813559322035	0.01694915254237288	0.8135593220338984	0.11864406779661017	0.3728813559322034	0.4576271186440678	16.16949152542373	31.220338983050848	0.423728813559322	1.0169491525423728	19.10169491525424	0.7966101694915254
333	62.0	96.0	124.22	0.08	15.14	117.1	59.48	0.04	0.24	0.02	4.9	0.64	0.34	0.36	0.0	0.02	0.28	0.28	0.18	0.06	0.34	0.76	0.04	0.2	0.02	0.22	0.1	0.0	0.0	0.06	0.0	1.16	0.8	17.26	0.54	7.14	0.12	0.08	0.0	0.1	0.06	0.14	0.24	23.28	41.52	0.26	0.62	6.54	0.38
334	61.0	329.0	126.80645161290323	0.04838709677419355	14.82258064516129	115.58064516129032	57.96774193548387	0.1774193548387097	0.532258064516129	0.3225806451612903	2.870967741935484	1.2741935483870968	0.8225806451612904	0.9838709677419355	0.12903225806451613	0.14516129032258066	0.45161290322580644	0.9193548387096774	0.46774193548387094	0.0967741935483871	1.2419354838709677	2.0806451612903225	0.11290322580645161	0.1774193548387097	0.016129032258064516	0.7903225806451613	0.16129032258064516	0.03225806451612903	0.0967741935483871	2.306451612903226	0.016129032258064516	3.3870967741935485	0.8064516129032258	12.725806451612904	1.1290322580645162	3.4516129032258065	0.11290322580645161	0.7419354838709677	0.04838709677419355	0.5161290322580645	0.9193548387096774	0.14516129032258066	0.27419354838709675	21.951612903225808	42.17741935483871	0.4032258064516129	1.0	9.53225806451613	0.9032258064516129
335	62.0	844.0	134.65	0.0	15.65	123.625	56.975	0.2	0.325	0.5	0.225	1.475	1.425	0.25	0.025	15.875	0.25	0.3	0.125	0.075	0.2	0.3	0.075	0.175	0.05	0.475	0.25	0.025	0.025	0.025	0.075	1.2	0.55	11.95	1.1	0.2	0.125	0.2	0.025	0.175	0.075	0.05	0.825	0.475	1.05	0.125	0.45	7.275	0.625
336	60.0	857.0	120.87878787878788	0.030303030303030304	13.666666666666666	117.75757575757575	58.84848484848485	0.06060606060606061	0.45454545454545453	0.21212121212121213	0.09090909090909091	2.121212121212121	0.8787878787878788	0.42424242424242425	0.030303030303030304	10.242424242424242	0.7272727272727273	0.7878787878787878	0.2727272727272727	0.030303030303030304	0.30303030303030304	0.3939393939393939	0.15151515151515152	0.18181818181818182	0.42424242424242425	0.42424242424242425	0.6666666666666666	0.0	0.0	0.24242424242424243	0.09090909090909091	5.696969696969697	0.696969696969697	6.7272727272727275	1.8181818181818181	0.12121212121212122	0.12121212121212122	0.12121212121212122	0.030303030303030304	1.0606060606060606	0.15151515151515152	0.12121212121212122	1.303030303030303	17.181818181818183	38.484848484848484	0.3333333333333333	0.8787878787878788	13.636363636363637	0.5757575757575758
337	61.0	892.0	130.6086956521739	0.043478260869565216	15.08695652173913	114.69565217391305	56.28260869565217	0.06521739130434782	3.1739130434782608	0.5217391304347826	4.130434782608695	1.7391304347826086	0.5869565217391305	0.32608695652173914	0.06521739130434782	1.4782608695652173	0.5	0.6521739130434783	0.15217391304347827	0.043478260869565216	0.30434782608695654	0.6739130434782609	0.15217391304347827	0.6086956521739131	0.06521739130434782	0.45652173913043476	0.2608695652173913	0.0	0.021739130434782608	0.2826086956521739	0.0	5.8478260869565215	0.32608695652173914	6.5	1.4130434782608696	0.17391304347826086	0.32608695652173914	0.10869565217391304	0.06521739130434782	0.6086956521739131	0.717391304347826	2.347826086956522	0.6304347826086957	24.369565217391305	45.369565217391305	0.17391304347826086	1.1521739130434783	13.5	0.5434782608695652
338	62.0	1042.0	125.43283582089552	0.07462686567164178	15.029850746268657	117.88059701492537	59.865671641791046	0.07462686567164178	0.26865671641791045	0.05970149253731343	0.14925373134328357	1.2537313432835822	1.0	0.3283582089552239	0.014925373134328358	3.4776119402985075	0.34328358208955223	0.7313432835820896	0.14925373134328357	0.04477611940298507	0.31343283582089554	0.23880597014925373	0.19402985074626866	0.14925373134328357	0.08955223880597014	0.29850746268656714	0.746268656716418	0.31343283582089554	0.0	0.08955223880597014	0.07462686567164178	3.746268656716418	0.4925373134328358	11.149253731343284	1.3880597014925373	0.1044776119402985	0.14925373134328357	0.14925373134328357	0.014925373134328358	0.3880597014925373	0.3283582089552239	0.1044776119402985	0.5223880597014925	20.597014925373134	40.208955223880594	0.44776119402985076	0.582089552238806	12.567164179104477	0.7910447761194029
339	59.0	1293.0	126.66666666666667	0.0	14.851851851851851	116.55555555555556	55.25925925925926	0.07407407407407407	0.2222222222222222	0.2222222222222222	1.0740740740740742	0.5925925925925926	0.7777777777777778	0.18518518518518517	0.0	0.48148148148148145	0.25925925925925924	0.4444444444444444	0.0	0.0	0.18518518518518517	0.7407407407407407	0.037037037037037035	0.18518518518518517	0.037037037037037035	0.18518518518518517	0.1111111111111111	0.037037037037037035	0.07407407407407407	1.0740740740740742	0.037037037037037035	2.037037037037037	0.48148148148148145	9.814814814814815	0.9259259259259259	4.074074074074074	0.2222222222222222	0.2222222222222222	0.0	0.4444444444444444	0.1111111111111111	0.18518518518518517	0.4074074074074074	34.74074074074074	52.851851851851855	0.4074074074074074	1.1851851851851851	9.074074074074074	0.8518518518518519
340	60.0	1347.0	122.07142857142857	0.0	15.095238095238095	113.73809523809524	58.333333333333336	0.19047619047619047	0.14285714285714285	0.21428571428571427	8.595238095238095	1.0476190476190477	0.7619047619047619	1.6428571428571428	0.0	0.09523809523809523	0.40476190476190477	0.7142857142857143	0.07142857142857142	0.0	0.6428571428571429	2.5	0.07142857142857142	0.11904761904761904	0.2619047619047619	0.5952380952380952	0.21428571428571427	0.0	0.09523809523809523	0.30952380952380953	0.11904761904761904	1.6666666666666667	0.5238095238095238	7.619047619047619	0.7380952380952381	1.2380952380952381	0.2857142857142857	0.07142857142857142	0.023809523809523808	0.23809523809523808	0.30952380952380953	0.11904761904761904	0.2857142857142857	53.73809523809524	88.5	0.5	1.119047619047619	15.547619047619047	0.8809523809523809
341	61.0	178.0	127.12765957446808	0.0851063829787234	15.48936170212766	118.27659574468085	60.659574468085104	0.0851063829787234	0.10638297872340426	3.4680851063829787	2.297872340425532	0.9787234042553191	0.3617021276595745	0.2127659574468085	0.7446808510638298	0.0851063829787234	0.3829787234042553	0.2127659574468085	0.10638297872340426	0.10638297872340426	1.0425531914893618	3.5106382978723403	0.1276595744680851	0.2765957446808511	0.0	3.0851063829787235	0.10638297872340426	0.0	0.23404255319148937	0.02127659574468085	0.14893617021276595	1.9787234042553192	0.9361702127659575	3.021276595744681	0.851063829787234	0.44680851063829785	0.46808510638297873	0.14893617021276595	0.0	0.0425531914893617	2.0	0.2553191489361702	0.2765957446808511	29.19148936170213	48.02127659574468	0.14893617021276595	0.9361702127659575	4.914893617021277	1.0
342	61.0	395.0	101.81818181818181	0.0	15.090909090909092	116.36363636363636	63.45454545454545	0.09090909090909091	0.0	0.2727272727272727	5.7272727272727275	0.8181818181818182	0.45454545454545453	1.0	0.0	0.0	0.18181818181818182	0.09090909090909091	0.0	0.09090909090909091	1.0	1.9090909090909092	0.0	0.18181818181818182	0.0	0.45454545454545453	0.0	0.09090909090909091	0.0	0.09090909090909091	0.0	1.0	0.09090909090909091	2.0	0.18181818181818182	0.36363636363636365	0.09090909090909091	0.0	0.0	0.0	0.0	0.0	0.2727272727272727	13.636363636363637	26.363636363636363	0.09090909090909091	0.18181818181818182	3.090909090909091	1.0
343	61.0	784.0	130.58823529411765	0.058823529411764705	14.5	118.41176470588235	60.029411764705884	0.11764705882352941	0.14705882352941177	0.0	1.9411764705882353	0.7058823529411765	0.14705882352941177	0.17647058823529413	0.029411764705882353	0.0	0.29411764705882354	0.23529411764705882	0.17647058823529413	0.029411764705882353	1.4705882352941178	2.4705882352941178	0.11764705882352941	0.08823529411764706	0.029411764705882353	0.7941176470588235	0.17647058823529413	0.0	0.08823529411764706	7.676470588235294	0.058823529411764705	2.8529411764705883	0.2647058823529412	1.3529411764705883	1.0	0.20588235294117646	0.11764705882352941	0.5588235294117647	0.0	0.7647058823529411	0.14705882352941177	0.7647058823529411	0.29411764705882354	15.823529411764707	28.970588235294116	0.29411764705882354	1.1764705882352942	5.764705882352941	1.0588235294117647
344	62.0	801.0	138.75	0.0	14.11111111111111	114.63888888888889	58.916666666666664	0.16666666666666666	0.3055555555555556	0.3055555555555556	16.77777777777778	1.25	0.6666666666666666	0.7222222222222222	0.0	0.2222222222222222	0.3055555555555556	0.16666666666666666	0.16666666666666666	0.027777777777777776	1.0277777777777777	3.0555555555555554	0.027777777777777776	0.1388888888888889	3.25	13.13888888888889	0.2222222222222222	0.027777777777777776	0.08333333333333333	0.5	0.027777777777777776	1.0833333333333333	0.4722222222222222	2.8333333333333335	0.75	0.6944444444444444	0.027777777777777776	0.2777777777777778	0.027777777777777776	0.1111111111111111	0.7222222222222222	0.2222222222222222	0.2777777777777778	18.555555555555557	33.666666666666664	1.0555555555555556	4.222222222222222	69.83333333333333	1.2777777777777777
345	63.0	1080.0	128.72826086956522	0.07608695652173914	15.141304347826088	115.48913043478261	59.51086956521739	0.09782608695652174	0.14130434782608695	0.2391304347826087	13.782608695652174	1.5434782608695652	0.5543478260869565	0.41304347826086957	0.021739130434782608	0.09782608695652174	0.6304347826086957	0.7934782608695652	0.21739130434782608	0.03260869565217391	0.7065217391304348	1.815217391304348	0.15217391304347827	0.14130434782608695	0.06521739130434782	0.3804347826086957	0.2717391304347826	0.03260869565217391	0.20652173913043478	12.33695652173913	0.16304347826086957	4.945652173913044	0.4891304347826087	5.315217391304348	2.010869565217391	0.8695652173913043	0.13043478260869565	0.5543478260869565	0.010869565217391304	0.8369565217391305	0.15217391304347827	0.75	0.2608695652173913	25.58695652173913	43.16304347826087	0.5543478260869565	5.380434782608695	9.293478260869565	0.7282608695652174
346	61.0	1175.0	110.875	0.0625	15.625	118.4375	59.6875	0.15625	0.125	0.09375	9.6875	0.625	0.3125	0.09375	0.03125	0.15625	0.1875	0.21875	0.15625	0.0625	1.4375	1.125	0.0625	0.09375	0.0	0.0625	0.21875	0.0	0.09375	0.15625	0.0	1.78125	0.15625	20.96875	0.84375	0.25	0.125	0.1875	0.0	0.15625	0.0625	0.28125	0.28125	28.375	51.90625	0.34375	1.96875	5.6875	0.8125
347	60.0	1331.0	123.66666666666667	0.0	17.0	127.33333333333333	58.55555555555556	0.1111111111111111	0.4444444444444444	0.2222222222222222	9.777777777777779	1.2222222222222223	0.4444444444444444	1.1111111111111112	0.1111111111111111	0.0	0.1111111111111111	0.6666666666666666	0.3333333333333333	0.0	1.0	0.7777777777777778	0.1111111111111111	0.0	0.0	0.0	0.2222222222222222	0.0	0.0	0.3333333333333333	0.2222222222222222	2.111111111111111	0.3333333333333333	14.11111111111111	1.2222222222222223	5.0	0.2222222222222222	0.0	0.0	0.0	0.2222222222222222	0.0	0.4444444444444444	67.0	64.88888888888889	0.7777777777777778	1.0	14.88888888888889	0.7777777777777778
348	63.0	23.0	135.04166666666666	0.041666666666666664	16.458333333333332	114.52083333333333	58.854166666666664	0.020833333333333332	0.14583333333333334	2.625	13.916666666666666	2.75	0.6666666666666666	1.0625	0.6458333333333334	0.08333333333333333	0.625	0.5	0.16666666666666666	0.08333333333333333	0.6458333333333334	2.6875	0.10416666666666667	0.3541666666666667	0.0	0.8958333333333334	0.0625	0.0	0.041666666666666664	0.020833333333333332	0.020833333333333332	2.3958333333333335	0.5208333333333334	4.229166666666667	0.8541666666666666	4.791666666666667	0.1875	0.10416666666666667	0.0	0.20833333333333334	4.145833333333333	0.22916666666666666	0.14583333333333334	21.5625	35.041666666666664	0.3541666666666667	1.0416666666666667	8.6875	0.7708333333333334
349	63.0	46.0	131.44230769230768	0.0	15.346153846153847	118.32692307692308	58.19230769230769	0.15384615384615385	0.057692307692307696	0.038461538461538464	3.5576923076923075	0.5576923076923077	0.25	1.0192307692307692	0.0	0.038461538461538464	0.19230769230769232	0.19230769230769232	0.057692307692307696	0.019230769230769232	0.25	0.7115384615384616	0.057692307692307696	0.057692307692307696	0.0	0.057692307692307696	0.07692307692307693	0.0	0.019230769230769232	0.1346153846153846	0.038461538461538464	0.7692307692307693	0.17307692307692307	2.9615384615384617	0.25	3.673076923076923	0.019230769230769232	0.038461538461538464	0.0	0.21153846153846154	0.057692307692307696	0.038461538461538464	0.15384615384615385	22.076923076923077	41.80769230769231	0.17307692307692307	0.38461538461538464	3.076923076923077	0.6730769230769231
350	63.0	815.0	131.9111111111111	0.13333333333333333	15.444444444444445	116.4888888888889	57.666666666666664	0.044444444444444446	0.28888888888888886	0.26666666666666666	12.222222222222221	1.2444444444444445	2.4	1.2444444444444445	0.2	0.15555555555555556	0.8444444444444444	0.7555555555555555	0.1111111111111111	0.1111111111111111	0.8444444444444444	3.977777777777778	0.2	0.2222222222222222	0.1111111111111111	1.4	0.24444444444444444	0.044444444444444446	0.2222222222222222	12.444444444444445	0.26666666666666666	2.533333333333333	0.6222222222222222	4.844444444444444	0.8666666666666667	1.0222222222222221	0.08888888888888889	0.26666666666666666	0.022222222222222223	0.8222222222222222	0.8	0.17777777777777778	0.28888888888888886	29.266666666666666	52.24444444444445	0.5333333333333333	2.8666666666666667	6.911111111111111	0.4888888888888889
351	64.0	944.0	132.98648648648648	0.04054054054054054	15.743243243243244	116.20270270270271	60.16216216216216	0.0945945945945946	0.25675675675675674	0.3108108108108108	6.743243243243243	0.8243243243243243	0.5540540540540541	1.4864864864864864	0.12162162162162163	0.13513513513513514	0.6621621621621622	0.527027027027027	0.24324324324324326	0.28378378378378377	13.58108108108108	44.16216216216216	0.14864864864864866	0.10810810810810811	0.0	0.25675675675675674	0.581081081081081	0.04054054054054054	0.0945945945945946	2.054054054054054	0.06756756756756757	1.7297297297297298	0.7702702702702703	3.324324324324324	0.5	1.4189189189189189	0.17567567567567569	0.13513513513513514	0.013513513513513514	0.7702702702702703	0.44594594594594594	0.32432432432432434	0.24324324324324326	17.08108108108108	32.027027027027025	0.44594594594594594	5.054054054054054	12.95945945945946	0.7027027027027027
352	62.0	1307.0	148.09677419354838	0.06451612903225806	15.161290322580646	112.93548387096774	58.96774193548387	0.16129032258064516	0.16129032258064516	0.0967741935483871	0.2903225806451613	0.8064516129032258	0.7741935483870968	0.16129032258064516	0.0	2.032258064516129	0.3548387096774194	1.2258064516129032	0.06451612903225806	0.22580645161290322	0.7096774193548387	0.7419354838709677	0.06451612903225806	0.06451612903225806	0.16129032258064516	0.12903225806451613	0.12903225806451613	0.0	0.0	0.12903225806451613	0.06451612903225806	4.419354838709677	0.7419354838709677	8.064516129032258	1.5161290322580645	1.7741935483870968	0.3548387096774194	0.12903225806451613	0.0967741935483871	0.7096774193548387	0.12903225806451613	0.41935483870967744	0.45161290322580644	7.741935483870968	16.93548387096774	0.6774193548387096	1.2903225806451613	13.193548387096774	0.7096774193548387
353	63.0	1324.0	102.41025641025641	0.07692307692307693	15.179487179487179	116.84615384615384	57.38461538461539	0.1794871794871795	0.23076923076923078	0.3076923076923077	3.1025641025641026	1.0256410256410255	1.794871794871795	1.5384615384615385	0.0	0.10256410256410256	0.717948717948718	0.48717948717948717	0.23076923076923078	0.02564102564102564	2.923076923076923	1.4102564102564104	0.1794871794871795	0.20512820512820512	0.0	0.28205128205128205	0.358974358974359	0.0	0.10256410256410256	0.07692307692307693	0.1282051282051282	1.7435897435897436	1.0	7.794871794871795	0.8974358974358975	1.0	0.07692307692307693	0.1794871794871795	0.02564102564102564	0.2564102564102564	0.6666666666666666	0.23076923076923078	0.5897435897435898	42.282051282051285	58.84615384615385	0.28205128205128205	2.0256410256410255	12.64102564102564	0.9743589743589743
354	63.0	1339.0	119.67647058823529	0.058823529411764705	14.058823529411764	116.17647058823529	59.911764705882355	0.20588235294117646	0.2647058823529412	0.17647058823529413	5.264705882352941	1.2941176470588236	0.7352941176470589	1.5	0.058823529411764705	0.029411764705882353	0.20588235294117646	0.47058823529411764	0.23529411764705882	0.6764705882352942	0.7647058823529411	2.264705882352941	0.17647058823529413	0.17647058823529413	0.029411764705882353	0.29411764705882354	0.17647058823529413	0.08823529411764706	0.11764705882352941	0.20588235294117646	0.6470588235294118	1.6764705882352942	0.5294117647058824	14.029411764705882	0.7058823529411765	7.323529411764706	0.14705882352941177	0.14705882352941177	0.058823529411764705	0.4411764705882353	0.35294117647058826	0.29411764705882354	0.4117647058823529	64.17647058823529	68.3529411764706	0.3235294117647059	1.2058823529411764	11.029411764705882	0.7352941176470589
355	64.0	103.0	138.85185185185185	0.037037037037037035	15.296296296296296	117.29629629629629	58.7037037037037	0.14814814814814814	0.0	0.1111111111111111	1.7407407407407407	1.2962962962962963	0.4074074074074074	0.18518518518518517	0.3333333333333333	0.07407407407407407	0.1111111111111111	0.25925925925925924	0.07407407407407407	0.0	0.48148148148148145	1.3703703703703705	0.037037037037037035	0.037037037037037035	0.037037037037037035	0.25925925925925924	0.0	0.0	0.37037037037037035	0.0	0.0	1.4814814814814814	0.4444444444444444	2.814814814814815	0.7037037037037037	3.4074074074074074	0.3333333333333333	0.07407407407407407	0.037037037037037035	0.0	1.5925925925925926	0.0	0.18518518518518517	27.48148148148148	51.18518518518518	0.1111111111111111	0.6296296296296297	5.962962962962963	1.0740740740740742
356	63.0	264.0	119.52380952380952	0.09523809523809523	16.428571428571427	114.38095238095238	55.857142857142854	0.14285714285714285	0.0	0.42857142857142855	1.6666666666666667	0.7619047619047619	0.5714285714285714	1.0952380952380953	0.14285714285714285	0.0	0.19047619047619047	0.14285714285714285	0.047619047619047616	0.047619047619047616	0.3333333333333333	2.857142857142857	0.14285714285714285	0.09523809523809523	0.0	0.47619047619047616	0.0	0.0	0.09523809523809523	0.0	0.0	0.9523809523809523	0.3333333333333333	1.5714285714285714	0.2857142857142857	1.5714285714285714	0.09523809523809523	0.0	0.0	0.14285714285714285	0.7142857142857143	0.19047619047619047	0.3333333333333333	6.333333333333333	9.095238095238095	0.3333333333333333	0.7142857142857143	4.0476190476190474	0.9523809523809523
357	64.0	792.0	134.17307692307693	0.07692307692307693	15.057692307692308	115.3076923076923	59.69230769230769	0.17307692307692307	0.4807692307692308	0.3076923076923077	18.673076923076923	1.5769230769230769	0.8653846153846154	1.1923076923076923	0.057692307692307696	0.11538461538461539	0.5769230769230769	0.46153846153846156	0.23076923076923078	0.19230769230769232	1.9615384615384615	4.019230769230769	0.2692307692307692	0.15384615384615385	0.0	1.5961538461538463	0.17307692307692307	0.0	0.19230769230769232	10.442307692307692	0.19230769230769232	4.076923076923077	0.6730769230769231	5.1923076923076925	1.7307692307692308	0.7307692307692307	0.19230769230769232	0.4807692307692308	0.0	0.9230769230769231	0.6538461538461539	4.903846153846154	0.28846153846153844	24.903846153846153	44.15384615384615	0.25	1.6538461538461537	13.557692307692308	0.7692307692307693
358	61.0	837.0	100.42857142857143	0.0	15.0	124.0	59.714285714285715	0.14285714285714285	0.2857142857142857	0.14285714285714285	0.0	1.1428571428571428	0.8571428571428571	0.42857142857142855	0.0	17.857142857142858	0.14285714285714285	0.7142857142857143	0.14285714285714285	0.0	0.0	0.14285714285714285	0.0	0.0	0.2857142857142857	0.2857142857142857	0.0	0.0	0.0	0.0	0.0	1.5714285714285714	1.0	16.714285714285715	1.1428571428571428	0.14285714285714285	0.14285714285714285	0.0	0.0	0.0	0.0	0.2857142857142857	0.42857142857142855	0.2857142857142857	1.1428571428571428	0.42857142857142855	1.0	6.571428571428571	0.7142857142857143
359	61.0	1056.0	116.0	0.0	15.0	120.75	60.25	0.0	0.25	0.25	0.25	1.75	2.5	0.5	0.0	10.5	0.0	1.0	0.25	0.0	0.5	0.5	0.75	0.0	0.0	0.25	0.0	0.0	0.0	0.0	0.25	7.75	0.5	18.0	2.75	0.0	0.0	0.0	0.0	2.0	0.0	0.0	0.5	0.25	3.25	0.0	2.25	12.0	1.25
360	62.0	1182.0	98.57142857142857	0.0	14.571428571428571	115.42857142857143	56.857142857142854	0.14285714285714285	2.4285714285714284	0.5714285714285714	0.2857142857142857	1.0	3.142857142857143	0.2857142857142857	0.14285714285714285	0.7142857142857143	0.42857142857142855	0.5714285714285714	0.2857142857142857	0.0	0.5714285714285714	1.7142857142857142	0.5714285714285714	0.2857142857142857	0.0	0.0	0.42857142857142855	0.2857142857142857	0.14285714285714285	0.0	0.2857142857142857	1.8571428571428572	25.0	116.0	61.42857142857143	1.7142857142857142	3.7142857142857144	1.1428571428571428	0.14285714285714285	0.2857142857142857	0.0	0.0	0.5714285714285714	0.14285714285714285	0.0	0.0	0.42857142857142855	0.8571428571428571	1.2857142857142858
361	65.0	226.0	106.72881355932203	0.03389830508474576	15.576271186440678	116.32203389830508	59.20338983050848	0.13559322033898305	0.13559322033898305	3.0847457627118646	9.915254237288135	0.576271186440678	0.3050847457627119	0.9322033898305084	0.0847457627118644	0.05084745762711865	0.22033898305084745	0.05084745762711865	0.03389830508474576	0.01694915254237288	0.559322033898305	1.5084745762711864	0.05084745762711865	0.3559322033898305	1.847457627118644	10.813559322033898	0.13559322033898305	0.01694915254237288	0.05084745762711865	0.01694915254237288	0.0	0.5423728813559322	0.4406779661016949	1.2542372881355932	0.3559322033898305	1.8135593220338984	0.11864406779661017	0.06779661016949153	0.0	0.15254237288135594	0.559322033898305	0.0847457627118644	0.2711864406779661	15.457627118644067	26.28813559322034	0.6101694915254238	1.4745762711864407	42.33898305084746	0.9830508474576272
362	64.0	808.0	120.6842105263158	0.0	15.578947368421053	118.73684210526316	56.05263157894737	0.10526315789473684	11.473684210526315	0.2631578947368421	17.157894736842106	1.736842105263158	1.1578947368421053	1.263157894736842	0.2631578947368421	0.3157894736842105	1.0	0.9473684210526315	0.47368421052631576	0.10526315789473684	1.4210526315789473	1.2105263157894737	0.2631578947368421	0.10526315789473684	0.10526315789473684	1.3157894736842106	0.10526315789473684	0.0	0.21052631578947367	7.052631578947368	0.0	5.631578947368421	1.0526315789473684	21.736842105263158	1.6842105263157894	0.42105263157894735	0.21052631578947367	0.631578947368421	0.0	2.526315789473684	0.3157894736842105	0.5789473684210527	0.21052631578947367	28.894736842105264	51.526315789473685	2.6842105263157894	9.68421052631579	15.31578947368421	0.7894736842105263
363	65.0	968.0	138.92592592592592	0.09259259259259259	15.055555555555555	119.33333333333333	58.68518518518518	0.037037037037037035	0.7962962962962963	0.09259259259259259	0.5370370370370371	1.2592592592592593	0.7037037037037037	0.5185185185185185	0.09259259259259259	6.425925925925926	0.5185185185185185	0.5370370370370371	0.16666666666666666	0.05555555555555555	0.6666666666666666	1.0925925925925926	0.1111111111111111	0.09259259259259259	0.16666666666666666	0.3888888888888889	0.2222222222222222	0.0	0.07407407407407407	0.37037037037037035	0.9444444444444444	3.388888888888889	0.2962962962962963	7.407407407407407	1.0555555555555556	0.2777777777777778	0.16666666666666666	0.1111111111111111	0.07407407407407407	0.7592592592592593	0.4444444444444444	0.14814814814814814	0.3888888888888889	1.6851851851851851	2.6666666666666665	0.42592592592592593	0.9629629629629629	11.851851851851851	0.6851851851851852
364	66.0	1021.0	122.7	0.075	15.5	118.0125	58.2	0.075	0.225	0.2125	0.275	1.9875	0.8125	0.1125	0.025	2.8875	0.6375	0.7125	0.1625	0.1375	0.3625	0.525	0.3375	0.075	0.05	0.3125	0.925	0.0125	0.0375	0.1125	0.075	6.125	0.6	12.4	1.825	0.15	0.2125	0.225	0.025	1.3625	0.3375	0.7	0.65	18.5125	32.8375	0.6	1.0875	16.15	0.975
365	65.0	1034.0	132.92307692307693	0.038461538461538464	13.576923076923077	115.96153846153847	58.21153846153846	0.07692307692307693	0.25	0.11538461538461539	0.07692307692307693	1.8653846153846154	0.7884615384615384	0.1346153846153846	0.038461538461538464	2.326923076923077	0.6346153846153846	0.7692307692307693	0.15384615384615385	0.07692307692307693	0.3076923076923077	0.36538461538461536	0.25	0.21153846153846154	0.25	0.46153846153846156	1.0576923076923077	0.0	0.019230769230769232	0.28846153846153844	0.038461538461538464	5.5	0.5384615384615384	7.384615384615385	1.7884615384615385	0.11538461538461539	0.25	0.17307692307692307	0.038461538461538464	0.38461538461538464	0.17307692307692307	0.11538461538461539	2.8461538461538463	26.23076923076923	47.15384615384615	0.4807692307692308	0.9423076923076923	16.615384615384617	0.7307692307692307
366	66.0	1287.0	113.77049180327869	0.06557377049180328	15.639344262295081	115.18032786885246	58.377049180327866	0.11475409836065574	0.11475409836065574	0.06557377049180328	0.04918032786885246	0.5081967213114754	0.3114754098360656	0.08196721311475409	0.01639344262295082	1.098360655737705	0.32786885245901637	0.7868852459016393	0.13114754098360656	0.03278688524590164	0.32786885245901637	0.22950819672131148	0.11475409836065574	0.09836065573770492	0.03278688524590164	0.19672131147540983	0.36065573770491804	0.0	0.0	0.11475409836065574	0.01639344262295082	3.0327868852459017	0.3442622950819672	5.80327868852459	0.639344262295082	0.2459016393442623	0.11475409836065574	0.2459016393442623	0.03278688524590164	1.6557377049180328	0.04918032786885246	0.21311475409836064	0.19672131147540983	24.57377049180328	45.68852459016394	0.2786885245901639	0.5901639344262295	7.901639344262295	0.9508196721311475
367	64.0	15.0	143.23333333333332	0.16666666666666666	15.2	113.33333333333333	59.8	0.06666666666666667	0.1	0.2	11.1	0.7666666666666667	0.26666666666666666	0.6	0.16666666666666666	0.06666666666666667	0.16666666666666666	0.3333333333333333	0.06666666666666667	0.03333333333333333	0.5666666666666667	1.0666666666666667	0.06666666666666667	0.06666666666666667	0.0	0.1	0.03333333333333333	0.0	0.0	0.16666666666666666	0.06666666666666667	0.4666666666666667	0.4666666666666667	3.8666666666666667	0.5	11.233333333333333	0.06666666666666667	0.03333333333333333	0.03333333333333333	0.0	0.26666666666666666	0.06666666666666667	0.5666666666666667	23.6	36.166666666666664	0.3	0.8333333333333334	7.2	0.7
368	65.0	351.0	156.25806451612902	0.03225806451612903	13.64516129032258	115.3225806451613	55.903225806451616	0.1935483870967742	0.12903225806451613	0.41935483870967744	10.064516129032258	1.032258064516129	1.1612903225806452	0.25806451612903225	0.03225806451612903	0.0967741935483871	0.45161290322580644	0.6451612903225806	0.12903225806451613	0.06451612903225806	6.258064516129032	4.741935483870968	0.3225806451612903	0.06451612903225806	0.06451612903225806	0.5161290322580645	0.0967741935483871	0.03225806451612903	0.06451612903225806	0.0	0.03225806451612903	1.1290322580645162	1.096774193548387	2.2903225806451615	0.7741935483870968	0.4838709677419355	0.2903225806451613	0.16129032258064516	0.03225806451612903	0.3225806451612903	0.2903225806451613	0.1935483870967742	0.41935483870967744	29.612903225806452	54.96774193548387	0.4838709677419355	3.3870967741935485	9.838709677419354	0.967741935483871
369	67.0	827.0	130.73134328358208	0.04477611940298507	14.880597014925373	121.8955223880597	61.014925373134325	0.08955223880597014	2.029850746268657	0.1044776119402985	0.3880597014925373	0.8059701492537313	2.9402985074626864	0.40298507462686567	0.029850746268656716	1.835820895522388	0.23880597014925373	0.5970149253731343	0.1044776119402985	0.1044776119402985	0.2835820895522388	0.6716417910447762	0.14925373134328357	0.11940298507462686	0.1791044776119403	0.5223880597014925	0.31343283582089554	0.0	0.04477611940298507	0.08955223880597014	0.04477611940298507	3.298507462686567	0.47761194029850745	6.6716417910447765	1.1492537313432836	0.22388059701492538	0.1791044776119403	0.13432835820895522	0.014925373134328358	1.492537313432836	0.11940298507462686	0.14925373134328357	0.4626865671641791	18.64179104477612	33.701492537313435	0.43283582089552236	1.164179104477612	11.164179104477611	1.0746268656716418
370	66.0	912.0	130.14666666666668	0.04	15.693333333333333	119.42666666666666	59.93333333333333	0.04	3.466666666666667	0.28	11.8	2.0933333333333333	1.0266666666666666	0.88	0.08	0.12	0.8133333333333334	0.8933333333333333	0.24	0.05333333333333334	0.6666666666666666	4.32	0.13333333333333333	0.25333333333333335	0.013333333333333334	0.5333333333333333	0.5733333333333334	0.18666666666666668	0.3466666666666667	23.08	0.5333333333333333	3.7066666666666666	0.56	6.36	2.2266666666666666	1.0	0.12	0.37333333333333335	0.013333333333333334	0.8133333333333334	0.6533333333333333	0.44	0.4266666666666667	22.506666666666668	41.77333333333333	0.5466666666666666	6.8533333333333335	13.266666666666667	0.6133333333333333
371	65.0	1194.0	133.25	0.07142857142857142	14.607142857142858	120.67857142857143	56.535714285714285	0.10714285714285714	0.10714285714285714	0.21428571428571427	5.142857142857143	0.5	0.39285714285714285	0.5357142857142857	0.03571428571428571	0.07142857142857142	0.14285714285714285	0.14285714285714285	0.03571428571428571	0.07142857142857142	1.1428571428571428	7.142857142857143	0.03571428571428571	0.0	0.07142857142857142	0.03571428571428571	0.0	0.0	0.0	0.07142857142857142	0.0	0.5714285714285714	0.14285714285714285	9.535714285714286	0.14285714285714285	0.25	0.07142857142857142	0.10714285714285714	0.03571428571428571	0.03571428571428571	0.0	0.07142857142857142	0.07142857142857142	33.07142857142857	60.92857142857143	0.21428571428571427	0.8214285714285714	5.892857142857143	0.5714285714285714
372	65.0	1333.0	122.2	0.0	16.4	117.4	61.05	0.2	0.3	0.25	14.7	1.25	1.4	2.15	0.0	0.15	0.75	0.9	0.35	0.3	4.55	3.85	0.15	0.05	0.15	0.5	0.3	0.0	0.05	0.05	0.25	2.0	1.25	10.05	1.0	1.05	0.1	0.15	0.0	0.7	0.95	0.3	0.05	46.2	71.8	0.7	2.05	14.3	1.15
373	68.0	183.0	129.23809523809524	0.14285714285714285	15.428571428571429	116.76190476190476	56.142857142857146	0.09523809523809523	0.07142857142857142	0.7380952380952381	1.9285714285714286	0.6904761904761905	0.23809523809523808	0.5714285714285714	0.19047619047619047	0.07142857142857142	0.23809523809523808	0.2619047619047619	0.11904761904761904	0.023809523809523808	0.2857142857142857	1.1904761904761905	0.0	0.2857142857142857	0.023809523809523808	1.7857142857142858	0.047619047619047616	0.0	0.14285714285714285	0.023809523809523808	1.880952380952381	0.8571428571428571	0.5714285714285714	2.8095238095238093	0.5238095238095238	0.5714285714285714	0.07142857142857142	0.11904761904761904	0.0	0.09523809523809523	2.380952380952381	0.023809523809523808	0.14285714285714285	23.976190476190474	47.04761904761905	0.2619047619047619	0.8333333333333334	8.928571428571429	0.6904761904761905
374	67.0	342.0	137.02631578947367	0.05263157894736842	16.57894736842105	117.5	60.421052631578945	0.05263157894736842	0.21052631578947367	0.15789473684210525	9.368421052631579	1.0789473684210527	0.631578947368421	0.47368421052631576	0.0	0.07894736842105263	0.13157894736842105	0.7105263157894737	0.42105263157894735	0.10526315789473684	0.5789473684210527	0.7894736842105263	0.10526315789473684	0.23684210526315788	0.05263157894736842	0.5789473684210527	0.18421052631578946	0.0	0.0	0.02631578947368421	0.02631578947368421	2.0	0.3684210526315789	4.315789473684211	0.5789473684210527	3.0	0.10526315789473684	0.10526315789473684	0.02631578947368421	0.18421052631578946	0.3157894736842105	0.07894736842105263	0.2894736842105263	31.710526315789473	61.36842105263158	0.21052631578947367	0.7631578947368421	8.052631578947368	0.9473684210526315
375	66.0	360.0	124.63829787234043	0.0	16.127659574468087	118.59574468085107	58.04255319148936	0.14893617021276595	0.14893617021276595	0.23404255319148937	12.659574468085106	1.2127659574468086	0.574468085106383	0.9574468085106383	0.06382978723404255	0.14893617021276595	0.3404255319148936	0.6808510638297872	0.14893617021276595	0.0	3.893617021276596	2.4468085106382977	0.10638297872340426	0.0851063829787234	0.0425531914893617	0.723404255319149	0.2127659574468085	0.0	0.0425531914893617	0.02127659574468085	0.1276595744680851	1.3191489361702127	0.8723404255319149	5.0212765957446805	0.5531914893617021	2.0	0.1276595744680851	0.19148936170212766	0.0	0.2765957446808511	0.46808510638297873	0.2127659574468085	0.40425531914893614	17.0	33.829787234042556	0.3617021276595745	2.5319148936170213	10.46808510638298	0.6808510638297872
376	68.0	857.0	125.42028985507247	0.057971014492753624	15.27536231884058	120.56521739130434	59.927536231884055	0.014492753623188406	0.2753623188405797	0.2608695652173913	0.30434782608695654	1.463768115942029	0.6811594202898551	0.15942028985507245	0.057971014492753624	6.536231884057971	0.5652173913043478	0.5507246376811594	0.21739130434782608	0.07246376811594203	0.463768115942029	0.36231884057971014	0.2028985507246377	0.11594202898550725	0.3333333333333333	0.4057971014492754	0.782608695652174	0.028985507246376812	0.014492753623188406	0.07246376811594203	0.08695652173913043	6.9855072463768115	0.6376811594202898	6.2898550724637685	1.6231884057971016	0.10144927536231885	0.2463768115942029	0.17391304347826086	0.057971014492753624	1.2463768115942029	0.36231884057971014	0.21739130434782608	0.8985507246376812	15.971014492753623	29.91304347826087	0.5362318840579711	0.9710144927536232	13.318840579710145	0.8840579710144928
377	66.0	931.0	128.8139534883721	0.11627906976744186	16.3953488372093	119.6046511627907	59.69767441860465	0.046511627906976744	0.4186046511627907	0.11627906976744186	5.4186046511627906	1.1395348837209303	0.9767441860465116	0.27906976744186046	0.09302325581395349	0.13953488372093023	0.4883720930232558	0.5348837209302325	0.2558139534883721	0.18604651162790697	2.0	6.837209302325581	0.32558139534883723	0.06976744186046512	0.0	0.3023255813953488	0.06976744186046512	0.06976744186046512	0.23255813953488372	19.74418604651163	0.3023255813953488	2.6511627906976742	0.5813953488372093	6.4186046511627906	1.8372093023255813	1.441860465116279	0.16279069767441862	0.5581395348837209	0.06976744186046512	0.3953488372093023	0.13953488372093023	0.23255813953488372	0.16279069767441862	23.0	45.06976744186046	0.4883720930232558	3.302325581395349	9.674418604651162	0.7209302325581395
378	68.0	1089.0	121.06382978723404	0.0	16.25531914893617	117.61702127659575	59.212765957446805	0.10638297872340426	0.2127659574468085	0.3191489361702128	21.872340425531913	2.4680851063829787	0.9787234042553191	0.23404255319148937	0.0425531914893617	0.0425531914893617	0.5531914893617021	1.0	0.2127659574468085	0.0425531914893617	0.9787234042553191	3.4893617021276597	0.23404255319148937	0.14893617021276595	0.06382978723404255	0.3191489361702128	0.46808510638297873	0.0	0.2127659574468085	11.851063829787234	0.1702127659574468	4.808510638297872	0.48936170212765956	7.340425531914893	2.617021276595745	0.851063829787234	0.10638297872340426	0.6808510638297872	0.02127659574468085	0.9787234042553191	0.3191489361702128	0.2765957446808511	0.1702127659574468	43.361702127659576	79.42553191489361	0.3404255319148936	6.1063829787234045	12.702127659574469	0.9361702127659575
379	68.0	3.0	120.43333333333334	0.08333333333333333	15.15	120.26666666666667	61.083333333333336	0.03333333333333333	0.16666666666666666	0.08333333333333333	5.366666666666666	0.6166666666666667	0.23333333333333334	0.5333333333333333	0.05	0.08333333333333333	0.2	0.18333333333333332	0.03333333333333333	0.03333333333333333	0.75	1.2	0.016666666666666666	0.03333333333333333	0.0	0.15	0.05	0.016666666666666666	0.0	0.016666666666666666	0.06666666666666667	1.4333333333333333	0.4	2.0	0.36666666666666664	8.766666666666667	0.08333333333333333	0.05	0.03333333333333333	0.08333333333333333	0.1	0.016666666666666666	0.08333333333333333	23.25	42.96666666666667	0.2	0.36666666666666664	3.95	0.7333333333333333
380	68.0	334.0	139.24	0.06	13.68	115.96	57.26	0.12	0.08	0.92	5.16	2.3	0.4	1.32	0.62	0.08	0.26	0.36	0.3	0.02	2.18	2.26	0.08	0.56	0.66	5.46	0.08	0.0	0.0	0.24	0.06	1.68	0.38	2.78	0.5	1.62	0.12	0.1	0.0	0.28	4.4	0.14	0.28	12.64	24.44	0.5	1.4	19.08	0.7
381	68.0	999.0	120.32203389830508	0.1016949152542373	15.389830508474576	117.1864406779661	57.20338983050848	0.0847457627118644	0.03389830508474576	0.15254237288135594	3.457627118644068	0.5932203389830508	0.4406779661016949	1.2881355932203389	0.03389830508474576	0.2542372881355932	0.5084745762711864	0.5423728813559322	0.2711864406779661	0.06779661016949153	1.1864406779661016	0.4915254237288136	0.1694915254237288	0.03389830508474576	0.05084745762711865	0.1694915254237288	0.1864406779661017	0.0	0.13559322033898305	1.4406779661016949	0.2033898305084746	2.0677966101694913	0.6949152542372882	3.135593220338983	0.5084745762711864	0.5423728813559322	0.2033898305084746	0.13559322033898305	0.0	0.22033898305084745	0.7796610169491526	0.288135593220339	0.4406779661016949	26.83050847457627	48.59322033898305	0.2711864406779661	1.3559322033898304	4.830508474576271	0.847457627118644
382	67.0	1347.0	135.76923076923077	0.038461538461538464	16.53846153846154	116.11538461538461	56.30769230769231	0.11538461538461539	0.4230769230769231	0.6538461538461539	5.8076923076923075	3.5	12.692307692307692	9.461538461538462	0.15384615384615385	0.46153846153846156	0.4230769230769231	0.5769230769230769	0.4230769230769231	0.19230769230769232	0.7692307692307693	1.6923076923076923	0.11538461538461539	0.3076923076923077	0.11538461538461539	0.34615384615384615	0.8461538461538461	0.4230769230769231	0.0	0.15384615384615385	16.96153846153846	2.1538461538461537	0.9615384615384616	44.34615384615385	2.1153846153846154	3.6923076923076925	0.11538461538461539	0.07692307692307693	0.038461538461538464	0.46153846153846156	0.6153846153846154	0.34615384615384615	0.5	40.73076923076923	65.1923076923077	0.5384615384615384	1.6923076923076923	23.615384615384617	0.8846153846153846
383	71.0	1013.0	129.1864406779661	0.06779661016949153	15.0	114.66101694915254	59.813559322033896	0.05084745762711865	0.2542372881355932	0.03389830508474576	0.3050847457627119	1.6610169491525424	0.9661016949152542	0.2711864406779661	0.01694915254237288	5.813559322033898	0.7627118644067796	0.847457627118644	0.22033898305084745	0.03389830508474576	0.4745762711864407	0.1864406779661017	0.15254237288135594	0.1694915254237288	0.15254237288135594	0.22033898305084745	0.4067796610169492	0.0	0.0	0.3559322033898305	0.05084745762711865	6.084745762711864	0.6440677966101694	9.23728813559322	1.7627118644067796	0.288135593220339	0.23728813559322035	0.1694915254237288	0.05084745762711865	0.847457627118644	0.6610169491525424	0.23728813559322035	1.0677966101694916	9.627118644067796	19.28813559322034	0.5423728813559322	1.3220338983050848	19.152542372881356	0.711864406779661
384	70.0	1097.0	136.44897959183675	0.061224489795918366	14.0	117.26530612244898	56.63265306122449	0.14285714285714285	0.5714285714285714	0.4489795918367347	11.89795918367347	2.6530612244897958	5.918367346938775	3.673469387755102	0.10204081632653061	0.14285714285714285	0.5306122448979592	0.9795918367346939	0.20408163265306123	0.10204081632653061	0.8163265306122449	2.938775510204082	0.16326530612244897	0.22448979591836735	0.10204081632653061	0.40816326530612246	0.5306122448979592	0.08163265306122448	0.10204081632653061	11.020408163265307	0.24489795918367346	3.877551020408163	0.7755102040816326	14.795918367346939	1.2040816326530612	0.6326530612244898	0.1836734693877551	0.5102040816326531	0.02040816326530612	0.3877551020408163	0.2653061224489796	0.5306122448979592	0.42857142857142855	36.36734693877551	67.77551020408163	0.4897959183673469	1.4081632653061225	18.612244897959183	1.0408163265306123
385	73.0	1279.0	127.32323232323232	0.0707070707070707	15.818181818181818	114.6969696969697	58.94949494949495	0.050505050505050504	0.12121212121212122	0.10101010101010101	0.20202020202020202	0.9494949494949495	0.8888888888888888	0.16161616161616163	0.04040404040404041	2.1313131313131315	0.48484848484848486	0.797979797979798	0.1111111111111111	0.0707070707070707	0.2222222222222222	0.21212121212121213	0.1111111111111111	0.23232323232323232	0.1414141414141414	0.29292929292929293	0.15151515151515152	0.020202020202020204	0.030303030303030304	0.09090909090909091	0.010101010101010102	4.737373737373737	0.494949494949495	8.525252525252526	1.1717171717171717	0.5151515151515151	0.16161616161616163	0.1919191919191919	0.020202020202020204	1.101010101010101	0.10101010101010101	0.6262626262626263	0.35353535353535354	21.828282828282827	40.60606060606061	0.48484848484848486	0.7373737373737373	14.141414141414142	0.797979797979798
386	69.0	83.0	121.06451612903226	0.12903225806451613	15.516129032258064	113.83870967741936	58.54838709677419	0.16129032258064516	0.03225806451612903	0.3225806451612903	1.6451612903225807	0.7419354838709677	0.41935483870967744	0.7096774193548387	0.25806451612903225	0.0	0.2903225806451613	0.03225806451612903	0.06451612903225806	0.0	1.096774193548387	2.838709677419355	0.06451612903225806	0.16129032258064516	0.03225806451612903	1.6451612903225807	0.0	0.0	0.0	0.0	0.03225806451612903	0.6129032258064516	0.4838709677419355	4.483870967741935	0.22580645161290322	10.064516129032258	0.12903225806451613	0.06451612903225806	0.03225806451612903	0.0967741935483871	1.5806451612903225	0.06451612903225806	0.1935483870967742	19.870967741935484	36.064516129032256	0.3225806451612903	0.6129032258064516	5.741935483870968	0.6451612903225806
387	69.0	175.0	134.08695652173913	0.0	15.304347826086957	116.08695652173913	59.17391304347826	0.21739130434782608	0.08695652173913043	0.782608695652174	0.4782608695652174	0.2608695652173913	0.13043478260869565	0.2608695652173913	0.0	0.0	0.13043478260869565	0.08695652173913043	0.043478260869565216	0.0	0.2608695652173913	1.7391304347826086	0.08695652173913043	0.08695652173913043	0.0	0.2608695652173913	0.08695652173913043	0.0	0.13043478260869565	0.0	0.08695652173913043	0.13043478260869565	1.3478260869565217	4.043478260869565	0.2608695652173913	0.9130434782608695	0.2608695652173913	0.043478260869565216	0.0	0.043478260869565216	0.5652173913043478	0.043478260869565216	0.17391304347826086	30.0	60.04347826086956	0.13043478260869565	0.391304347826087	4.3478260869565215	0.9130434782608695
388	69.0	208.0	120.8695652173913	0.08695652173913043	16.02173913043478	115.6304347826087	58.5	0.13043478260869565	0.32608695652173914	3.782608695652174	8.0	0.5217391304347826	0.5217391304347826	0.8260869565217391	0.021739130434782608	0.30434782608695654	0.21739130434782608	0.3695652173913043	0.043478260869565216	0.043478260869565216	0.1956521739130435	0.8260869565217391	0.043478260869565216	0.17391304347826086	0.021739130434782608	0.1956521739130435	0.10869565217391304	0.0	0.0	0.13043478260869565	0.0	1.1956521739130435	0.7608695652173914	5.478260869565218	0.43478260869565216	5.456521739130435	0.2391304347826087	0.08695652173913043	0.021739130434782608	0.34782608695652173	0.391304347826087	0.13043478260869565	0.32608695652173914	17.02173913043478	32.30434782608695	0.43478260869565216	0.32608695652173914	6.326086956521739	0.7608695652173914
389	68.0	216.0	141.2	0.0	15.2	108.73333333333333	56.53333333333333	0.0	0.13333333333333333	2.7333333333333334	3.933333333333333	0.13333333333333333	0.26666666666666666	0.6	0.06666666666666667	0.13333333333333333	0.06666666666666667	0.0	0.0	0.06666666666666667	0.3333333333333333	1.6666666666666667	0.0	0.3333333333333333	0.0	0.5333333333333333	0.06666666666666667	0.0	0.06666666666666667	0.0	0.0	0.7333333333333333	0.2	2.4	0.0	5.0	0.13333333333333333	0.2	0.0	0.06666666666666667	0.5333333333333333	0.0	0.06666666666666667	27.6	45.2	0.13333333333333333	0.7333333333333333	5.2	0.4666666666666667
390	67.0	723.0	144.28571428571428	0.0	14.285714285714286	111.42857142857143	60.0	0.42857142857142855	0.14285714285714285	0.2857142857142857	4.285714285714286	0.2857142857142857	0.2857142857142857	1.2857142857142858	0.0	0.2857142857142857	0.0	0.2857142857142857	0.14285714285714285	0.5714285714285714	2.7142857142857144	25.142857142857142	0.14285714285714285	0.14285714285714285	0.14285714285714285	0.2857142857142857	0.0	0.0	0.0	0.0	0.14285714285714285	0.8571428571428571	0.14285714285714285	5.0	0.7142857142857143	1.1428571428571428	0.0	0.14285714285714285	0.0	0.14285714285714285	0.14285714285714285	0.0	0.2857142857142857	21.714285714285715	38.42857142857143	0.7142857142857143	2.0	9.857142857142858	0.5714285714285714
391	69.0	803.0	128.25	0.0625	15.0625	116.9375	59.34375	0.0	0.21875	0.21875	7.875	0.625	0.4375	0.8125	0.09375	0.1875	0.3125	0.21875	0.0625	0.03125	2.34375	7.0	0.03125	0.15625	1.4375	4.25	0.21875	0.0	0.0625	1.53125	0.03125	1.03125	0.625	4.53125	0.40625	1.625	0.0625	0.0625	0.0	0.34375	0.40625	0.25	0.21875	41.25	66.71875	0.5	2.3125	20.5625	0.9375
392	69.0	1318.0	110.36842105263158	0.10526315789473684	14.894736842105264	118.57894736842105	59.36842105263158	0.15789473684210525	0.10526315789473684	0.10526315789473684	0.3157894736842105	0.5789473684210527	0.631578947368421	0.05263157894736842	0.0	2.0	0.3684210526315789	0.7894736842105263	0.15789473684210525	0.05263157894736842	0.3157894736842105	0.3157894736842105	0.10526315789473684	0.10526315789473684	0.0	0.21052631578947367	0.15789473684210525	0.0	0.0	0.05263157894736842	0.05263157894736842	5.052631578947368	0.47368421052631576	8.0	1.1578947368421053	0.42105263157894735	0.05263157894736842	0.10526315789473684	0.05263157894736842	1.4210526315789473	0.15789473684210525	0.7368421052631579	0.47368421052631576	6.631578947368421	13.578947368421053	0.3684210526315789	0.5789473684210527	8.631578947368421	0.8947368421052632
393	73.0	97.0	128.29032258064515	0.03225806451612903	15.290322580645162	112.59677419354838	58.11290322580645	0.11290322580645161	0.16129032258064516	0.20967741935483872	3.1451612903225805	0.6935483870967742	0.4032258064516129	1.096774193548387	0.03225806451612903	0.06451612903225806	0.16129032258064516	0.20967741935483872	0.04838709677419355	0.016129032258064516	0.43548387096774194	1.8709677419354838	0.08064516129032258	0.16129032258064516	0.0	0.1774193548387097	0.1774193548387097	0.0	0.03225806451612903	0.04838709677419355	0.03225806451612903	0.5	0.6451612903225806	4.790322580645161	0.5645161290322581	4.5	0.06451612903225806	0.08064516129032258	0.0	0.0967741935483871	1.0161290322580645	0.08064516129032258	0.14516129032258066	25.112903225806452	44.33870967741935	0.14516129032258066	0.6935483870967742	4.693548387096774	0.7903225806451613
394	70.0	245.0	121.43181818181819	0.045454545454545456	15.545454545454545	116.0	60.31818181818182	0.09090909090909091	0.18181818181818182	1.0909090909090908	0.7954545454545454	0.8863636363636364	0.3409090909090909	0.25	0.36363636363636365	0.045454545454545456	0.2727272727272727	0.20454545454545456	0.11363636363636363	0.045454545454545456	0.5681818181818182	0.9772727272727273	0.06818181818181818	0.11363636363636363	0.09090909090909091	2.0681818181818183	0.11363636363636363	0.0	0.0	0.09090909090909091	0.022727272727272728	0.8636363636363636	0.36363636363636365	1.4772727272727273	0.20454545454545456	1.4318181818181819	0.06818181818181818	0.045454545454545456	0.0	0.0	0.4318181818181818	0.022727272727272728	0.06818181818181818	20.227272727272727	34.61363636363637	0.22727272727272727	0.5227272727272727	5.7727272727272725	0.7045454545454546
395	71.0	728.0	126.10810810810811	0.10810810810810811	15.054054054054054	117.43243243243244	60.62162162162162	0.02702702702702703	0.10810810810810811	0.40540540540540543	9.162162162162161	0.8648648648648649	0.43243243243243246	2.4594594594594597	0.16216216216216217	0.10810810810810811	0.43243243243243246	0.7297297297297297	0.05405405405405406	0.24324324324324326	4.1891891891891895	21.0	0.24324324324324326	0.10810810810810811	0.08108108108108109	2.972972972972973	0.21621621621621623	0.0	0.05405405405405406	0.0	0.0	2.324324324324324	0.5675675675675675	5.972972972972973	0.5135135135135135	0.5675675675675675	0.10810810810810811	0.10810810810810811	0.05405405405405406	0.2972972972972973	0.5945945945945946	0.13513513513513514	0.2972972972972973	14.945945945945946	30.027027027027028	0.21621621621621623	2.27027027027027	11.594594594594595	0.6486486486486487
396	69.0	817.0	141.42857142857142	0.2857142857142857	14.571428571428571	112.71428571428571	58.0	0.0	0.0	0.8571428571428571	4.0	0.2857142857142857	0.2857142857142857	1.1428571428571428	0.0	0.14285714285714285	0.0	0.5714285714285714	0.0	0.0	1.0	4.285714285714286	0.14285714285714285	0.0	0.0	0.7142857142857143	0.0	0.0	0.0	0.2857142857142857	0.0	1.4285714285714286	0.2857142857142857	2.0	0.7142857142857143	1.2857142857142858	0.14285714285714285	0.2857142857142857	0.0	0.0	0.8571428571428571	0.14285714285714285	0.0	5.0	7.428571428571429	0.5714285714285714	1.2857142857142858	4.285714285714286	1.1428571428571428
397	70.0	836.0	127.43333333333334	0.0	15.766666666666667	121.86666666666666	62.63333333333333	0.2	0.43333333333333335	0.36666666666666664	2.566666666666667	1.3333333333333333	3.9	0.3333333333333333	0.1	16.1	0.2	0.8	0.03333333333333333	0.06666666666666667	0.1	0.23333333333333334	0.03333333333333333	0.23333333333333334	0.13333333333333333	0.5333333333333333	0.26666666666666666	0.0	0.0	0.03333333333333333	0.16666666666666666	1.9	0.3333333333333333	9.033333333333333	1.3	0.06666666666666667	0.03333333333333333	0.16666666666666666	0.0	0.5	0.03333333333333333	0.23333333333333334	0.5	0.6	1.2333333333333334	0.26666666666666666	0.43333333333333335	6.666666666666667	1.0333333333333334
398	69.0	893.0	129.64285714285714	0.0	15.357142857142858	117.85714285714286	60.285714285714285	0.07142857142857142	0.2857142857142857	0.14285714285714285	0.7142857142857143	1.2857142857142858	0.9285714285714286	0.6428571428571429	0.14285714285714285	5.785714285714286	0.8571428571428571	0.5	0.35714285714285715	0.14285714285714285	0.2857142857142857	1.7142857142857142	0.07142857142857142	0.2857142857142857	0.5	0.6428571428571429	0.42857142857142855	0.07142857142857142	0.0	0.5	0.0	6.142857142857143	0.5	4.071428571428571	0.7142857142857143	0.21428571428571427	0.5714285714285714	0.2857142857142857	0.0	1.7142857142857142	0.21428571428571427	0.5	0.5714285714285714	0.7857142857142857	2.357142857142857	0.42857142857142855	1.2857142857142858	14.785714285714286	0.35714285714285715
399	72.0	939.0	119.88095238095238	0.047619047619047616	15.285714285714286	115.9047619047619	58.80952380952381	0.047619047619047616	0.16666666666666666	0.16666666666666666	3.7857142857142856	0.8333333333333334	0.30952380952380953	0.6904761904761905	0.023809523809523808	0.11904761904761904	0.23809523809523808	0.16666666666666666	0.23809523809523808	0.16666666666666666	6.285714285714286	27.904761904761905	0.07142857142857142	0.11904761904761904	0.047619047619047616	0.19047619047619047	0.38095238095238093	0.023809523809523808	0.14285714285714285	11.142857142857142	0.09523809523809523	1.3571428571428572	0.7619047619047619	1.9047619047619047	0.40476190476190477	2.5	0.047619047619047616	0.30952380952380953	0.023809523809523808	0.3333333333333333	0.11904761904761904	0.2619047619047619	0.09523809523809523	10.714285714285714	22.571428571428573	0.35714285714285715	3.5476190476190474	8.69047619047619	0.4523809523809524
400	73.0	1055.0	123.56637168141593	0.05309734513274336	16.0	114.929203539823	60.575221238938056	0.07079646017699115	0.37168141592920356	0.13274336283185842	0.504424778761062	0.7964601769911505	1.752212389380531	0.7699115044247787	0.07079646017699115	3.247787610619469	0.4336283185840708	0.5486725663716814	0.21238938053097345	0.04424778761061947	0.35398230088495575	0.49557522123893805	0.1592920353982301	0.09734513274336283	0.1504424778761062	0.3185840707964602	0.34513274336283184	0.017699115044247787	0.017699115044247787	0.2920353982300885	0.02654867256637168	2.7610619469026547	0.5221238938053098	10.610619469026549	1.0707964601769913	1.345132743362832	0.13274336283185842	0.168141592920354	0.035398230088495575	0.7699115044247787	0.5486725663716814	0.18584070796460178	0.46017699115044247	10.29203539823009	18.557522123893804	0.336283185840708	0.8938053097345132	11.876106194690266	0.672566371681416
401	70.0	1199.0	121.95652173913044	0.0	14.130434782608695	114.6086956521739	59.26086956521739	0.08695652173913043	0.13043478260869565	0.17391304347826086	6.695652173913044	1.0434782608695652	0.4782608695652174	0.391304347826087	0.0	0.043478260869565216	0.2608695652173913	0.391304347826087	0.0	0.17391304347826086	2.347826086956522	7.521739130434782	0.13043478260869565	0.21739130434782608	0.0	0.13043478260869565	0.2608695652173913	0.0	0.043478260869565216	0.21739130434782608	0.043478260869565216	1.826086956521739	0.43478260869565216	15.347826086956522	1.3043478260869565	3.4782608695652173	0.17391304347826086	0.34782608695652173	0.0	0.43478260869565216	0.043478260869565216	1.7391304347826086	0.34782608695652173	50.91304347826087	68.26086956521739	0.30434782608695654	2.217391304347826	11.130434782608695	0.8695652173913043
402	71.0	190.0	119.20588235294117	0.058823529411764705	15.382352941176471	115.52941176470588	55.970588235294116	0.20588235294117646	0.14705882352941177	1.9411764705882353	3.735294117647059	0.5588235294117647	0.3235294117647059	1.088235294117647	0.11764705882352941	0.08823529411764706	0.08823529411764706	0.11764705882352941	0.08823529411764706	0.058823529411764705	0.3235294117647059	0.7352941176470589	0.029411764705882353	0.14705882352941177	0.0	0.5588235294117647	0.08823529411764706	0.029411764705882353	0.029411764705882353	0.14705882352941177	0.0	0.8529411764705882	0.7352941176470589	3.0294117647058822	0.38235294117647056	7.147058823529412	0.029411764705882353	0.058823529411764705	0.029411764705882353	0.38235294117647056	1.911764705882353	0.08823529411764706	0.20588235294117646	18.0	33.23529411764706	0.4117647058823529	0.9705882352941176	7.5	0.7058823529411765
403	75.0	860.0	104.83823529411765	0.058823529411764705	15.102941176470589	116.41176470588235	56.044117647058826	0.14705882352941177	0.20588235294117646	0.08823529411764706	0.27941176470588236	1.3235294117647058	1.0147058823529411	0.17647058823529413	0.029411764705882353	4.338235294117647	0.5882352941176471	0.6323529411764706	0.1323529411764706	0.014705882352941176	0.29411764705882354	0.29411764705882354	0.14705882352941177	0.10294117647058823	0.2647058823529412	0.6617647058823529	0.2647058823529412	0.029411764705882353	0.029411764705882353	0.029411764705882353	0.04411764705882353	4.676470588235294	0.6323529411764706	7.102941176470588	1.25	0.04411764705882353	0.1323529411764706	0.19117647058823528	0.014705882352941176	1.1029411764705883	0.5441176470588235	0.19117647058823528	0.45588235294117646	25.441176470588236	45.44117647058823	0.36764705882352944	0.5588235294117647	11.205882352941176	0.8235294117647058
404	72.0	883.0	142.29508196721312	0.0	15.19672131147541	117.60655737704919	61.131147540983605	0.09836065573770492	1.6065573770491803	0.4098360655737705	0.4262295081967213	1.9508196721311475	2.1311475409836067	2.557377049180328	0.01639344262295082	6.262295081967213	0.4262295081967213	0.5245901639344263	0.08196721311475409	0.13114754098360656	0.3442622950819672	0.4426229508196721	0.14754098360655737	0.18032786885245902	0.11475409836065574	0.4098360655737705	0.21311475409836064	0.16393442622950818	0.03278688524590164	0.21311475409836064	0.06557377049180328	4.098360655737705	0.7049180327868853	7.737704918032787	1.5081967213114753	0.14754098360655737	0.14754098360655737	0.13114754098360656	0.01639344262295082	1.0491803278688525	1.1639344262295082	0.5737704918032787	0.639344262295082	18.508196721311474	32.91803278688525	0.36065573770491804	0.8688524590163934	7.229508196721311	0.8360655737704918
405	69.0	925.0	77.33333333333333	0.0	10.666666666666666	119.0	55.333333333333336	0.0	0.3333333333333333	0.0	1.6666666666666667	0.6666666666666666	0.6666666666666666	1.0	0.0	0.0	0.0	2.0	0.3333333333333333	0.0	1.6666666666666667	2.0	0.0	0.0	0.0	0.0	0.0	0.0	0.0	7.0	0.3333333333333333	4.666666666666667	0.6666666666666666	1.3333333333333333	0.6666666666666666	0.0	0.6666666666666666	1.3333333333333333	0.0	1.0	0.0	0.0	0.3333333333333333	9.666666666666666	5.0	0.6666666666666666	9.333333333333334	7.0	2.0
406	71.0	1031.0	133.77777777777777	0.05555555555555555	18.61111111111111	114.05555555555556	56.94444444444444	0.05555555555555555	6.944444444444445	0.3333333333333333	0.5	2.3333333333333335	2.1666666666666665	2.0	0.0	3.2777777777777777	0.5555555555555556	1.2777777777777777	0.16666666666666666	0.0	0.3888888888888889	0.2222222222222222	0.1111111111111111	0.6111111111111112	0.16666666666666666	0.5555555555555556	0.4444444444444444	0.1111111111111111	0.0	0.6111111111111112	0.16666666666666666	8.666666666666666	0.9444444444444444	10.0	1.3888888888888888	0.1111111111111111	0.2777777777777778	0.4444444444444444	0.16666666666666666	0.3888888888888889	0.7777777777777778	0.1111111111111111	0.5	9.555555555555555	19.77777777777778	0.6666666666666666	1.2222222222222223	16.333333333333332	1.0555555555555556
407	72.0	198.0	129.78571428571428	0.07142857142857142	14.0	116.46428571428571	55.714285714285715	0.07142857142857142	0.07142857142857142	1.1428571428571428	2.5	0.5357142857142857	0.14285714285714285	0.39285714285714285	0.07142857142857142	0.32142857142857145	0.35714285714285715	0.32142857142857145	0.07142857142857142	0.0	0.17857142857142858	0.32142857142857145	0.21428571428571427	0.07142857142857142	0.0	0.10714285714285714	0.2857142857142857	0.0	0.0	0.0	0.07142857142857142	1.7142857142857142	1.2142857142857142	17.071428571428573	1.6071428571428572	2.5	0.07142857142857142	0.17857142857142858	0.0	0.5714285714285714	0.17857142857142858	0.03571428571428571	0.2857142857142857	11.571428571428571	23.571428571428573	0.32142857142857145	0.35714285714285715	4.571428571428571	0.6785714285714286
408	75.0	231.0	133.03896103896105	0.05194805194805195	14.987012987012987	114.62337662337663	57.48051948051948	0.025974025974025976	0.1038961038961039	0.7792207792207793	1.7012987012987013	0.38961038961038963	1.025974025974026	0.6753246753246753	0.025974025974025976	0.948051948051948	0.2987012987012987	0.44155844155844154	0.16883116883116883	0.06493506493506493	0.2597402597402597	0.5454545454545454	0.07792207792207792	0.05194805194805195	0.2857142857142857	0.6103896103896104	0.1038961038961039	0.0	0.012987012987012988	0.07792207792207792	0.012987012987012988	2.688311688311688	0.7792207792207793	4.558441558441558	0.5454545454545454	1.2987012987012987	0.09090909090909091	0.11688311688311688	0.03896103896103896	0.7402597402597403	0.2987012987012987	0.15584415584415584	0.22077922077922077	26.558441558441558	50.896103896103895	0.3246753246753247	0.8311688311688312	13.38961038961039	0.8571428571428571
409	73.0	348.0	127.1086956521739	0.043478260869565216	14.804347826086957	116.76086956521739	58.369565217391305	0.021739130434782608	0.30434782608695654	0.15217391304347827	8.0	0.7608695652173914	0.5217391304347826	0.782608695652174	0.021739130434782608	0.08695652173913043	0.21739130434782608	0.5217391304347826	0.2826086956521739	0.021739130434782608	0.6521739130434783	1.0217391304347827	0.15217391304347827	0.08695652173913043	0.021739130434782608	0.5	0.1956521739130435	0.0	0.043478260869565216	0.08695652173913043	0.021739130434782608	1.608695652173913	0.2826086956521739	4.0	0.7391304347826086	3.0434782608695654	0.1956521739130435	0.08695652173913043	0.0	0.21739130434782608	0.1956521739130435	0.2391304347826087	0.34782608695652173	26.369565217391305	48.43478260869565	0.15217391304347827	0.6739130434782609	8.826086956521738	0.8043478260869565
410	73.0	972.0	122.11764705882354	0.0784313725490196	15.176470588235293	117.03921568627452	58.05882352941177	0.11764705882352941	0.11764705882352941	0.09803921568627451	0.5294117647058824	1.0588235294117647	3.019607843137255	0.17647058823529413	0.0784313725490196	3.0784313725490198	0.47058823529411764	1.0588235294117647	0.09803921568627451	0.0392156862745098	0.0784313725490196	0.6078431372549019	0.13725490196078433	0.09803921568627451	0.1568627450980392	0.3137254901960784	0.5490196078431373	0.0196078431372549	0.058823529411764705	0.3333333333333333	0.0392156862745098	3.235294117647059	0.5882352941176471	20.705882352941178	1.392156862745098	0.3137254901960784	0.1568627450980392	0.13725490196078433	0.0	0.5294117647058824	0.13725490196078433	0.29411764705882354	0.43137254901960786	24.901960784313726	45.72549019607843	0.5686274509803921	0.7843137254901961	10.862745098039216	0.8235294117647058
411	72.0	1042.0	122.6	0.04	16.0	117.22	57.54	0.1	0.22	0.24	0.1	1.52	0.9	0.14	0.1	2.46	0.4	0.66	0.02	0.1	0.38	0.24	0.12	0.2	0.1	0.38	0.54	0.04	0.02	0.2	0.04	3.9	0.46	9.74	1.4	0.2	0.16	0.08	0.0	0.56	0.38	0.14	0.66	23.6	44.06	0.44	0.8	12.6	0.92
412	71.0	1193.0	137.42857142857142	0.07142857142857142	15.642857142857142	116.64285714285714	55.57142857142857	0.14285714285714285	0.0	0.07142857142857142	8.214285714285714	0.5714285714285714	0.14285714285714285	1.5	0.0	0.07142857142857142	0.0	0.5	0.0	0.14285714285714285	0.21428571428571427	2.142857142857143	0.07142857142857142	0.07142857142857142	0.0	0.14285714285714285	0.0	0.0	0.0	0.07142857142857142	0.0	0.8571428571428571	0.5	8.785714285714286	0.5714285714285714	0.14285714285714285	0.14285714285714285	0.07142857142857142	0.0	0.07142857142857142	0.14285714285714285	0.21428571428571427	0.07142857142857142	51.92857142857143	99.92857142857143	0.42857142857142855	0.21428571428571427	5.857142857142857	0.6428571428571429
413	73.0	1338.0	117.64285714285714	0.07142857142857142	15.357142857142858	114.42857142857143	57.67857142857143	0.03571428571428571	0.14285714285714285	0.07142857142857142	1.0714285714285714	1.0357142857142858	0.39285714285714285	0.8214285714285714	0.07142857142857142	1.25	1.0	0.6785714285714286	0.35714285714285715	0.10714285714285714	0.8214285714285714	0.8214285714285714	0.21428571428571427	0.21428571428571427	0.0	0.25	0.39285714285714285	0.03571428571428571	0.0	0.14285714285714285	0.14285714285714285	2.642857142857143	0.7142857142857143	5.75	0.9642857142857143	1.0714285714285714	0.10714285714285714	0.14285714285714285	0.0	0.8928571428571429	0.5	0.35714285714285715	0.5357142857142857	6.357142857142857	10.75	0.17857142857142858	0.9642857142857143	10.678571428571429	0.8928571428571429
414	73.0	1351.0	124.0	0.06666666666666667	14.377777777777778	117.62222222222222	57.577777777777776	0.13333333333333333	0.4	0.4	11.844444444444445	3.1777777777777776	7.911111111111111	3.7111111111111112	0.08888888888888889	0.28888888888888886	0.4888888888888889	0.6888888888888889	0.4666666666666667	0.2222222222222222	3.911111111111111	4.2444444444444445	0.2	0.24444444444444444	0.044444444444444446	0.37777777777777777	0.3111111111111111	0.06666666666666667	0.022222222222222223	1.0222222222222221	2.6444444444444444	2.888888888888889	1.7333333333333334	14.688888888888888	0.8222222222222222	2.488888888888889	0.2	0.24444444444444444	0.022222222222222223	0.5333333333333333	1.488888888888889	0.2222222222222222	1.288888888888889	19.977777777777778	37.55555555555556	0.6222222222222222	3.933333333333333	25.755555555555556	0.8888888888888888
415	73.0	218.0	143.57692307692307	0.019230769230769232	13.961538461538462	118.5	59.07692307692308	0.09615384615384616	0.25	0.6346153846153846	2.8653846153846154	0.8846153846153846	0.8076923076923077	0.28846153846153844	0.019230769230769232	1.6346153846153846	0.6153846153846154	0.6153846153846154	0.09615384615384616	0.019230769230769232	0.3076923076923077	0.4230769230769231	0.15384615384615385	0.36538461538461536	0.057692307692307696	0.40384615384615385	0.19230769230769232	0.019230769230769232	0.07692307692307693	0.038461538461538464	0.038461538461538464	3.230769230769231	1.3653846153846154	8.903846153846153	1.0769230769230769	0.6730769230769231	0.28846153846153844	0.3269230769230769	0.019230769230769232	1.0	0.17307692307692307	0.3076923076923077	0.7307692307692307	19.634615384615383	32.30769230769231	0.4807692307692308	0.8269230769230769	11.903846153846153	0.6730769230769231
416	73.0	238.0	93.10526315789474	0.0	13.631578947368421	109.3157894736842	57.63157894736842	0.05263157894736842	0.0	2.1578947368421053	2.4210526315789473	2.263157894736842	0.631578947368421	1.263157894736842	0.05263157894736842	0.10526315789473684	0.47368421052631576	0.3684210526315789	0.10526315789473684	0.0	0.8947368421052632	1.0526315789473684	0.15789473684210525	0.5789473684210527	0.21052631578947367	2.3684210526315788	0.05263157894736842	0.0	0.0	0.05263157894736842	0.0	2.473684210526316	0.3157894736842105	3.210526315789474	0.2631578947368421	2.263157894736842	0.05263157894736842	0.21052631578947367	0.0	0.15789473684210525	0.7368421052631579	0.05263157894736842	0.42105263157894735	28.57894736842105	50.78947368421053	0.21052631578947367	0.5263157894736842	8.421052631578947	1.105263157894737
417	73.0	253.0	140.35	0.05	15.9	116.8	57.15	0.15	0.0	0.65	2.55	0.55	0.35	0.35	0.15	0.0	0.2	0.0	0.05	0.05	0.35	1.6	0.0	0.05	0.7	1.2	0.0	0.0	0.1	0.1	0.0	0.7	0.4	1.5	0.55	5.45	0.0	0.0	0.0	0.1	0.15	0.0	0.2	15.0	28.45	0.35	0.8	15.2	1.15
418	73.0	271.0	133.48648648648648	0.05405405405405406	15.297297297297296	113.78378378378379	57.54054054054054	0.02702702702702703	0.05405405405405406	0.32432432432432434	0.21621621621621623	0.16216216216216217	0.10810810810810811	0.6756756756756757	0.0	0.05405405405405406	0.05405405405405406	0.13513513513513514	0.05405405405405406	0.02702702702702703	0.1891891891891892	1.5405405405405406	0.0	0.0	0.0	0.05405405405405406	0.0	0.02702702702702703	0.0	0.0	0.02702702702702703	0.7567567567567568	0.2702702702702703	1.5675675675675675	0.05405405405405406	1.0	0.05405405405405406	0.0	0.0	0.10810810810810811	0.16216216216216217	0.02702702702702703	0.21621621621621623	26.945945945945947	49.37837837837838	0.13513513513513514	0.2972972972972973	2.4594594594594597	0.7297297297297297
419	71.0	792.0	83.8	0.0	15.4	113.6	56.6	0.0	0.4	0.2	5.0	1.6	0.0	0.4	0.0	0.0	0.0	0.0	0.0	0.4	1.2	8.0	0.0	0.2	0.0	1.4	0.0	0.4	0.0	0.2	0.0	1.8	0.2	2.2	0.6	0.6	0.4	0.0	0.0	0.8	0.2	0.0	0.8	30.4	53.4	0.2	1.4	9.4	0.6
420	72.0	813.0	106.0	0.0	19.363636363636363	125.27272727272727	61.45454545454545	0.18181818181818182	0.2727272727272727	0.5454545454545454	10.727272727272727	0.9090909090909091	0.6363636363636364	1.3636363636363635	0.0	0.45454545454545453	1.4545454545454546	0.5454545454545454	0.0	0.09090909090909091	0.7272727272727273	5.363636363636363	0.36363636363636365	0.2727272727272727	0.0	1.2727272727272727	0.45454545454545453	0.0	0.0	0.18181818181818182	0.0	3.5454545454545454	1.0909090909090908	4.7272727272727275	1.2727272727272727	1.7272727272727273	0.09090909090909091	0.0	0.0	0.36363636363636365	0.0	0.8181818181818182	0.36363636363636365	44.36363636363637	72.54545454545455	0.7272727272727273	1.1818181818181819	5.454545454545454	1.1818181818181819
421	72.0	845.0	118.45833333333333	0.0	15.333333333333334	115.54166666666667	56.625	0.0	2.6666666666666665	0.2916666666666667	0.125	1.25	0.75	0.2916666666666667	0.0	15.291666666666666	0.3333333333333333	0.5	0.16666666666666666	0.125	0.2916666666666667	0.3333333333333333	0.08333333333333333	0.125	0.25	0.4166666666666667	0.3333333333333333	0.0	0.0	0.0	0.041666666666666664	2.7083333333333335	0.4583333333333333	5.5	0.7916666666666666	0.041666666666666664	0.125	0.375	0.0	0.4166666666666667	0.041666666666666664	0.08333333333333333	0.625	0.5833333333333334	0.8333333333333334	0.2916666666666667	0.5833333333333334	7.958333333333333	0.4166666666666667
422	75.0	932.0	120.14925373134328	0.04477611940298507	14.567164179104477	115.43283582089552	58.32835820895522	0.05970149253731343	0.1044776119402985	0.1044776119402985	2.4029850746268657	0.6119402985074627	0.5223880597014925	0.40298507462686567	0.13432835820895522	0.05970149253731343	0.208955223880597	0.5373134328358209	0.14925373134328357	0.08955223880597014	2.537313432835821	9.283582089552239	0.08955223880597014	0.16417910447761194	0.029850746268656716	0.5223880597014925	0.2537313432835821	0.11940298507462686	0.11940298507462686	17.791044776119403	0.26865671641791045	2.5223880597014925	0.373134328358209	2.0597014925373136	0.4626865671641791	0.9253731343283582	0.208955223880597	0.4626865671641791	0.04477611940298507	0.43283582089552236	0.5373134328358209	0.26865671641791045	0.26865671641791045	14.298507462686567	26.19402985074627	0.2835820895522388	2.8805970149253732	5.850746268656716	0.6865671641791045
423	74.0	979.0	151.85365853658536	0.14634146341463414	14.951219512195122	117.46341463414635	57.63414634146341	0.07317073170731707	0.1951219512195122	0.12195121951219512	0.5609756097560976	0.6585365853658537	4.512195121951219	0.3170731707317073	0.024390243902439025	2.0	0.4146341463414634	0.5853658536585366	0.0975609756097561	0.024390243902439025	0.4146341463414634	0.5121951219512195	0.1951219512195122	0.04878048780487805	0.0	0.21951219512195122	0.5121951219512195	0.0	0.024390243902439025	0.0975609756097561	0.14634146341463414	2.5609756097560976	0.36585365853658536	13.365853658536585	0.8536585365853658	1.0731707317073171	0.21951219512195122	0.17073170731707318	0.024390243902439025	0.6829268292682927	0.07317073170731707	0.14634146341463414	0.3902439024390244	24.634146341463413	43.41463414634146	0.5365853658536586	0.8780487804878049	9.902439024390244	0.7560975609756098
424	72.0	1105.0	122.0	0.07692307692307693	14.0	114.53846153846153	55.61538461538461	0.15384615384615385	1.0	0.38461538461538464	24.923076923076923	2.076923076923077	1.6923076923076923	0.8461538461538461	0.07692307692307693	0.07692307692307693	1.3076923076923077	0.9230769230769231	0.15384615384615385	0.15384615384615385	0.38461538461538464	1.0769230769230769	0.07692307692307693	0.15384615384615385	0.07692307692307693	0.6923076923076923	0.3076923076923077	0.0	0.15384615384615385	8.461538461538462	0.15384615384615385	4.6923076923076925	0.6153846153846154	8.0	1.3076923076923077	1.6153846153846154	0.0	0.7692307692307693	0.0	0.38461538461538464	0.46153846153846156	0.3076923076923077	0.5384615384615384	21.615384615384617	38.61538461538461	0.6923076923076923	0.8461538461538461	12.153846153846153	0.9230769230769231
425	74.0	1145.0	132.47619047619048	0.07142857142857142	14.880952380952381	113.5	57.76190476190476	0.16666666666666666	0.30952380952380953	0.2619047619047619	9.428571428571429	1.7380952380952381	6.666666666666667	0.8095238095238095	0.11904761904761904	0.16666666666666666	0.38095238095238093	0.38095238095238093	0.14285714285714285	0.07142857142857142	1.4761904761904763	3.1666666666666665	0.16666666666666666	0.21428571428571427	0.023809523809523808	1.0476190476190477	0.23809523809523808	0.0	0.0	0.11904761904761904	0.0	2.880952380952381	0.5476190476190477	9.523809523809524	1.0714285714285714	2.380952380952381	0.3333333333333333	0.023809523809523808	0.023809523809523808	0.40476190476190477	2.0	0.38095238095238093	0.21428571428571427	32.785714285714285	50.214285714285715	0.30952380952380953	1.0714285714285714	9.785714285714286	0.5952380952380952
426	74.0	1206.0	115.61111111111111	0.08333333333333333	16.11111111111111	112.44444444444444	56.27777777777778	0.05555555555555555	0.08333333333333333	0.16666666666666666	0.2222222222222222	0.5277777777777778	0.4166666666666667	0.16666666666666666	0.0	1.5	0.1388888888888889	0.5	0.19444444444444445	0.027777777777777776	0.19444444444444445	0.19444444444444445	0.08333333333333333	0.19444444444444445	0.05555555555555555	0.1111111111111111	0.1388888888888889	0.0	0.027777777777777776	0.0	0.027777777777777776	2.111111111111111	0.4166666666666667	4.805555555555555	0.5277777777777778	0.2222222222222222	0.027777777777777776	0.027777777777777776	0.027777777777777776	0.7222222222222222	0.16666666666666666	0.16666666666666666	0.25	18.77777777777778	33.97222222222222	0.3333333333333333	0.4166666666666667	6.361111111111111	0.8888888888888888
427	74.0	1270.0	106.45454545454545	0.06060606060606061	15.363636363636363	116.6969696969697	59.93939393939394	0.21212121212121213	0.24242424242424243	0.06060606060606061	0.12121212121212122	0.696969696969697	0.3333333333333333	0.12121212121212122	0.0	2.121212121212121	0.42424242424242425	0.7575757575757576	0.12121212121212122	0.030303030303030304	0.5454545454545454	0.45454545454545453	0.15151515151515152	0.15151515151515152	0.0	0.21212121212121213	0.30303030303030304	0.0	0.030303030303030304	0.06060606060606061	0.0	9.333333333333334	0.696969696969697	8.454545454545455	1.2424242424242424	3.0303030303030303	0.18181818181818182	0.030303030303030304	0.06060606060606061	0.8787878787878788	0.09090909090909091	0.2727272727272727	0.3939393939393939	7.545454545454546	13.878787878787879	0.2727272727272727	0.9393939393939394	16.0	0.5151515151515151
428	74.0	798.0	134.75	0.0	15.8125	112.4375	58.5	0.1875	0.125	1.375	6.1875	2.0625	0.25	1.3125	0.5625	0.0625	0.5	0.4375	0.0625	0.125	1.25	6.5625	0.25	0.25	0.0	5.0625	0.0625	0.0	0.0	0.3125	0.0	2.125	0.625	1.3125	0.875	0.125	0.1875	0.0625	0.0	0.625	4.5625	8.0625	0.25	9.5	17.125	0.4375	2.3125	6.625	0.6875
429	75.0	891.0	120.9375	0.03125	15.34375	119.03125	57.78125	0.25	0.375	0.34375	2.5625	1.71875	13.78125	1.59375	0.0625	1.21875	0.71875	0.53125	0.34375	0.03125	1.53125	6.4375	0.1875	0.03125	0.125	0.28125	0.90625	0.0625	0.0625	0.59375	0.03125	3.96875	0.625	8.84375	1.375	0.25	0.25	0.21875	0.0625	1.90625	0.40625	0.625	0.28125	15.0625	27.65625	0.3125	1.25	14.90625	0.875
430	75.0	922.0	137.44	0.1	15.86	114.32	58.62	0.12	0.2	0.26	6.76	1.38	0.66	0.96	0.12	0.08	0.64	0.98	0.6	0.08	0.86	4.02	0.2	0.14	0.02	0.92	0.34	0.08	0.22	17.84	0.32	6.16	0.8	3.48	1.56	1.5	0.14	0.44	0.0	0.8	0.22	0.18	0.24	11.58	20.94	0.26	6.06	6.98	0.78
431	75.0	1075.0	104.48837209302326	0.06976744186046512	14.604651162790697	116.67441860465117	57.86046511627907	0.13953488372093023	0.23255813953488372	0.20930232558139536	3.3255813953488373	1.255813953488372	0.9534883720930233	0.5581395348837209	0.046511627906976744	0.16279069767441862	0.813953488372093	0.9767441860465116	0.06976744186046512	0.046511627906976744	1.3255813953488371	1.3488372093023255	0.27906976744186046	0.20930232558139536	0.16279069767441862	0.3023255813953488	0.32558139534883723	0.0	0.06976744186046512	2.5813953488372094	0.06976744186046512	3.558139534883721	0.4418604651162791	5.674418604651163	1.1395348837209303	3.395348837209302	0.23255813953488372	0.2558139534883721	0.046511627906976744	0.5116279069767442	0.23255813953488372	0.6511627906976745	0.4418604651162791	31.27906976744186	54.30232558139535	0.20930232558139536	2.6511627906976742	7.1395348837209305	1.0930232558139534
432	75.0	1345.0	142.8709677419355	0.0	15.806451612903226	118.90322580645162	59.354838709677416	0.06451612903225806	0.45161290322580644	0.22580645161290322	14.838709677419354	1.4516129032258065	0.3870967741935484	1.8387096774193548	0.0967741935483871	0.22580645161290322	0.4838709677419355	0.45161290322580644	0.2903225806451613	0.06451612903225806	2.096774193548387	1.7741935483870968	0.12903225806451613	0.12903225806451613	0.03225806451612903	0.22580645161290322	0.3225806451612903	0.03225806451612903	0.0	0.25806451612903225	0.3548387096774194	2.774193548387097	0.5806451612903226	7.838709677419355	0.8387096774193549	2.3870967741935485	0.0967741935483871	0.22580645161290322	0.0	0.22580645161290322	0.5806451612903226	0.16129032258064516	0.22580645161290322	17.483870967741936	33.74193548387097	0.5483870967741935	1.7096774193548387	13.03225806451613	0.7419354838709677
433	75.0	33.0	154.89655172413794	0.06896551724137931	15.758620689655173	113.96551724137932	55.62068965517241	0.13793103448275862	0.034482758620689655	0.034482758620689655	1.4482758620689655	0.13793103448275862	0.20689655172413793	0.2413793103448276	0.10344827586206896	0.3103448275862069	0.1724137931034483	0.27586206896551724	0.034482758620689655	0.06896551724137931	0.5172413793103449	0.896551724137931	0.034482758620689655	0.0	0.0	0.10344827586206896	0.06896551724137931	0.0	0.0	0.0	0.0	0.27586206896551724	0.10344827586206896	1.4137931034482758	0.0	2.1379310344827585	0.10344827586206896	0.06896551724137931	0.0	0.06896551724137931	0.13793103448275862	0.034482758620689655	0.06896551724137931	14.068965517241379	24.379310344827587	0.06896551724137931	0.41379310344827586	2.586206896551724	0.896551724137931
434	76.0	173.0	134.56923076923076	0.07692307692307693	15.815384615384616	114.63076923076923	57.784615384615385	0.15384615384615385	0.09230769230769231	0.3076923076923077	5.461538461538462	0.5230769230769231	0.15384615384615385	0.47692307692307695	0.12307692307692308	0.03076923076923077	0.18461538461538463	0.06153846153846154	0.03076923076923077	0.06153846153846154	0.38461538461538464	0.8	0.046153846153846156	0.1076923076923077	0.38461538461538464	3.4461538461538463	0.046153846153846156	0.015384615384615385	0.0	0.0	0.046153846153846156	0.26153846153846155	0.5384615384615384	1.2923076923076924	0.23076923076923078	0.8461538461538461	0.046153846153846156	0.03076923076923077	0.015384615384615385	0.0	0.2	0.046153846153846156	0.07692307692307693	31.29230769230769	58.04615384615385	0.6	1.4153846153846155	32.01538461538462	0.9538461538461539
435	74.0	740.0	120.11111111111111	0.1111111111111111	13.666666666666666	126.11111111111111	57.333333333333336	0.2222222222222222	0.0	0.3333333333333333	0.4444444444444444	1.0	0.0	0.5555555555555556	0.1111111111111111	0.2222222222222222	0.1111111111111111	0.0	0.2222222222222222	0.0	3.3333333333333335	10.222222222222221	0.0	0.1111111111111111	0.7777777777777778	5.666666666666667	0.2222222222222222	0.0	0.1111111111111111	0.1111111111111111	0.0	0.7777777777777778	0.6666666666666666	10.444444444444445	0.4444444444444444	0.4444444444444444	0.1111111111111111	0.2222222222222222	0.0	0.1111111111111111	2.5555555555555554	0.1111111111111111	0.4444444444444444	0.3333333333333333	0.3333333333333333	0.4444444444444444	2.0	33.888888888888886	0.5555555555555556
436	76.0	807.0	114.62711864406779	0.06779661016949153	15.203389830508474	116.45762711864407	60.32203389830509	0.11864406779661017	0.11864406779661017	1.2372881355932204	15.220338983050848	2.2033898305084745	0.4576271186440678	0.22033898305084745	0.5254237288135594	0.1694915254237288	0.711864406779661	0.423728813559322	0.0847457627118644	0.11864406779661017	2.3728813559322033	6.1525423728813555	0.2542372881355932	0.2711864406779661	0.05084745762711865	5.220338983050848	0.3389830508474576	0.0	0.05084745762711865	0.11864406779661017	0.0	2.6779661016949152	0.3559322033898305	2.4745762711864407	1.2542372881355932	0.1864406779661017	0.0847457627118644	0.11864406779661017	0.03389830508474576	0.5423728813559322	2.830508474576271	6.491525423728813	0.2542372881355932	36.66101694915254	67.13559322033899	0.2711864406779661	1.6610169491525424	7.694915254237288	0.6779661016949152
437	75.0	872.0	108.625	0.041666666666666664	15.25	113.25	58.541666666666664	0.125	0.25	0.041666666666666664	0.20833333333333334	1.3333333333333333	9.5	0.4583333333333333	0.08333333333333333	2.75	0.4166666666666667	0.9166666666666666	0.041666666666666664	0.08333333333333333	0.4166666666666667	0.20833333333333334	0.125	0.16666666666666666	0.0	0.5416666666666666	0.5	0.0	0.0	0.125	0.0	4.541666666666667	0.625	5.875	1.4166666666666667	0.125	0.20833333333333334	0.125	0.0	1.4166666666666667	0.25	0.4166666666666667	0.8333333333333334	34.708333333333336	63.083333333333336	0.4583333333333333	0.5416666666666666	8.416666666666666	1.1666666666666667
438	75.0	912.0	141.57142857142858	0.0	15.142857142857142	116.14285714285714	59.714285714285715	0.16071428571428573	0.4642857142857143	0.26785714285714285	18.0	1.6071428571428572	1.25	0.6964285714285714	0.07142857142857142	0.25	0.75	1.1964285714285714	0.2857142857142857	0.8928571428571429	0.8214285714285714	116.71428571428571	0.375	0.26785714285714285	0.03571428571428571	0.5	0.42857142857142855	0.05357142857142857	0.26785714285714285	17.339285714285715	0.32142857142857145	4.428571428571429	0.6607142857142857	8.892857142857142	1.7678571428571428	0.5714285714285714	0.21428571428571427	0.5357142857142857	0.125	1.3392857142857142	0.30357142857142855	0.625	0.35714285714285715	23.714285714285715	45.25	0.5535714285714286	1.4821428571428572	13.017857142857142	0.9464285714285714
439	77.0	948.0	137.58928571428572	0.03571428571428571	15.946428571428571	111.71428571428571	56.785714285714285	0.07142857142857142	0.25	0.14285714285714285	5.017857142857143	0.7857142857142857	0.5178571428571429	1.3571428571428572	0.017857142857142856	0.16071428571428573	0.42857142857142855	0.8928571428571429	0.17857142857142858	0.125	2.4642857142857144	6.857142857142857	0.125	0.05357142857142857	0.03571428571428571	0.30357142857142855	0.26785714285714285	0.03571428571428571	0.3392857142857143	10.785714285714286	0.17857142857142858	5.196428571428571	0.6071428571428571	5.125	1.3214285714285714	0.5714285714285714	0.17857142857142858	0.48214285714285715	0.07142857142857142	0.48214285714285715	0.08928571428571429	1.0535714285714286	0.5535714285714286	5.339285714285714	9.803571428571429	0.44642857142857145	6.607142857142857	9.964285714285714	1.0
440	76.0	999.0	121.52542372881356	0.03389830508474576	14.05084745762712	114.88135593220339	55.152542372881356	0.1694915254237288	0.11864406779661017	0.05084745762711865	2.694915254237288	0.9322033898305084	0.3050847457627119	0.864406779661017	0.0	0.06779661016949153	0.5084745762711864	0.576271186440678	0.288135593220339	0.0847457627118644	0.7627118644067796	0.7796610169491526	0.0847457627118644	0.13559322033898305	0.01694915254237288	0.1694915254237288	0.15254237288135594	0.05084745762711865	0.1016949152542373	3.3559322033898304	0.05084745762711865	2.23728813559322	0.4576271186440678	2.406779661016949	0.847457627118644	0.7457627118644068	0.13559322033898305	0.15254237288135594	0.0	0.2542372881355932	0.7966101694915254	0.576271186440678	0.3220338983050847	21.372881355932204	36.74576271186441	0.1694915254237288	1.0169491525423728	3.847457627118644	0.6610169491525424
441	75.0	1026.0	129.65217391304347	0.08695652173913043	14.91304347826087	112.8695652173913	55.95652173913044	0.13043478260869565	1.9565217391304348	0.2608695652173913	0.2608695652173913	2.217391304347826	1.0434782608695652	0.2608695652173913	0.043478260869565216	12.956521739130435	0.4782608695652174	0.9130434782608695	0.13043478260869565	0.043478260869565216	0.43478260869565216	0.2608695652173913	0.13043478260869565	0.13043478260869565	0.13043478260869565	0.17391304347826086	0.2608695652173913	0.0	0.0	0.34782608695652173	0.13043478260869565	2.9565217391304346	0.8260869565217391	7.695652173913044	1.0	0.17391304347826086	0.30434782608695654	0.08695652173913043	0.0	1.2608695652173914	0.17391304347826086	0.2608695652173913	0.9565217391304348	0.7391304347826086	0.8695652173913043	0.34782608695652173	0.7391304347826086	14.391304347826088	0.6086956521739131
442	74.0	1088.0	132.125	0.0	16.1875	110.125	53.25	0.0625	0.1875	0.0625	4.5625	1.0	0.0625	1.5	0.0	0.0	0.6875	0.1875	0.1875	0.1875	0.4375	1.5	0.125	0.6875	0.0625	0.0625	0.1875	0.0625	0.125	6.3125	0.0	3.5625	0.25	5.0	0.375	0.1875	0.5625	0.5625	0.0625	0.25	0.5625	0.25	0.3125	10.4375	20.0625	0.125	2.5625	8.625	1.125
443	77.0	141.0	141.82	0.08	14.64	112.74	57.48	0.1	0.1	0.08	0.48	0.22	0.28	0.72	0.02	0.04	0.18	0.12	0.02	0.02	0.26	0.48	0.04	0.82	0.0	0.08	0.0	0.0	0.04	0.04	0.02	0.92	0.68	1.16	0.28	0.86	0.58	0.1	0.0	0.04	0.2	0.08	0.1	31.96	56.58	0.14	0.6	3.46	0.64
444	76.0	263.0	131.88	0.04	14.56	111.64	54.92	0.16	0.04	0.68	2.12	0.68	0.36	1.76	0.0	0.12	0.36	0.2	0.16	0.08	0.24	2.6	0.04	0.08	0.0	0.08	0.2	0.0	0.0	0.08	0.0	1.8	0.6	3.32	0.36	2.64	0.12	0.0	0.0	0.28	0.16	0.08	0.36	16.24	29.72	0.08	0.64	9.0	0.96
445	79.0	820.0	124.34328358208955	0.029850746268656716	15.014925373134329	114.95522388059702	58.417910447761194	0.08955223880597014	0.29850746268656714	0.2537313432835821	9.149253731343284	0.9104477611940298	0.31343283582089554	0.40298507462686567	0.13432835820895522	0.208955223880597	0.40298507462686567	0.31343283582089554	0.1791044776119403	0.208955223880597	2.91044776119403	29.134328358208954	0.08955223880597014	0.208955223880597	0.07462686567164178	0.5074626865671642	0.08955223880597014	0.029850746268656716	0.07462686567164178	6.044776119402985	0.14925373134328357	1.6417910447761195	0.44776119402985076	6.08955223880597	0.8208955223880597	0.9850746268656716	0.05970149253731343	0.6417910447761194	0.029850746268656716	0.5522388059701493	0.43283582089552236	2.746268656716418	0.29850746268656714	25.925373134328357	46.776119402985074	0.2835820895522388	1.3582089552238805	8.611940298507463	0.7611940298507462
446	75.0	828.0	127.07692307692308	0.0	16.23076923076923	122.23076923076923	60.30769230769231	0.07692307692307693	0.23076923076923078	0.23076923076923078	0.6923076923076923	1.0	1.3846153846153846	0.5384615384615384	0.07692307692307693	6.230769230769231	1.2307692307692308	0.15384615384615385	0.46153846153846156	0.0	0.38461538461538464	0.9230769230769231	0.23076923076923078	0.0	0.15384615384615385	0.5384615384615384	0.46153846153846156	0.0	0.0	0.38461538461538464	0.0	4.076923076923077	0.6923076923076923	7.153846153846154	1.9230769230769231	0.38461538461538464	0.23076923076923078	0.6153846153846154	0.07692307692307693	2.1538461538461537	0.23076923076923078	0.23076923076923078	0.6153846153846154	1.0769230769230769	1.3076923076923077	0.38461538461538464	1.0769230769230769	14.461538461538462	0.8461538461538461
447	77.0	965.0	134.05454545454546	0.03636363636363636	14.636363636363637	114.27272727272727	58.127272727272725	0.05454545454545454	0.18181818181818182	0.18181818181818182	0.2909090909090909	0.8727272727272727	0.9090909090909091	0.2	0.07272727272727272	1.709090909090909	0.45454545454545453	0.4	0.16363636363636364	0.0	0.36363636363636365	0.6727272727272727	0.16363636363636364	0.18181818181818182	0.01818181818181818	0.4	0.38181818181818183	0.0	0.0	0.16363636363636364	0.05454545454545454	3.381818181818182	0.32727272727272727	7.054545454545455	1.1090909090909091	0.2	0.07272727272727272	0.2909090909090909	0.03636363636363636	0.9818181818181818	0.10909090909090909	0.09090909090909091	0.45454545454545453	21.036363636363635	38.92727272727273	0.4	0.8	11.309090909090909	0.8181818181818182
448	80.0	1082.0	127.56410256410257	0.07692307692307693	15.525641025641026	116.58974358974359	56.69230769230769	0.11538461538461539	0.4358974358974359	0.34615384615384615	10.128205128205128	1.6794871794871795	1.0384615384615385	1.205128205128205	0.08974358974358974	1.7692307692307692	0.5384615384615384	0.8974358974358975	0.19230769230769232	0.11538461538461539	1.0384615384615385	1.7820512820512822	0.08974358974358974	0.16666666666666666	0.02564102564102564	0.3333333333333333	0.32051282051282054	0.038461538461538464	0.2564102564102564	8.692307692307692	0.24358974358974358	4.256410256410256	0.5384615384615384	7.166666666666667	0.8461538461538461	1.5128205128205128	0.21794871794871795	0.47435897435897434	0.1282051282051282	0.6666666666666666	0.44871794871794873	0.7948717948717948	0.3333333333333333	24.487179487179485	45.705128205128204	0.38461538461538464	3.8974358974358974	9.91025641025641	0.8717948717948718
449	78.0	1113.0	120.18478260869566	0.05434782608695652	15.880434782608695	113.1413043478261	58.98913043478261	0.10869565217391304	0.43478260869565216	0.13043478260869565	7.728260869565218	1.673913043478261	2.739130434782609	0.4673913043478261	0.05434782608695652	0.6195652173913043	0.8804347826086957	1.2173913043478262	0.1956521739130435	0.10869565217391304	0.5978260869565217	0.8586956521739131	0.25	0.29347826086956524	0.05434782608695652	0.4673913043478261	0.42391304347826086	0.03260869565217391	0.043478260869565216	3.369565217391304	0.10869565217391304	6.608695652173913	0.8586956521739131	13.228260869565217	2.4456521739130435	1.141304347826087	0.25	0.391304347826087	0.010869565217391304	1.0543478260869565	0.1956521739130435	7.489130434782608	0.7608695652173914	30.804347826086957	58.96739130434783	0.8913043478260869	10.532608695652174	17.98913043478261	0.9456521739130435
450	77.0	1124.0	111.22413793103448	0.15517241379310345	14.5	117.58620689655173	56.689655172413794	0.10344827586206896	0.1896551724137931	0.1896551724137931	8.258620689655173	1.9310344827586208	1.3103448275862069	0.8620689655172413	0.1206896551724138	0.05172413793103448	0.43103448275862066	0.7586206896551724	0.06896551724137931	0.06896551724137931	1.1551724137931034	1.2413793103448276	0.15517241379310345	0.13793103448275862	0.0	1.1551724137931034	0.3103448275862069	0.0	0.1896551724137931	8.706896551724139	0.15517241379310345	3.4482758620689653	0.43103448275862066	8.655172413793103	1.103448275862069	0.7758620689655172	0.08620689655172414	0.29310344827586204	0.017241379310344827	0.22413793103448276	0.5517241379310345	1.0689655172413792	0.20689655172413793	35.741379310344826	62.43103448275862	0.41379310344827586	3.1551724137931036	10.0	1.0689655172413792
451	76.0	1139.0	64.6470588235294	0.17647058823529413	15.882352941176471	114.76470588235294	58.64705882352941	0.17647058823529413	0.11764705882352941	0.35294117647058826	17.58823529411765	2.176470588235294	14.941176470588236	1.411764705882353	0.23529411764705882	0.058823529411764705	0.0	0.8823529411764706	0.29411764705882354	0.058823529411764705	0.8823529411764706	0.8235294117647058	0.11764705882352941	0.11764705882352941	0.0	0.47058823529411764	0.17647058823529413	0.0	0.058823529411764705	7.647058823529412	0.23529411764705882	3.2941176470588234	0.23529411764705882	5.0588235294117645	1.411764705882353	0.5294117647058824	0.11764705882352941	0.058823529411764705	0.0	0.35294117647058826	0.5294117647058824	0.35294117647058826	0.058823529411764705	19.764705882352942	36.23529411764706	0.23529411764705882	1.8823529411764706	8.941176470588236	0.5294117647058824
452	77.0	390.0	138.72093023255815	0.046511627906976744	15.604651162790697	114.65116279069767	56.45348837209303	0.10465116279069768	0.1511627906976744	0.5813953488372093	7.395348837209302	1.569767441860465	0.36046511627906974	0.8023255813953488	0.4418604651162791	0.046511627906976744	0.1744186046511628	0.27906976744186046	0.1511627906976744	0.023255813953488372	0.8255813953488372	2.046511627906977	0.023255813953488372	0.4069767441860465	1.3488372093023255	5.569767441860465	0.11627906976744186	0.0	0.023255813953488372	0.05813953488372093	0.011627906976744186	1.755813953488372	0.2558139534883721	2.0813953488372094	0.43023255813953487	2.697674418604651	0.10465116279069768	0.10465116279069768	0.023255813953488372	0.1744186046511628	1.5465116279069768	0.1511627906976744	0.26744186046511625	14.63953488372093	26.546511627906977	0.47674418604651164	1.4651162790697674	20.441860465116278	0.9534883720930233
453	76.0	841.0	100.88888888888889	0.0	13.444444444444445	117.55555555555556	54.77777777777778	0.1111111111111111	0.6666666666666666	0.2222222222222222	0.1111111111111111	4.333333333333333	0.5555555555555556	0.3333333333333333	0.0	20.444444444444443	0.2222222222222222	0.2222222222222222	0.1111111111111111	0.1111111111111111	0.3333333333333333	0.6666666666666666	0.2222222222222222	0.2222222222222222	0.0	0.5555555555555556	0.1111111111111111	0.0	0.0	0.1111111111111111	0.0	3.0	1.0	4.444444444444445	1.3333333333333333	0.0	0.2222222222222222	0.2222222222222222	0.0	0.8888888888888888	0.2222222222222222	0.1111111111111111	0.5555555555555556	0.5555555555555556	0.6666666666666666	0.1111111111111111	0.5555555555555556	9.0	0.8888888888888888
454	77.0	1020.0	105.80952380952381	0.14285714285714285	14.047619047619047	112.9047619047619	54.38095238095238	0.047619047619047616	4.857142857142857	0.14285714285714285	0.14285714285714285	1.619047619047619	0.9047619047619048	0.19047619047619047	0.6190476190476191	12.142857142857142	0.42857142857142855	0.7619047619047619	0.19047619047619047	0.09523809523809523	0.23809523809523808	0.3333333333333333	0.23809523809523808	0.23809523809523808	0.2857142857142857	0.6666666666666666	0.23809523809523808	0.0	0.0	0.047619047619047616	0.047619047619047616	6.0476190476190474	0.5238095238095238	8.380952380952381	2.0476190476190474	0.0	0.3333333333333333	0.2857142857142857	0.047619047619047616	0.7142857142857143	0.9047619047619048	0.23809523809523808	0.7619047619047619	0.7142857142857143	1.2857142857142858	0.3333333333333333	1.1904761904761905	13.19047619047619	0.5238095238095238
455	78.0	1132.0	133.375	0.09375	15.15625	110.3125	58.28125	0.28125	0.40625	1.1875	11.28125	3.625	13.03125	5.65625	0.1875	0.21875	0.84375	0.96875	0.34375	0.0625	3.25	1.1875	0.34375	0.25	0.0	2.53125	0.1875	0.3125	0.375	23.125	0.125	5.09375	0.78125	11.40625	2.3125	0.53125	0.28125	0.34375	0.03125	0.8125	1.28125	0.34375	0.71875	24.59375	47.09375	0.75	5.625	15.78125	0.59375
456	77.0	187.0	128.80645161290323	0.06451612903225806	15.225806451612904	117.09677419354838	56.645161290322584	0.06451612903225806	0.0967741935483871	0.45161290322580644	1.3225806451612903	0.6451612903225806	0.7096774193548387	0.03225806451612903	0.0	1.032258064516129	0.3548387096774194	0.5161290322580645	0.12903225806451613	0.06451612903225806	0.16129032258064516	0.22580645161290322	0.1935483870967742	0.06451612903225806	0.03225806451612903	0.0967741935483871	0.16129032258064516	0.0	0.03225806451612903	0.0967741935483871	0.0	3.032258064516129	1.5161290322580645	3.5806451612903225	0.7741935483870968	0.22580645161290322	0.22580645161290322	0.06451612903225806	0.03225806451612903	0.16129032258064516	0.8064516129032258	0.06451612903225806	0.3548387096774194	20.741935483870968	38.12903225806452	0.25806451612903225	0.5161290322580645	6.193548387096774	0.9354838709677419
457	78.0	248.0	134.04	0.0	15.36	120.28	55.32	0.08	0.32	0.84	1.68	0.56	0.52	0.56	0.0	0.16	0.16	0.32	0.24	0.08	0.24	0.64	0.12	0.0	0.0	0.28	0.4	0.0	0.0	0.04	0.0	1.04	0.36	3.84	0.44	1.44	0.04	0.04	0.0	0.04	0.0	0.12	0.44	38.76	73.84	0.36	0.68	6.92	0.56
458	80.0	834.0	128.82432432432432	0.05405405405405406	14.783783783783784	117.06756756756756	57.71621621621622	0.05405405405405406	0.21621621621621623	0.16216216216216217	1.635135135135135	0.9864864864864865	5.405405405405405	0.918918918918919	0.02702702702702703	4.5675675675675675	0.3918918918918919	0.7162162162162162	0.04054054054054054	0.05405405405405406	0.44594594594594594	1.027027027027027	0.17567567567567569	0.06756756756756757	0.14864864864864866	0.33783783783783783	0.3783783783783784	0.04054054054054054	0.013513513513513514	0.08108108108108109	0.05405405405405406	2.8378378378378377	0.3783783783783784	8.608108108108109	1.2567567567567568	0.5675675675675675	0.16216216216216217	0.20270270270270271	0.02702702702702703	0.8918918918918919	0.13513513513513514	0.24324324324324326	0.36486486486486486	22.27027027027027	41.7972972972973	0.40540540540540543	0.7162162162162162	10.472972972972974	0.8378378378378378
459	81.0	985.0	128.56521739130434	0.08695652173913043	14.46376811594203	114.1159420289855	58.78260869565217	0.043478260869565216	0.21739130434782608	0.14492753623188406	0.2463768115942029	0.8695652173913043	0.8695652173913043	0.2318840579710145	0.21739130434782608	1.7826086956521738	0.43478260869565216	0.9130434782608695	0.15942028985507245	0.08695652173913043	0.36231884057971014	0.4927536231884058	0.2463768115942029	0.18840579710144928	0.057971014492753624	0.463768115942029	0.4782608695652174	0.0	0.10144927536231885	0.2318840579710145	0.043478260869565216	5.6231884057971016	0.42028985507246375	8.652173913043478	1.608695652173913	0.391304347826087	0.17391304347826086	0.11594202898550725	0.014492753623188406	1.0869565217391304	0.3333333333333333	0.08695652173913043	0.36231884057971014	16.985507246376812	31.942028985507246	0.5652173913043478	0.7101449275362319	11.710144927536232	0.8695652173913043
460	77.0	1200.0	145.9	0.2	15.2	113.1	60.0	0.0	0.0	0.0	1.6	1.2	0.4	0.5	0.1	1.4	0.3	0.7	0.4	0.1	1.0	3.0	0.4	0.3	0.0	0.2	0.0	0.0	0.0	0.1	0.0	8.1	0.3	8.9	1.3	1.4	0.2	0.1	0.0	0.4	0.1	0.0	0.2	16.2	25.6	0.8	1.7	17.5	1.0
461	81.0	510.0	130.80701754385964	0.10526315789473684	15.894736842105264	117.12280701754386	57.08771929824562	0.05263157894736842	0.10526315789473684	0.12280701754385964	2.3508771929824563	0.24561403508771928	0.2631578947368421	1.0	0.017543859649122806	0.05263157894736842	0.14035087719298245	0.05263157894736842	0.10526315789473684	0.05263157894736842	1.1403508771929824	2.6140350877192984	0.0	0.22807017543859648	0.10526315789473684	0.10526315789473684	0.07017543859649122	0.0	0.05263157894736842	0.12280701754385964	0.0	0.45614035087719296	0.5964912280701754	8.421052631578947	0.42105263157894735	2.6491228070175437	0.3684210526315789	0.15789473684210525	0.017543859649122806	0.22807017543859648	0.14035087719298245	0.08771929824561403	0.24561403508771928	27.36842105263158	50.59649122807018	0.19298245614035087	0.8421052631578947	5.157894736842105	0.8421052631578947
462	78.0	651.0	129.68421052631578	0.10526315789473684	15.842105263157896	115.36842105263158	61.73684210526316	0.2631578947368421	1.4210526315789473	2.3684210526315788	1.8421052631578947	8.31578947368421	39.89473684210526	30.68421052631579	0.2631578947368421	10.789473684210526	0.6842105263157895	0.631578947368421	0.10526315789473684	0.15789473684210525	0.6842105263157895	1.3157894736842106	0.5263157894736842	0.2631578947368421	0.05263157894736842	0.3684210526315789	0.42105263157894735	1.5789473684210527	0.05263157894736842	0.3157894736842105	0.10526315789473684	4.684210526315789	1.3157894736842106	45.36842105263158	3.5789473684210527	0.5789473684210527	0.2631578947368421	0.2631578947368421	0.05263157894736842	1.263157894736842	0.47368421052631576	0.2631578947368421	0.6842105263157895	0.15789473684210525	0.3684210526315789	0.5263157894736842	1.0	16.473684210526315	1.5263157894736843
463	80.0	864.0	126.1875	0.125	15.229166666666666	115.22916666666667	56.708333333333336	0.020833333333333332	0.2708333333333333	0.20833333333333334	0.3125	0.9375	0.9583333333333334	0.25	0.020833333333333332	6.5625	0.3333333333333333	0.6666666666666666	0.10416666666666667	0.0625	0.3541666666666667	0.375	0.20833333333333334	0.22916666666666666	0.10416666666666667	0.6458333333333334	0.7916666666666666	0.0625	0.0	0.14583333333333334	0.041666666666666664	3.5625	0.6875	8.354166666666666	0.9583333333333334	0.0625	0.22916666666666666	0.10416666666666667	0.041666666666666664	0.5	0.1875	0.3541666666666667	0.5625	29.104166666666668	53.1875	0.4375	0.5416666666666666	9.916666666666666	0.6666666666666666
464	80.0	876.0	133.34285714285716	0.0	14.4	114.08571428571429	61.42857142857143	0.08571428571428572	3.4285714285714284	0.17142857142857143	0.42857142857142855	1.3142857142857143	1.4285714285714286	0.2	0.05714285714285714	6.142857142857143	0.4	1.0571428571428572	0.14285714285714285	0.05714285714285714	0.4	0.5428571428571428	0.37142857142857144	0.08571428571428572	0.05714285714285714	0.5428571428571428	0.6571428571428571	0.0	0.0	0.05714285714285714	0.05714285714285714	4.771428571428571	0.7428571428571429	7.8	1.3714285714285714	0.14285714285714285	0.2857142857142857	0.14285714285714285	0.08571428571428572	1.2	0.34285714285714286	0.3142857142857143	0.5714285714285714	29.314285714285713	52.857142857142854	0.4857142857142857	0.8857142857142857	10.6	0.8857142857142857
465	79.0	1041.0	111.88372093023256	0.11627906976744186	16.41860465116279	114.11627906976744	58.44186046511628	0.16279069767441862	0.23255813953488372	0.06976744186046512	0.32558139534883723	1.1395348837209303	0.9069767441860465	0.3488372093023256	0.046511627906976744	2.604651162790698	0.5348837209302325	0.5813953488372093	0.16279069767441862	0.046511627906976744	0.4418604651162791	0.627906976744186	0.13953488372093023	0.11627906976744186	0.23255813953488372	0.16279069767441862	0.627906976744186	0.0	0.046511627906976744	0.20930232558139536	0.11627906976744186	3.7906976744186047	0.6744186046511628	8.069767441860465	1.4883720930232558	0.7209302325581395	0.16279069767441862	0.13953488372093023	0.0	1.1162790697674418	0.6744186046511628	0.11627906976744186	0.9302325581395349	13.767441860465116	24.74418604651163	0.5348837209302325	1.0930232558139534	16.209302325581394	0.5813953488372093
466	78.0	1103.0	136.55555555555554	0.16666666666666666	14.833333333333334	117.83333333333333	54.333333333333336	0.2222222222222222	0.3333333333333333	0.3888888888888889	22.11111111111111	1.5555555555555556	1.0	1.6666666666666667	0.16666666666666666	0.2222222222222222	0.6111111111111112	0.7777777777777778	0.1111111111111111	0.1111111111111111	0.6666666666666666	1.3888888888888888	0.2777777777777778	0.05555555555555555	0.0	0.7777777777777778	0.3333333333333333	0.05555555555555555	0.16666666666666666	14.61111111111111	0.6666666666666666	2.888888888888889	0.6111111111111112	7.166666666666667	1.3888888888888888	0.7222222222222222	0.2777777777777778	0.4444444444444444	0.05555555555555555	0.3888888888888889	0.5555555555555556	0.8888888888888888	0.6666666666666666	28.77777777777778	54.94444444444444	0.5	2.4444444444444446	13.88888888888889	1.1666666666666667
467	78.0	73.0	148.83333333333334	0.0	14.5	123.5	56.666666666666664	0.3333333333333333	0.0	0.0	0.3333333333333333	0.3333333333333333	0.16666666666666666	0.0	0.0	0.0	0.3333333333333333	0.0	0.0	0.16666666666666666	0.3333333333333333	1.5	0.0	0.0	0.0	0.0	0.0	0.0	0.0	0.0	0.0	0.16666666666666666	0.16666666666666666	1.6666666666666667	0.0	3.3333333333333335	0.0	0.0	0.0	0.0	0.16666666666666666	0.0	0.0	8.333333333333334	12.0	0.0	0.3333333333333333	1.1666666666666667	0.3333333333333333
468	81.0	180.0	125.29166666666667	0.0	16.583333333333332	116.33333333333333	58.666666666666664	0.125	0.125	0.2916666666666667	1.2083333333333333	0.2916666666666667	0.2916666666666667	0.0	0.0	0.5416666666666666	0.3333333333333333	0.6666666666666666	0.08333333333333333	0.4166666666666667	0.125	0.2916666666666667	0.041666666666666664	0.125	0.041666666666666664	0.20833333333333334	0.25	0.0	0.0	0.08333333333333333	0.08333333333333333	4.041666666666667	2.5416666666666665	4.625	0.75	0.5	0.3333333333333333	0.125	0.08333333333333333	0.08333333333333333	0.4166666666666667	0.0	0.16666666666666666	18.541666666666668	34.541666666666664	0.5	0.75	5.416666666666667	1.2916666666666667
469	79.0	241.0	157.0	0.07142857142857142	15.928571428571429	110.14285714285714	58.57142857142857	0.07142857142857142	0.07142857142857142	0.5	1.4285714285714286	0.6428571428571429	0.5	0.9285714285714286	0.07142857142857142	0.0	0.5	0.42857142857142855	0.35714285714285715	0.14285714285714285	0.14285714285714285	0.07142857142857142	0.14285714285714285	0.35714285714285715	0.0	0.5	0.21428571428571427	0.0	0.0	0.2857142857142857	0.0	1.3571428571428572	0.5	5.571428571428571	0.5714285714285714	1.2857142857142858	0.07142857142857142	0.35714285714285715	0.0	0.35714285714285715	0.14285714285714285	0.0	0.35714285714285715	39.142857142857146	69.35714285714286	0.2857142857142857	0.42857142857142855	7.785714285714286	0.5714285714285714
470	84.0	1067.0	145.7913043478261	0.06086956521739131	14.530434782608696	115.06086956521739	58.81739130434783	0.11304347826086956	0.1565217391304348	0.20869565217391303	4.28695652173913	1.182608695652174	0.6347826086956522	1.173913043478261	0.05217391304347826	0.19130434782608696	0.5652173913043478	0.6521739130434783	0.3652173913043478	0.6782608695652174	2.8	1.7565217391304349	0.2608695652173913	0.1826086956521739	0.02608695652173913	0.4782608695652174	0.4434782608695652	0.0	0.05217391304347826	0.4434782608695652	0.5043478260869565	1.9739130434782608	1.373913043478261	3.591304347826087	0.6782608695652174	0.5478260869565217	0.17391304347826086	0.2	0.008695652173913044	0.46956521739130436	0.9130434782608695	0.45217391304347826	0.4260869565217391	24.63478260869565	47.03478260869565	0.23478260869565218	1.791304347826087	7.173913043478261	0.782608695652174
471	80.0	1.0	121.53333333333333	0.0	15.733333333333333	113.93333333333334	60.86666666666667	0.13333333333333333	0.5333333333333333	0.0	11.533333333333333	0.9333333333333333	0.3333333333333333	0.4666666666666667	0.0	0.0	0.26666666666666666	0.5333333333333333	0.0	0.0	0.26666666666666666	1.1333333333333333	0.2	0.0	0.0	0.13333333333333333	0.0	0.06666666666666667	0.0	0.0	0.0	0.6666666666666666	0.4	2.466666666666667	0.6666666666666666	6.333333333333333	0.06666666666666667	0.0	0.0	0.4666666666666667	0.3333333333333333	0.13333333333333333	0.3333333333333333	6.933333333333334	11.733333333333333	0.26666666666666666	0.2	7.266666666666667	0.4
472	82.0	256.0	148.55555555555554	0.09722222222222222	14.88888888888889	112.90277777777777	58.333333333333336	0.0	0.2361111111111111	1.2638888888888888	0.25	0.8472222222222222	0.2916666666666667	0.20833333333333334	0.125	4.166666666666667	0.3333333333333333	0.5694444444444444	0.09722222222222222	0.08333333333333333	0.4166666666666667	0.4027777777777778	0.09722222222222222	0.1527777777777778	0.013888888888888888	0.2638888888888889	0.18055555555555555	0.0	0.041666666666666664	0.1527777777777778	0.041666666666666664	4.041666666666667	0.5694444444444444	4.069444444444445	1.2777777777777777	0.2361111111111111	0.1388888888888889	0.09722222222222222	0.0	1.6388888888888888	0.08333333333333333	0.4444444444444444	0.3611111111111111	6.958333333333333	11.902777777777779	0.4166666666666667	0.9444444444444444	11.527777777777779	0.9166666666666666
473	82.0	279.0	125.85454545454546	0.05454545454545454	14.854545454545455	118.49090909090908	57.981818181818184	0.10909090909090909	0.16363636363636364	0.7454545454545455	0.2545454545454545	0.6	0.6909090909090909	0.23636363636363636	0.01818181818181818	3.7454545454545456	0.36363636363636365	0.6363636363636364	0.12727272727272726	0.07272727272727272	0.2	0.2909090909090909	0.14545454545454545	0.09090909090909091	0.0	0.23636363636363636	0.09090909090909091	0.07272727272727272	0.05454545454545454	0.2	0.07272727272727272	2.963636363636364	0.9090909090909091	7.072727272727272	1.3636363636363635	2.418181818181818	0.18181818181818182	0.16363636363636364	0.03636363636363636	0.6363636363636364	0.16363636363636364	0.2	0.36363636363636365	10.018181818181818	20.21818181818182	0.4727272727272727	0.6909090909090909	15.254545454545454	0.8727272727272727
474	80.0	813.0	139.0	0.0	16.0	117.125	59.0	0.0	0.375	0.25	23.5	1.25	0.375	0.125	0.0	0.25	0.125	0.125	0.125	0.0	1.125	1.5	0.0	0.0	0.0	0.5	0.0	0.25	0.0	0.25	0.0	1.125	0.25	2.5	0.625	0.0	0.0	0.0	0.0	0.125	0.125	0.0	0.25	36.125	63.625	0.5	0.75	5.5	1.125
475	84.0	847.0	136.42168674698794	0.08433734939759036	14.409638554216867	114.75903614457832	58.0722891566265	0.10843373493975904	0.21686746987951808	0.26506024096385544	0.6144578313253012	1.5903614457831325	0.6506024096385542	0.13253012048192772	0.024096385542168676	7.698795180722891	0.6506024096385542	0.9759036144578314	0.21686746987951808	0.24096385542168675	0.39759036144578314	0.4939759036144578	0.10843373493975904	0.20481927710843373	0.24096385542168675	0.6987951807228916	0.5542168674698795	0.0	0.024096385542168676	0.21686746987951808	0.08433734939759036	5.734939759036145	0.43373493975903615	6.734939759036145	1.855421686746988	0.27710843373493976	0.1686746987951807	0.3132530120481928	0.0	1.1204819277108433	0.9879518072289156	0.1686746987951807	0.6746987951807228	13.325301204819278	23.40963855421687	0.3614457831325301	0.8795180722891566	14.578313253012048	0.8554216867469879
476	80.0	1097.0	153.16	0.04	15.8	116.88	58.52	0.16	0.08	0.12	1.28	0.48	1.08	0.88	0.04	0.04	0.48	0.48	0.48	0.08	6.36	1.6	0.24	0.12	0.04	0.08	0.16	0.08	0.04	0.24	0.56	1.84	1.04	3.0	0.36	0.48	0.0	0.16	0.0	0.36	0.24	0.32	2.4	32.68	52.76	0.32	4.32	13.2	0.6
477	83.0	26.0	132.24242424242425	0.08080808080808081	15.121212121212121	114.31313131313131	57.63636363636363	0.09090909090909091	0.25252525252525254	0.6363636363636364	18.92929292929293	3.3333333333333335	0.5454545454545454	0.26262626262626265	1.5454545454545454	0.1111111111111111	0.4444444444444444	0.3939393939393939	0.2222222222222222	0.08080808080808081	3.0	8.626262626262626	0.20202020202020202	0.42424242424242425	0.020202020202020204	3.8484848484848486	0.1111111111111111	0.010101010101010102	0.010101010101010102	0.020202020202020204	0.020202020202020204	1.6868686868686869	0.8383838383838383	4.828282828282828	1.02020202020202	1.0606060606060606	0.1717171717171717	0.0707070707070707	0.030303030303030304	0.2828282828282828	2.0202020202020203	0.12121212121212122	0.26262626262626265	31.444444444444443	57.0	0.25252525252525254	1.595959595959596	8.868686868686869	0.8585858585858586
478	83.0	165.0	127.6774193548387	0.12903225806451613	12.838709677419354	114.70967741935483	59.96774193548387	0.12903225806451613	0.06451612903225806	0.3225806451612903	1.1612903225806452	0.5483870967741935	0.0967741935483871	1.032258064516129	0.06451612903225806	0.06451612903225806	0.25806451612903225	0.0967741935483871	0.12903225806451613	0.06451612903225806	0.3548387096774194	1.3225806451612903	0.06451612903225806	0.12903225806451613	0.0	0.7096774193548387	0.0	0.0	0.06451612903225806	0.03225806451612903	0.0	1.1612903225806452	1.2580645161290323	1.1612903225806452	0.3870967741935484	0.5483870967741935	0.1935483870967742	0.03225806451612903	0.03225806451612903	0.0967741935483871	0.3548387096774194	0.0967741935483871	0.06451612903225806	34.12903225806452	63.67741935483871	0.22580645161290322	0.3225806451612903	2.193548387096774	0.4838709677419355
479	84.0	269.0	135.25974025974025	0.05194805194805195	14.883116883116884	117.42857142857143	57.87012987012987	0.1038961038961039	0.3116883116883117	1.5324675324675325	0.2077922077922078	0.5324675324675324	1.8831168831168832	0.16883116883116883	0.025974025974025976	3.883116883116883	0.37662337662337664	0.5844155844155844	0.09090909090909091	0.05194805194805195	0.4025974025974026	0.24675324675324675	0.07792207792207792	0.2597402597402597	0.012987012987012988	0.11688311688311688	0.18181818181818182	0.012987012987012988	0.03896103896103896	0.06493506493506493	0.025974025974025976	2.103896103896104	0.6623376623376623	8.324675324675324	1.155844155844156	0.22077922077922077	0.06493506493506493	0.14285714285714285	0.012987012987012988	0.8441558441558441	0.05194805194805195	0.14285714285714285	0.4025974025974026	12.675324675324676	21.68831168831169	0.33766233766233766	1.0389610389610389	9.974025974025974	0.7792207792207793
480	84.0	887.0	149.21052631578948	0.10526315789473684	14.894736842105264	111.8157894736842	55.39473684210526	0.10526315789473684	0.42105263157894735	0.10526315789473684	0.9210526315789473	0.8421052631578947	3.1315789473684212	0.8157894736842105	0.18421052631578946	2.526315789473684	0.2631578947368421	0.868421052631579	0.15789473684210525	0.13157894736842105	1.4736842105263157	5.315789473684211	0.3684210526315789	0.10526315789473684	0.10526315789473684	0.2631578947368421	0.39473684210526316	0.05263157894736842	0.07894736842105263	0.15789473684210525	0.02631578947368421	3.5526315789473686	0.34210526315789475	10.842105263157896	0.9736842105263158	1.263157894736842	0.07894736842105263	0.10526315789473684	0.0	0.6052631578947368	0.10526315789473684	0.3684210526315789	0.2894736842105263	19.736842105263158	35.81578947368421	0.47368421052631576	1.5	12.105263157894736	0.8421052631578947
481	84.0	1014.0	136.16666666666666	0.016666666666666666	15.283333333333333	114.55	56.266666666666666	0.11666666666666667	0.7833333333333333	0.1	0.5166666666666667	1.4666666666666666	1.0333333333333334	0.48333333333333334	0.016666666666666666	3.066666666666667	0.36666666666666664	0.9166666666666666	0.1	0.1	0.4666666666666667	0.35	0.2	0.21666666666666667	0.11666666666666667	0.2833333333333333	0.5166666666666667	0.05	0.03333333333333333	0.26666666666666666	0.06666666666666667	5.733333333333333	0.5333333333333333	8.783333333333333	2.1	0.3	0.15	0.2	0.06666666666666667	0.6666666666666666	1.15	0.3333333333333333	0.3333333333333333	11.333333333333334	19.6	0.5666666666666667	1.3	16.033333333333335	0.9333333333333333
482	87.0	1033.0	133.126213592233	0.04854368932038835	14.504854368932039	116.47572815533981	58.262135922330096	0.13592233009708737	0.1941747572815534	0.13592233009708737	0.5631067961165048	1.2912621359223302	1.0485436893203883	0.3883495145631068	0.05825242718446602	7.0	0.5825242718446602	0.49514563106796117	0.22330097087378642	0.02912621359223301	0.39805825242718446	0.3883495145631068	0.21359223300970873	0.20388349514563106	0.14563106796116504	0.2621359223300971	0.8252427184466019	0.05825242718446602	0.038834951456310676	0.3106796116504854	0.05825242718446602	4.106796116504855	0.6213592233009708	6.640776699029126	1.6601941747572815	0.3106796116504854	0.17475728155339806	0.1553398058252427	0.009708737864077669	1.825242718446602	1.029126213592233	0.14563106796116504	0.6796116504854369	10.368932038834952	18.990291262135923	0.5922330097087378	1.2718446601941749	18.223300970873787	0.8155339805825242
483	83.0	1090.0	142.7560975609756	0.12195121951219512	14.75609756097561	114.97560975609755	58.48780487804878	0.0975609756097561	3.4390243902439024	0.5121951219512195	20.48780487804878	2.024390243902439	0.926829268292683	0.3170731707317073	0.14634146341463414	0.1951219512195122	1.146341463414634	0.7560975609756098	0.2926829268292683	0.024390243902439025	0.5609756097560976	1.2439024390243902	0.24390243902439024	0.17073170731707318	0.04878048780487805	0.5121951219512195	0.1951219512195122	0.12195121951219512	0.2926829268292683	19.317073170731707	0.5121951219512195	7.560975609756097	0.7317073170731707	10.365853658536585	3.341463414634146	0.7804878048780488	0.2926829268292683	1.048780487804878	0.04878048780487805	1.7317073170731707	0.4146341463414634	0.8536585365853658	0.5609756097560976	19.951219512195124	40.02439024390244	0.7317073170731707	10.365853658536585	15.731707317073171	1.024390243902439
484	83.0	1206.0	143.14634146341464	0.024390243902439025	15.146341463414634	115.65853658536585	57.97560975609756	0.0975609756097561	0.17073170731707318	0.17073170731707318	0.07317073170731707	0.6585365853658537	0.5365853658536586	0.1951219512195122	0.0	2.7560975609756095	0.36585365853658536	0.6585365853658537	0.07317073170731707	0.04878048780487805	0.14634146341463414	0.1951219512195122	0.14634146341463414	0.04878048780487805	0.024390243902439025	0.12195121951219512	0.12195121951219512	0.0	0.0	0.0	0.024390243902439025	3.5609756097560976	0.34146341463414637	7.2682926829268295	0.9024390243902439	0.12195121951219512	0.0975609756097561	0.0975609756097561	0.024390243902439025	0.6097560975609756	0.04878048780487805	0.14634146341463414	0.1951219512195122	20.21951219512195	38.8780487804878	0.4878048780487805	0.4634146341463415	11.21951219512195	0.7073170731707317
485	81.0	1339.0	94.21052631578948	0.10526315789473684	16.157894736842106	112.0	55.21052631578947	0.05263157894736842	0.21052631578947367	0.21052631578947367	0.8947368421052632	0.7894736842105263	0.5263157894736842	1.3157894736842106	0.05263157894736842	0.5263157894736842	0.3157894736842105	0.47368421052631576	0.05263157894736842	0.0	0.42105263157894735	0.631578947368421	0.05263157894736842	0.2631578947368421	0.0	0.10526315789473684	0.21052631578947367	0.0	0.05263157894736842	1.3157894736842106	0.15789473684210525	3.3684210526315788	0.15789473684210525	11.157894736842104	0.3684210526315789	2.3157894736842106	0.15789473684210525	0.0	0.0	0.7368421052631579	0.05263157894736842	0.21052631578947367	0.47368421052631576	6.421052631578948	11.421052631578947	0.2631578947368421	0.7368421052631579	14.894736842105264	0.6842105263157895
486	83.0	98.0	135.33333333333334	0.0	15.181818181818182	115.24242424242425	57.09090909090909	0.09090909090909091	0.12121212121212122	0.09090909090909091	2.9696969696969697	0.36363636363636365	0.09090909090909091	1.5454545454545454	0.0	0.0	0.12121212121212122	0.15151515151515152	0.0	0.0	0.30303030303030304	1.393939393939394	0.09090909090909091	0.0	0.0	0.09090909090909091	0.06060606060606061	0.0	0.030303030303030304	0.0	0.0	0.5151515151515151	0.7575757575757576	6.0	0.48484848484848486	0.6060606060606061	0.06060606060606061	0.09090909090909091	0.030303030303030304	0.12121212121212122	0.030303030303030304	0.0	0.3333333333333333	18.363636363636363	34.93939393939394	0.030303030303030304	0.36363636363636365	4.909090909090909	0.6060606060606061
487	82.0	159.0	122.23076923076923	0.23076923076923078	14.153846153846153	118.15384615384616	53.84615384615385	0.0	0.07692307692307693	0.15384615384615385	3.1538461538461537	0.38461538461538464	0.15384615384615385	1.0769230769230769	0.15384615384615385	0.07692307692307693	0.46153846153846156	0.38461538461538464	0.07692307692307693	0.0	0.6923076923076923	1.0769230769230769	0.23076923076923078	0.15384615384615385	0.0	0.9230769230769231	0.0	0.0	0.0	0.0	0.0	1.2307692307692308	0.3076923076923077	2.6923076923076925	0.5384615384615384	0.7692307692307693	0.0	0.15384615384615385	0.0	0.3076923076923077	0.46153846153846156	0.0	0.15384615384615385	24.53846153846154	42.23076923076923	0.07692307692307693	0.5384615384615384	2.3076923076923075	0.9230769230769231
488	83.0	403.0	135.6551724137931	0.0	14.724137931034482	115.58620689655173	59.206896551724135	0.06896551724137931	0.10344827586206896	0.10344827586206896	7.862068965517241	0.6206896551724138	0.3448275862068966	4.310344827586207	0.034482758620689655	0.034482758620689655	0.1724137931034483	0.4482758620689655	0.13793103448275862	0.06896551724137931	0.6551724137931034	1.9310344827586208	0.06896551724137931	0.06896551724137931	0.06896551724137931	1.8620689655172413	0.0	0.0	0.10344827586206896	0.1724137931034483	0.034482758620689655	1.5517241379310345	0.3103448275862069	3.8620689655172415	0.6206896551724138	1.6206896551724137	0.06896551724137931	0.034482758620689655	0.0	0.4827586206896552	0.5862068965517241	0.034482758620689655	0.3103448275862069	11.827586206896552	23.0	0.27586206896551724	0.7586206896551724	5.9655172413793105	1.0344827586206897
489	84.0	881.0	111.05	0.05	14.7	112.7	59.05	0.1	0.2	0.1	0.35	0.75	6.25	0.5	0.05	1.6	0.45	0.8	0.15	0.0	0.25	0.35	0.25	0.25	0.05	0.05	0.95	0.1	0.05	0.2	0.0	2.2	0.45	11.5	0.65	0.1	0.05	0.25	0.05	0.4	0.15	0.45	0.7	46.5	83.2	0.85	1.05	12.75	0.7
490	83.0	910.0	140.61111111111111	0.07407407407407407	14.092592592592593	113.03703703703704	57.351851851851855	0.12962962962962962	0.35185185185185186	0.12962962962962962	5.685185185185185	1.3333333333333333	0.7592592592592593	0.25925925925925924	0.037037037037037035	0.16666666666666666	0.42592592592592593	0.6851851851851852	0.3888888888888889	0.09259259259259259	0.6666666666666666	2.5555555555555554	0.2037037037037037	0.1111111111111111	0.018518518518518517	0.2777777777777778	0.46296296296296297	0.09259259259259259	0.2777777777777778	11.777777777777779	0.2777777777777778	4.666666666666667	0.5185185185185185	7.111111111111111	1.7777777777777777	0.2777777777777778	0.2037037037037037	0.42592592592592593	0.018518518518518517	1.462962962962963	0.1111111111111111	4.2592592592592595	0.3148148148148148	26.59259259259259	50.370370370370374	0.5	7.12962962962963	11.537037037037036	0.5740740740740741
491	81.0	925.0	114.13333333333334	0.06666666666666667	18.066666666666666	116.33333333333333	58.0	0.06666666666666667	0.2	0.13333333333333333	17.466666666666665	1.7333333333333334	0.7333333333333333	0.4	0.13333333333333333	0.2	0.4666666666666667	0.6666666666666666	0.2	0.13333333333333333	1.2666666666666666	66.46666666666667	0.2	0.4	0.06666666666666667	1.6	0.2	0.06666666666666667	0.13333333333333333	17.466666666666665	0.13333333333333333	5.0	1.0	3.066666666666667	0.4	1.1333333333333333	0.3333333333333333	0.13333333333333333	0.06666666666666667	0.4	0.7333333333333333	0.2	0.6	2.8666666666666667	5.2	0.13333333333333333	3.066666666666667	6.533333333333333	0.9333333333333333
492	86.0	942.0	138.27027027027026	0.05405405405405406	14.567567567567568	115.0	59.04504504504504	0.12612612612612611	0.3333333333333333	0.26126126126126126	8.855855855855856	1.5765765765765767	1.4864864864864864	1.063063063063063	0.08108108108108109	0.2702702702702703	0.4594594594594595	0.8648648648648649	0.2702702702702703	0.11711711711711711	1.3513513513513513	3.8828828828828827	0.16216216216216217	0.25225225225225223	0.009009009009009009	0.3333333333333333	0.2882882882882883	0.09009009009009009	0.14414414414414414	15.621621621621621	0.2882882882882883	4.972972972972973	0.8108108108108109	8.747747747747749	1.6576576576576576	1.5135135135135136	0.11711711711711711	0.5405405405405406	0.009009009009009009	0.990990990990991	0.2972972972972973	0.27927927927927926	0.46846846846846846	12.207207207207206	21.972972972972972	0.44144144144144143	8.153153153153154	11.333333333333334	0.954954954954955
493	85.0	974.0	140.9891304347826	0.09782608695652174	15.771739130434783	116.18478260869566	57.56521739130435	0.14130434782608695	0.16304347826086957	0.13043478260869565	0.25	0.967391304347826	1.0434782608695652	0.22826086956521738	0.05434782608695652	3.369565217391304	0.358695652173913	0.9021739130434783	0.10869565217391304	0.05434782608695652	0.45652173913043476	0.391304347826087	0.16304347826086957	0.13043478260869565	0.13043478260869565	0.2391304347826087	0.5978260869565217	0.010869565217391304	0.0	0.18478260869565216	0.021739130434782608	3.4347826086956523	0.5434782608695652	8.554347826086957	1.3369565217391304	0.29347826086956524	0.2391304347826087	0.16304347826086957	0.06521739130434782	1.3478260869565217	0.2391304347826087	0.22826086956521738	0.45652173913043476	15.880434782608695	28.054347826086957	0.532608695652174	0.8586956521739131	13.01086956521739	0.5434782608695652
494	83.0	1144.0	80.375	0.0	14.833333333333334	116.5	57.958333333333336	0.125	0.4166666666666667	0.875	11.25	1.2916666666666667	0.9166666666666666	2.2916666666666665	0.3333333333333333	0.08333333333333333	0.4166666666666667	0.5416666666666666	0.125	0.16666666666666666	1.1666666666666667	9.958333333333334	0.4166666666666667	0.20833333333333334	0.08333333333333333	1.4583333333333333	0.125	0.041666666666666664	0.0	2.625	0.041666666666666664	4.833333333333333	0.5	10.875	0.875	1.0416666666666667	0.16666666666666666	0.375	0.041666666666666664	0.75	3.2083333333333335	0.7083333333333334	0.5833333333333334	23.083333333333332	40.875	0.2916666666666667	2.1666666666666665	15.458333333333334	0.7916666666666666
495	83.0	1273.0	110.325	0.1	16.175	119.8	57.325	0.175	0.25	0.1	0.15	0.675	0.85	0.1	0.125	2.475	0.475	0.75	0.075	0.0	0.175	0.25	0.15	0.175	0.05	0.1	0.175	0.0	0.0	0.05	0.025	4.3	0.475	6.2	0.55	0.175	0.05	0.1	0.0	0.75	0.075	0.5	0.425	19.675	30.775	0.35	0.6	12.5	0.575
496	84.0	75.0	140.83333333333334	0.0	15.458333333333334	111.375	57.5	0.16666666666666666	0.08333333333333333	0.20833333333333334	4.25	0.2916666666666667	0.25	1.2083333333333333	0.0	0.041666666666666664	0.08333333333333333	0.041666666666666664	0.0	0.041666666666666664	0.5	1.9583333333333333	0.20833333333333334	0.0	0.0	0.25	0.125	0.0	0.0	0.0	0.0	0.5416666666666666	0.25	2.2083333333333335	0.4583333333333333	9.083333333333334	0.0	0.125	0.0	0.08333333333333333	0.16666666666666666	0.041666666666666664	0.08333333333333333	14.416666666666666	25.291666666666668	0.20833333333333334	0.4166666666666667	3.9583333333333335	1.0833333333333333
497	84.0	153.0	76.85714285714286	0.14285714285714285	13.428571428571429	114.71428571428571	53.785714285714285	0.07142857142857142	0.14285714285714285	0.07142857142857142	0.14285714285714285	0.14285714285714285	0.14285714285714285	0.0	0.07142857142857142	0.21428571428571427	0.07142857142857142	0.07142857142857142	0.21428571428571427	0.0	0.14285714285714285	0.2857142857142857	0.14285714285714285	0.0	0.0	0.07142857142857142	0.14285714285714285	0.0	0.0	0.0	0.14285714285714285	1.6428571428571428	1.7857142857142858	5.071428571428571	0.42857142857142855	0.2857142857142857	0.0	0.0	0.0	0.14285714285714285	0.0	0.0	0.07142857142857142	28.928571428571427	50.857142857142854	0.07142857142857142	0.7857142857142857	3.2857142857142856	0.8571428571428571
498	82.0	246.0	124.75	0.0	13.25	116.0	57.5	0.25	0.0	0.5	2.5	0.0	0.25	0.5	0.0	0.0	0.25	0.25	0.0	0.0	0.25	0.0	0.25	0.25	0.0	0.0	0.25	0.0	0.0	0.0	0.0	1.0	0.0	1.25	0.0	18.5	0.25	0.0	0.0	0.0	3.75	0.0	0.25	3.25	10.5	0.75	0.5	4.0	0.5
499	83.0	377.0	124.88636363636364	0.06818181818181818	14.954545454545455	114.0	56.97727272727273	0.13636363636363635	0.20454545454545456	0.29545454545454547	15.022727272727273	1.0	0.36363636363636365	1.75	0.1590909090909091	0.09090909090909091	0.2727272727272727	0.09090909090909091	0.20454545454545456	0.045454545454545456	1.5454545454545454	3.5681818181818183	0.20454545454545456	0.20454545454545456	0.75	7.568181818181818	0.06818181818181818	0.0	0.0	0.09090909090909091	0.0	0.9772727272727273	0.4772727272727273	2.090909090909091	0.6136363636363636	3.1363636363636362	0.18181818181818182	0.1590909090909091	0.0	0.06818181818181818	0.2727272727272727	0.022727272727272728	0.25	4.363636363636363	8.477272727272727	0.8863636363636364	3.0681818181818183	58.5	0.9772727272727273
500	83.0	393.0	121.2	0.044444444444444446	14.355555555555556	115.75555555555556	57.22222222222222	0.08888888888888889	0.2222222222222222	0.26666666666666666	19.977777777777778	1.2	0.6666666666666666	0.8444444444444444	0.06666666666666667	0.044444444444444446	0.3111111111111111	0.6888888888888889	0.1111111111111111	0.1111111111111111	0.4888888888888889	2.2222222222222223	0.13333333333333333	0.06666666666666667	0.1111111111111111	2.2444444444444445	0.15555555555555556	0.0	0.022222222222222223	0.08888888888888889	0.0	1.1111111111111112	0.7333333333333333	4.666666666666667	0.7777777777777778	0.8888888888888888	0.022222222222222223	0.13333333333333333	0.022222222222222223	0.4444444444444444	0.15555555555555556	0.08888888888888889	0.15555555555555556	31.22222222222222	63.4	0.17777777777777778	1.2666666666666666	13.222222222222221	0.6222222222222222
501	86.0	648.0	114.37735849056604	0.07547169811320754	15.622641509433961	118.05660377358491	59.716981132075475	0.1320754716981132	0.22641509433962265	0.09433962264150944	0.33962264150943394	0.8490566037735849	1.6415094339622642	0.37735849056603776	0.018867924528301886	3.7358490566037736	0.37735849056603776	0.8490566037735849	0.05660377358490566	0.05660377358490566	0.37735849056603776	0.5283018867924528	0.24528301886792453	0.07547169811320754	0.07547169811320754	0.2641509433962264	0.20754716981132076	0.0	0.05660377358490566	0.0	0.07547169811320754	6.2075471698113205	0.4716981132075472	7.3584905660377355	1.0566037735849056	0.24528301886792453	0.09433962264150944	0.09433962264150944	0.018867924528301886	1.679245283018868	0.18867924528301888	0.22641509433962265	0.3584905660377358	9.735849056603774	17.641509433962263	0.37735849056603776	0.6037735849056604	10.849056603773585	0.7924528301886793
502	83.0	733.0	132.82608695652175	0.08695652173913043	14.26086956521739	114.34782608695652	54.78260869565217	0.17391304347826086	0.43478260869565216	0.13043478260869565	17.652173913043477	1.391304347826087	0.6956521739130435	0.8260869565217391	0.043478260869565216	0.08695652173913043	0.30434782608695654	0.4782608695652174	0.30434782608695654	0.043478260869565216	1.0	0.9565217391304348	0.21739130434782608	0.17391304347826086	0.0	0.391304347826087	0.17391304347826086	0.043478260869565216	0.043478260869565216	0.08695652173913043	1.0	14.608695652173912	0.34782608695652173	11.565217391304348	1.0434782608695652	0.391304347826087	0.17391304347826086	0.17391304347826086	0.043478260869565216	0.30434782608695654	0.17391304347826086	0.17391304347826086	0.13043478260869565	10.08695652173913	20.304347826086957	0.391304347826087	0.8260869565217391	10.869565217391305	0.43478260869565216
503	85.0	748.0	145.75757575757575	0.12121212121212122	14.696969696969697	117.66666666666667	57.54545454545455	0.12121212121212122	0.42424242424242425	0.2727272727272727	8.515151515151516	1.8484848484848484	5.545454545454546	2.484848484848485	0.06060606060606061	0.2727272727272727	0.48484848484848486	0.6060606060606061	0.2727272727272727	0.09090909090909091	8.484848484848484	4.606060606060606	0.18181818181818182	0.06060606060606061	0.06060606060606061	0.36363636363636365	0.15151515151515152	0.030303030303030304	0.030303030303030304	0.12121212121212122	0.0	2.5757575757575757	1.1818181818181819	22.636363636363637	2.515151515151515	1.0	0.30303030303030304	0.12121212121212122	0.09090909090909091	0.3939393939393939	0.21212121212121213	0.030303030303030304	0.5454545454545454	24.757575757575758	44.75757575757576	0.3333333333333333	4.151515151515151	13.727272727272727	0.9393939393939394
504	84.0	992.0	113.125	0.125	15.0	117.625	57.541666666666664	0.041666666666666664	0.3333333333333333	0.25	6.791666666666667	0.9166666666666666	1.2083333333333333	0.3333333333333333	0.0	2.3333333333333335	0.3333333333333333	0.75	0.2916666666666667	0.041666666666666664	0.4166666666666667	0.25	0.25	0.16666666666666666	0.08333333333333333	0.25	0.9166666666666666	0.0	0.08333333333333333	0.16666666666666666	0.0	4.0	0.5416666666666666	10.958333333333334	1.5416666666666667	0.375	0.125	0.2916666666666667	0.041666666666666664	0.4166666666666667	0.25	0.20833333333333334	0.25	22.916666666666668	42.833333333333336	0.7083333333333334	0.7083333333333334	15.125	0.6666666666666666
505	86.0	1023.0	106.06451612903226	0.08064516129032258	15.85483870967742	117.0	57.91935483870968	0.04838709677419355	0.14516129032258066	0.08064516129032258	0.22580645161290322	1.0161290322580645	3.225806451612903	0.20967741935483872	0.03225806451612903	4.145161290322581	0.5	0.5645161290322581	0.08064516129032258	0.0967741935483871	0.2903225806451613	0.3064516129032258	0.12903225806451613	0.16129032258064516	0.14516129032258066	0.1774193548387097	0.7096774193548387	0.03225806451612903	0.0	0.12903225806451613	0.03225806451612903	3.0161290322580645	0.5967741935483871	9.129032258064516	1.8225806451612903	0.16129032258064516	0.3064516129032258	0.1935483870967742	0.016129032258064516	1.435483870967742	1.064516129032258	0.27419354838709675	0.5483870967741935	16.967741935483872	30.241935483870968	0.45161290322580644	0.9354838709677419	13.82258064516129	0.8064516129032258
506	84.0	1137.0	147.35714285714286	0.03571428571428571	15.5	112.57142857142857	59.107142857142854	0.07142857142857142	0.17857142857142858	0.35714285714285715	18.357142857142858	2.5	0.9285714285714286	0.42857142857142855	0.10714285714285714	0.21428571428571427	0.8214285714285714	1.3928571428571428	0.32142857142857145	0.07142857142857142	0.35714285714285715	0.9642857142857143	0.2857142857142857	0.17857142857142858	0.03571428571428571	0.25	0.32142857142857145	0.07142857142857142	0.14285714285714285	12.821428571428571	0.5	6.535714285714286	0.9285714285714286	14.5	2.607142857142857	0.39285714285714285	0.25	0.8928571428571429	0.14285714285714285	2.0714285714285716	0.17857142857142858	0.32142857142857145	0.32142857142857145	45.714285714285715	83.5	0.5714285714285714	7.785714285714286	15.464285714285714	0.7857142857142857
507	86.0	172.0	123.09375	0.15625	16.4375	113.71875	58.40625	0.09375	0.09375	0.09375	1.75	0.5625	0.34375	0.6875	0.03125	0.3125	0.4375	0.78125	0.09375	0.09375	0.25	0.59375	0.21875	0.0625	0.03125	0.1875	0.0625	0.03125	0.03125	0.125	0.0	2.84375	1.1875	3.6875	0.90625	4.59375	0.0625	0.09375	0.0	0.3125	0.46875	0.125	0.3125	14.78125	27.34375	0.15625	0.6875	9.03125	0.78125
508	87.0	637.0	125.85714285714286	0.08333333333333333	15.202380952380953	116.28571428571429	61.11904761904762	0.08333333333333333	0.13095238095238096	0.17857142857142858	0.2619047619047619	0.7261904761904762	1.3571428571428572	0.13095238095238096	0.05952380952380952	3.6904761904761907	0.5119047619047619	0.7261904761904762	0.14285714285714285	0.14285714285714285	0.25	0.3333333333333333	0.20238095238095238	0.20238095238095238	0.011904761904761904	0.09523809523809523	0.27380952380952384	0.0	0.07142857142857142	0.09523809523809523	0.011904761904761904	5.464285714285714	0.6190476190476191	6.75	0.8928571428571429	0.15476190476190477	0.30952380952380953	0.23809523809523808	0.0	1.119047619047619	0.21428571428571427	0.15476190476190477	0.4166666666666667	11.75	22.297619047619047	0.39285714285714285	0.75	9.952380952380953	0.7976190476190477
509	86.0	657.0	131.25	0.06818181818181818	14.772727272727273	117.54545454545455	58.61363636363637	0.13636363636363635	0.3181818181818182	0.045454545454545456	0.13636363636363635	1.0227272727272727	1.4090909090909092	0.20454545454545456	0.06818181818181818	3.2045454545454546	0.8636363636363636	0.9090909090909091	0.1590909090909091	0.022727272727272728	0.20454545454545456	0.4090909090909091	0.13636363636363635	0.11363636363636363	0.09090909090909091	0.13636363636363635	0.20454545454545456	0.0	0.0	0.045454545454545456	0.045454545454545456	6.181818181818182	0.5	5.818181818181818	1.1136363636363635	0.29545454545454547	0.1590909090909091	0.1590909090909091	0.022727272727272728	1.0454545454545454	0.36363636363636365	0.25	0.3181818181818182	10.181818181818182	20.272727272727273	0.25	0.6818181818181818	8.318181818181818	0.6818181818181818
510	85.0	740.0	107.45161290322581	0.0967741935483871	14.67741935483871	116.83870967741936	58.935483870967744	0.0967741935483871	0.0967741935483871	0.12903225806451613	14.419354838709678	0.8709677419354839	0.5483870967741935	1.032258064516129	0.0967741935483871	0.06451612903225806	0.41935483870967744	0.5483870967741935	0.22580645161290322	0.0	1.4516129032258065	1.2903225806451613	0.1935483870967742	0.12903225806451613	0.03225806451612903	0.3870967741935484	0.16129032258064516	0.0	0.03225806451612903	0.16129032258064516	0.03225806451612903	4.129032258064516	0.3548387096774194	16.419354838709676	1.1290322580645162	1.7419354838709677	0.16129032258064516	0.16129032258064516	0.0	0.1935483870967742	0.1935483870967742	0.3225806451612903	0.45161290322580644	24.774193548387096	43.903225806451616	0.5483870967741935	1.1290322580645162	10.193548387096774	0.7419354838709677
511	87.0	921.0	134.25974025974025	0.06493506493506493	16.272727272727273	114.71428571428571	58.675324675324674	0.12987012987012986	0.38961038961038963	0.23376623376623376	4.402597402597403	1.2467532467532467	0.4025974025974026	0.7532467532467533	0.12987012987012986	0.09090909090909091	0.5324675324675324	0.6103896103896104	0.14285714285714285	0.14285714285714285	2.3636363636363638	8.519480519480519	0.2727272727272727	0.36363636363636365	0.06493506493506493	0.33766233766233766	0.3116883116883117	0.09090909090909091	0.2987012987012987	16.025974025974026	0.2987012987012987	3.5194805194805197	0.8051948051948052	4.116883116883117	1.0	0.6753246753246753	0.12987012987012986	0.5584415584415584	0.03896103896103896	0.3246753246753247	0.6363636363636364	0.948051948051948	0.45454545454545453	14.285714285714286	23.87012987012987	0.4675324675324675	7.688311688311688	7.818181818181818	0.6233766233766234
512	89.0	1354.0	130.6219512195122	0.08536585365853659	15.292682926829269	117.2439024390244	59.25609756097561	0.08536585365853659	0.18292682926829268	0.17073170731707318	5.2439024390243905	1.329268292682927	0.35365853658536583	1.3048780487804879	0.04878048780487805	0.24390243902439024	0.5609756097560976	0.3048780487804878	0.2073170731707317	0.06097560975609756	1.2439024390243902	3.597560975609756	0.13414634146341464	0.08536585365853659	0.10975609756097561	0.4268292682926829	0.2073170731707317	0.012195121951219513	0.14634146341463414	1.5731707317073171	0.32926829268292684	4.085365853658536	0.45121951219512196	5.329268292682927	0.6463414634146342	3.6951219512195124	0.1951219512195122	0.1951219512195122	0.0	0.4268292682926829	2.3536585365853657	0.3048780487804878	0.9512195121951219	13.963414634146341	26.48780487804878	0.13414634146341464	0.7317073170731707	7.0	0.7926829268292683
513	88.0	132.0	117.81818181818181	0.0	16.581818181818182	114.9090909090909	55.45454545454545	0.14545454545454545	0.2727272727272727	0.09090909090909091	0.14545454545454545	0.2545454545454545	0.16363636363636364	0.509090909090909	0.0	0.509090909090909	0.2	0.03636363636363636	0.12727272727272726	0.05454545454545454	0.14545454545454545	0.2545454545454545	0.07272727272727272	0.2	0.0	0.2727272727272727	0.03636363636363636	0.01818181818181818	0.16363636363636364	0.01818181818181818	0.0	1.2181818181818183	0.8181818181818182	1.7818181818181817	0.5272727272727272	0.6181818181818182	0.12727272727272726	0.12727272727272726	0.0	0.2545454545454545	0.509090909090909	0.01818181818181818	0.2909090909090909	22.78181818181818	42.0	0.05454545454545454	0.4727272727272727	2.4545454545454546	0.6
514	85.0	140.0	136.72222222222223	0.05555555555555555	15.833333333333334	117.61111111111111	60.333333333333336	0.16666666666666666	0.2222222222222222	0.05555555555555555	0.1111111111111111	0.1111111111111111	0.2777777777777778	0.16666666666666666	0.0	0.16666666666666666	0.3888888888888889	0.2222222222222222	0.05555555555555555	0.0	0.1111111111111111	0.3333333333333333	0.0	0.1111111111111111	0.0	0.0	0.3333333333333333	0.0	0.0	0.05555555555555555	0.0	1.1666666666666667	0.8888888888888888	1.5555555555555556	0.1111111111111111	0.2222222222222222	0.2222222222222222	0.05555555555555555	0.0	0.3333333333333333	0.1111111111111111	0.0	0.05555555555555555	26.72222222222222	44.833333333333336	0.16666666666666666	0.16666666666666666	1.7222222222222223	1.2222222222222223
515	86.0	237.0	134.93939393939394	0.030303030303030304	16.09090909090909	115.0909090909091	58.06060606060606	0.030303030303030304	0.06060606060606061	0.48484848484848486	0.2727272727272727	0.30303030303030304	0.7272727272727273	0.21212121212121213	0.06060606060606061	1.2727272727272727	0.2727272727272727	0.3333333333333333	0.06060606060606061	0.06060606060606061	0.15151515151515152	0.30303030303030304	0.06060606060606061	0.15151515151515152	0.0	0.24242424242424243	0.09090909090909091	0.0	0.030303030303030304	0.06060606060606061	0.0	2.757575757575758	0.8787878787878788	4.606060606060606	0.6363636363636364	1.9090909090909092	0.12121212121212122	0.0	0.09090909090909091	1.0	0.18181818181818182	0.09090909090909091	0.2727272727272727	9.363636363636363	16.939393939393938	0.45454545454545453	0.5151515151515151	9.06060606060606	0.7878787878787878
516	85.0	288.0	138.91666666666666	0.05555555555555555	15.25	115.88888888888889	58.833333333333336	0.08333333333333333	0.16666666666666666	2.138888888888889	0.5277777777777778	0.75	0.4722222222222222	0.1111111111111111	0.0	1.4166666666666667	0.5	0.3611111111111111	0.1388888888888889	0.08333333333333333	0.1388888888888889	0.08333333333333333	0.1111111111111111	0.2222222222222222	0.08333333333333333	0.5555555555555556	0.027777777777777776	0.0	0.0	0.19444444444444445	0.027777777777777776	3.1666666666666665	0.4722222222222222	5.055555555555555	1.2222222222222223	0.4444444444444444	0.1388888888888889	0.1388888888888889	0.0	0.9722222222222222	1.5833333333333333	0.2777777777777778	0.3888888888888889	13.38888888888889	26.75	0.25	0.3333333333333333	8.0	0.7222222222222222
517	85.0	543.0	145.07142857142858	0.0	17.928571428571427	127.42857142857143	59.285714285714285	0.21428571428571427	0.07142857142857142	0.2857142857142857	7.5	0.7142857142857143	0.35714285714285715	2.0714285714285716	0.0	0.14285714285714285	0.14285714285714285	0.5714285714285714	0.0	0.0	1.3571428571428572	1.9285714285714286	0.07142857142857142	0.0	0.07142857142857142	0.5714285714285714	0.42857142857142855	0.0	0.07142857142857142	0.07142857142857142	0.07142857142857142	2.0	0.5	8.214285714285714	0.8571428571428571	1.4285714285714286	0.07142857142857142	0.14285714285714285	0.0	0.14285714285714285	0.14285714285714285	0.14285714285714285	0.42857142857142855	28.5	48.785714285714285	0.2857142857142857	0.42857142857142855	7.714285714285714	0.7857142857142857
518	87.0	668.0	140.61428571428573	0.04285714285714286	15.9	115.57142857142857	57.542857142857144	0.07142857142857142	0.38571428571428573	0.08571428571428572	0.17142857142857143	0.8428571428571429	1.2142857142857142	0.17142857142857143	0.02857142857142857	3.7	0.38571428571428573	0.8285714285714286	0.22857142857142856	0.04285714285714286	0.37142857142857144	0.34285714285714286	0.2	0.18571428571428572	0.0	0.2857142857142857	0.32857142857142857	0.0	0.05714285714285714	0.11428571428571428	0.07142857142857142	5.271428571428571	0.5	8.457142857142857	1.1428571428571428	0.2714285714285714	0.11428571428571428	0.12857142857142856	0.02857142857142857	0.8428571428571429	0.35714285714285715	0.2714285714285714	0.4142857142857143	16.32857142857143	29.82857142857143	0.42857142857142855	0.5571428571428572	10.642857142857142	1.0285714285714285
519	87.0	758.0	120.96551724137932	0.13793103448275862	15.413793103448276	115.65517241379311	62.55172413793103	0.034482758620689655	0.3103448275862069	1.0344827586206897	7.827586206896552	0.8620689655172413	0.5862068965517241	1.5172413793103448	0.13793103448275862	0.034482758620689655	0.27586206896551724	0.13793103448275862	0.27586206896551724	0.06896551724137931	7.896551724137931	5.724137931034483	0.13793103448275862	0.3103448275862069	0.034482758620689655	5.586206896551724	0.10344827586206896	0.0	0.034482758620689655	0.034482758620689655	0.0	1.4482758620689655	0.4482758620689655	5.482758620689655	0.896551724137931	2.9655172413793105	0.13793103448275862	0.10344827586206896	0.0	0.13793103448275862	2.896551724137931	0.10344827586206896	0.41379310344827586	6.448275862068965	10.724137931034482	0.06896551724137931	4.0344827586206895	11.310344827586206	1.0344827586206897
520	84.0	856.0	102.0	0.0	19.0	112.33333333333333	53.666666666666664	0.6666666666666666	0.0	4.0	12.333333333333334	2.6666666666666665	0.3333333333333333	0.0	0.0	0.3333333333333333	1.3333333333333333	0.3333333333333333	0.0	0.0	0.3333333333333333	0.0	0.0	0.3333333333333333	0.0	12.333333333333334	0.6666666666666666	0.0	0.0	0.0	0.0	7.333333333333333	0.6666666666666666	3.3333333333333335	7.666666666666667	0.0	0.0	0.0	0.0	1.0	12.666666666666666	0.3333333333333333	0.3333333333333333	0.6666666666666666	1.3333333333333333	0.3333333333333333	0.3333333333333333	14.333333333333334	0.0
521	86.0	932.0	118.67647058823529	0.11764705882352941	13.647058823529411	115.26470588235294	57.61764705882353	0.058823529411764705	0.3235294117647059	0.4117647058823529	12.617647058823529	1.5588235294117647	0.5294117647058824	1.2352941176470589	0.08823529411764706	0.11764705882352941	0.38235294117647056	0.5294117647058824	0.23529411764705882	0.2647058823529412	2.4411764705882355	15.117647058823529	0.29411764705882354	0.20588235294117646	0.029411764705882353	0.5882352941176471	0.2647058823529412	0.08823529411764706	0.38235294117647056	32.05882352941177	0.35294117647058826	3.176470588235294	0.7647058823529411	5.411764705882353	1.3823529411764706	0.8823529411764706	0.11764705882352941	0.4117647058823529	0.08823529411764706	0.38235294117647056	1.1176470588235294	0.5882352941176471	0.29411764705882354	0.7352941176470589	0.8529411764705882	0.5	6.4411764705882355	9.088235294117647	0.5882352941176471
522	86.0	1000.0	127.75555555555556	0.06666666666666667	14.822222222222223	117.31111111111112	58.51111111111111	0.17777777777777778	0.2	0.2222222222222222	11.88888888888889	1.1111111111111112	1.288888888888889	0.9777777777777777	0.06666666666666667	0.3111111111111111	0.5555555555555556	0.6	0.15555555555555556	0.06666666666666667	0.5555555555555556	0.8222222222222222	0.06666666666666667	0.06666666666666667	0.044444444444444446	0.28888888888888886	0.2	0.06666666666666667	0.1111111111111111	18.68888888888889	0.24444444444444444	3.2	0.4222222222222222	4.911111111111111	1.1333333333333333	1.3555555555555556	0.08888888888888889	0.28888888888888886	0.022222222222222223	0.24444444444444444	0.4	0.6222222222222222	0.37777777777777777	7.622222222222222	13.933333333333334	0.4444444444444444	2.3555555555555556	8.4	0.6
523	87.0	1124.0	118.23333333333333	0.03333333333333333	15.433333333333334	114.45	57.13333333333333	0.15	0.4666666666666667	0.15	0.8	1.0333333333333334	4.766666666666667	0.31666666666666665	0.03333333333333333	2.95	0.6166666666666667	0.8	0.11666666666666667	0.06666666666666667	0.4	0.5333333333333333	0.21666666666666667	0.2	0.06666666666666667	0.38333333333333336	0.15	0.05	0.03333333333333333	0.2833333333333333	0.016666666666666666	4.75	0.45	14.683333333333334	1.7833333333333334	0.4166666666666667	0.11666666666666667	0.1	0.03333333333333333	0.4666666666666667	0.1	0.45	0.5	31.05	58.4	0.4666666666666667	1.3333333333333333	14.483333333333333	0.65
524	86.0	549.0	152.96875	0.0625	15.125	119.65625	61.5625	0.15625	0.03125	0.125	10.78125	0.65625	0.65625	1.21875	0.03125	0.0625	0.1875	0.4375	0.0625	0.03125	1.3125	1.40625	0.09375	0.03125	0.03125	0.1875	0.0625	0.0	0.03125	0.0625	0.0	1.75	0.3125	4.28125	0.28125	2.625	0.0625	0.03125	0.0	0.15625	0.0625	0.25	0.28125	19.8125	34.34375	0.125	0.65625	7.21875	0.84375
525	87.0	964.0	129.77777777777777	0.07407407407407407	15.185185185185185	113.77777777777777	56.48148148148148	0.037037037037037035	0.2962962962962963	0.07407407407407407	0.25925925925925924	0.8518518518518519	0.48148148148148145	0.2962962962962963	0.0	2.962962962962963	0.25925925925925924	0.5925925925925926	0.18518518518518517	0.037037037037037035	0.37037037037037035	0.25925925925925924	0.07407407407407407	0.07407407407407407	0.14814814814814814	0.25925925925925924	0.3333333333333333	0.0	0.0	0.1111111111111111	0.0	3.6296296296296298	0.2222222222222222	5.888888888888889	1.0	0.037037037037037035	0.0	0.2222222222222222	0.0	0.4444444444444444	0.07407407407407407	0.18518518518518517	0.7407407407407407	8.333333333333334	16.11111111111111	0.4074074074074074	0.8518518518518519	10.037037037037036	0.8888888888888888
526	87.0	1113.0	118.66666666666667	0.1111111111111111	14.777777777777779	115.86111111111111	58.916666666666664	0.1388888888888889	0.6666666666666666	0.1111111111111111	0.25	1.5833333333333333	0.8055555555555556	0.08333333333333333	0.0	6.666666666666667	0.4166666666666667	0.9722222222222222	0.1111111111111111	0.1388888888888889	0.3888888888888889	0.5833333333333334	0.3888888888888889	0.2222222222222222	0.1388888888888889	0.6111111111111112	0.19444444444444445	0.027777777777777776	0.0	0.3611111111111111	0.1111111111111111	6.472222222222222	0.75	10.194444444444445	1.8611111111111112	0.25	0.25	0.19444444444444445	0.08333333333333333	3.1944444444444446	0.16666666666666666	0.19444444444444445	0.7222222222222222	0.8333333333333334	1.9166666666666667	0.25	0.9722222222222222	12.13888888888889	0.6111111111111112
527	87.0	1335.0	92.5	0.09090909090909091	14.909090909090908	113.63636363636364	58.45454545454545	0.0	0.2727272727272727	0.045454545454545456	0.3181818181818182	0.9090909090909091	0.5909090909090909	0.18181818181818182	0.09090909090909091	1.2272727272727273	1.0	0.9090909090909091	0.13636363636363635	0.045454545454545456	0.2727272727272727	0.3181818181818182	0.045454545454545456	0.045454545454545456	0.0	0.0	0.22727272727272727	0.0	0.0	0.22727272727272727	0.09090909090909091	4.136363636363637	0.5909090909090909	7.954545454545454	0.5454545454545454	0.9545454545454546	0.2727272727272727	0.09090909090909091	0.045454545454545456	1.4545454545454546	0.13636363636363635	0.45454545454545453	0.6363636363636364	13.590909090909092	25.318181818181817	0.4090909090909091	0.9545454545454546	10.0	1.4090909090909092
528	89.0	304.0	131.06666666666666	0.022222222222222223	14.577777777777778	119.02222222222223	60.266666666666666	0.08888888888888889	0.2	0.13333333333333333	1.5777777777777777	0.4444444444444444	0.5111111111111111	0.2222222222222222	0.044444444444444446	2.1777777777777776	0.3333333333333333	0.4666666666666667	0.022222222222222223	0.022222222222222223	0.24444444444444444	0.5333333333333333	0.13333333333333333	0.24444444444444444	0.022222222222222223	0.08888888888888889	0.06666666666666667	0.0	0.022222222222222223	0.24444444444444444	0.044444444444444446	2.688888888888889	0.4444444444444444	6.711111111111111	1.1555555555555554	0.7777777777777778	0.3111111111111111	0.13333333333333333	0.0	0.6888888888888889	0.13333333333333333	0.044444444444444446	0.4888888888888889	17.22222222222222	31.31111111111111	0.2222222222222222	0.8444444444444444	10.311111111111112	0.6666666666666666
529	87.0	868.0	106.77777777777777	0.16666666666666666	15.833333333333334	119.83333333333333	58.77777777777778	0.0	0.3333333333333333	0.5555555555555556	0.2777777777777778	1.1111111111111112	0.4444444444444444	0.3333333333333333	0.05555555555555555	18.833333333333332	0.2222222222222222	0.6666666666666666	0.05555555555555555	0.05555555555555555	0.4444444444444444	0.8333333333333334	0.1111111111111111	0.16666666666666666	0.0	0.3888888888888889	0.16666666666666666	0.0	0.05555555555555555	0.05555555555555555	0.0	1.9444444444444444	0.6111111111111112	5.611111111111111	0.9444444444444444	0.05555555555555555	0.1111111111111111	0.16666666666666666	0.0	0.4444444444444444	0.1111111111111111	0.16666666666666666	0.3333333333333333	0.8333333333333334	2.111111111111111	0.0	0.6666666666666666	7.5	0.8333333333333334
530	90.0	876.0	123.41935483870968	0.08064516129032258	15.725806451612904	116.91935483870968	57.61290322580645	0.08064516129032258	0.1935483870967742	0.16129032258064516	0.3709677419354839	1.0	1.4516129032258065	0.3548387096774194	0.08064516129032258	3.596774193548387	0.5806451612903226	0.967741935483871	0.0967741935483871	0.04838709677419355	0.8064516129032258	1.6129032258064515	0.1935483870967742	0.1935483870967742	0.06451612903225806	0.41935483870967744	0.9032258064516129	0.016129032258064516	0.04838709677419355	0.5	0.08064516129032258	2.935483870967742	0.43548387096774194	7.838709677419355	1.4516129032258065	1.5	0.12903225806451613	0.08064516129032258	0.03225806451612903	0.6774193548387096	0.20967741935483872	0.27419354838709675	1.0	28.322580645161292	49.25806451612903	0.3870967741935484	0.8548387096774194	12.064516129032258	0.7096774193548387
531	89.0	1094.0	124.97727272727273	0.1590909090909091	14.795454545454545	117.5909090909091	58.59090909090909	0.11363636363636363	0.7954545454545454	0.3409090909090909	15.931818181818182	2.272727272727273	1.0681818181818181	0.8181818181818182	0.09090909090909091	0.22727272727272727	0.6363636363636364	0.8181818181818182	0.25	0.09090909090909091	0.8181818181818182	1.9090909090909092	0.06818181818181818	0.11363636363636363	0.045454545454545456	0.5681818181818182	0.4090909090909091	0.06818181818181818	0.18181818181818182	13.840909090909092	0.09090909090909091	5.090909090909091	0.7727272727272727	9.840909090909092	2.590909090909091	1.2272727272727273	0.1590909090909091	0.5454545454545454	0.0	0.75	0.5454545454545454	0.4318181818181818	0.5227272727272727	27.181818181818183	46.45454545454545	0.45454545454545453	8.954545454545455	13.318181818181818	0.7727272727272727
532	87.0	1131.0	162.77777777777777	0.2222222222222222	16.666666666666668	118.55555555555556	59.333333333333336	0.1111111111111111	0.0	0.1111111111111111	1.3333333333333333	0.4444444444444444	1.0	0.0	0.0	0.7777777777777778	0.3333333333333333	0.1111111111111111	0.1111111111111111	0.0	0.0	0.3333333333333333	0.2222222222222222	0.1111111111111111	0.2222222222222222	0.3333333333333333	0.1111111111111111	0.0	0.1111111111111111	0.2222222222222222	0.0	4.666666666666667	0.2222222222222222	9.666666666666666	0.8888888888888888	0.1111111111111111	0.3333333333333333	0.0	0.0	0.3333333333333333	0.0	0.0	0.2222222222222222	88.44444444444444	100.0	0.7777777777777778	1.0	6.888888888888889	1.2222222222222223
533	90.0	4.0	137.56363636363636	0.05454545454545454	16.236363636363638	116.96363636363637	57.36363636363637	0.07272727272727272	0.16363636363636364	0.2545454545454545	14.272727272727273	1.2363636363636363	0.43636363636363634	1.4181818181818182	0.03636363636363636	0.09090909090909091	0.32727272727272727	0.5636363636363636	0.12727272727272726	0.16363636363636364	0.5818181818181818	1.1454545454545455	0.07272727272727272	0.10909090909090909	0.0	0.43636363636363634	0.09090909090909091	0.0	0.01818181818181818	0.05454545454545454	0.0	1.1636363636363636	0.6181818181818182	2.6545454545454548	1.018181818181818	2.581818181818182	0.14545454545454545	0.03636363636363636	0.01818181818181818	0.2545454545454545	0.10909090909090909	0.07272727272727272	0.32727272727272727	22.672727272727272	42.30909090909091	0.21818181818181817	0.5636363636363636	6.381818181818182	0.8545454545454545
534	88.0	295.0	116.57142857142857	0.047619047619047616	16.095238095238095	116.33333333333333	54.76190476190476	0.0	0.2857142857142857	3.380952380952381	9.523809523809524	1.1428571428571428	0.6666666666666666	0.2857142857142857	0.047619047619047616	1.7142857142857142	0.5714285714285714	0.3333333333333333	0.047619047619047616	0.0	0.23809523809523808	0.23809523809523808	0.0	1.0	0.0	2.5714285714285716	0.14285714285714285	0.0	0.0	0.19047619047619047	0.0	2.761904761904762	0.5238095238095238	6.619047619047619	1.2380952380952381	0.5714285714285714	0.23809523809523808	0.19047619047619047	0.0	0.7619047619047619	3.619047619047619	0.23809523809523808	0.6190476190476191	25.333333333333332	46.19047619047619	0.14285714285714285	0.5714285714285714	11.571428571428571	0.7619047619047619
535	91.0	858.0	118.5375	0.0875	15.3125	116.2625	57.925	0.1	0.3625	0.15	0.4375	1.6125	1.0125	0.3375	0.05	6.8125	0.475	0.6125	0.2	0.05	0.475	0.6625	0.225	0.15	0.1	0.475	0.4125	0.0	0.0125	0.175	0.025	3.6125	0.5125	10.175	1.4625	0.4875	0.25	0.275	0.0125	1.25	0.25	0.225	0.8375	14.8125	29.2	0.2875	0.875	12.7375	0.9625
536	91.0	1044.0	147.875	0.03125	16.15625	115.5	55.265625	0.046875	0.15625	0.3125	10.578125	1.296875	1.515625	1.15625	0.078125	0.21875	0.328125	0.671875	0.4375	0.15625	7.015625	3.5	0.234375	0.203125	0.0	0.328125	0.296875	0.015625	0.015625	0.140625	0.0625	1.59375	1.21875	4.515625	0.640625	0.203125	0.265625	0.15625	0.0	0.375	0.484375	0.359375	0.25	21.375	39.75	0.484375	3.3125	11.84375	0.96875
537	89.0	1078.0	118.05555555555556	0.08333333333333333	14.972222222222221	116.88888888888889	57.25	0.0	0.4166666666666667	0.25	6.944444444444445	1.4444444444444444	0.5833333333333334	0.6944444444444444	0.1388888888888889	0.19444444444444445	0.8611111111111112	1.2777777777777777	0.2222222222222222	0.4444444444444444	3.9166666666666665	70.05555555555556	0.3055555555555556	0.3055555555555556	0.05555555555555555	0.4444444444444444	0.2777777777777778	0.16666666666666666	0.25	18.305555555555557	0.4444444444444444	5.0	0.9166666666666666	9.88888888888889	1.4722222222222223	1.5	0.1388888888888889	1.0833333333333333	0.027777777777777776	1.3611111111111112	0.5	0.6944444444444444	0.5277777777777778	30.694444444444443	53.833333333333336	0.6666666666666666	3.638888888888889	12.75	0.8611111111111112
538	90.0	1199.0	128.57142857142858	0.09523809523809523	16.0	117.26190476190476	60.404761904761905	0.09523809523809523	0.23809523809523808	0.07142857142857142	0.3333333333333333	0.9523809523809523	0.5238095238095238	0.19047619047619047	0.09523809523809523	4.928571428571429	0.8095238095238095	1.0476190476190477	0.09523809523809523	0.0	0.4523809523809524	0.4523809523809524	0.19047619047619047	0.30952380952380953	0.07142857142857142	0.7142857142857143	0.35714285714285715	0.023809523809523808	0.0	0.11904761904761904	0.047619047619047616	5.857142857142857	0.6904761904761905	11.30952380952381	1.5714285714285714	0.14285714285714285	0.11904761904761904	0.21428571428571427	0.0	0.9761904761904762	0.07142857142857142	0.21428571428571427	0.7619047619047619	7.071428571428571	13.333333333333334	0.35714285714285715	1.119047619047619	20.952380952380953	0.8571428571428571
539	92.0	77.0	142.70833333333334	0.013888888888888888	15.375	114.34722222222223	59.763888888888886	0.08333333333333333	0.013888888888888888	0.1388888888888889	2.111111111111111	0.2916666666666667	0.3611111111111111	1.2638888888888888	0.041666666666666664	0.09722222222222222	0.2638888888888889	0.3472222222222222	0.041666666666666664	0.0	0.8194444444444444	1.2083333333333333	0.05555555555555555	0.2638888888888889	0.027777777777777776	0.06944444444444445	0.1111111111111111	0.013888888888888888	0.027777777777777776	0.0	0.0	0.625	0.6111111111111112	3.1527777777777777	0.3888888888888889	9.26388888888889	0.1527777777777778	0.027777777777777776	0.013888888888888888	0.08333333333333333	0.20833333333333334	0.027777777777777776	0.19444444444444445	30.055555555555557	51.47222222222222	0.2916666666666667	0.4166666666666667	4.875	0.8611111111111112
540	90.0	146.0	134.2962962962963	0.0	15.25925925925926	114.25925925925925	59.629629629629626	0.18518518518518517	0.1111111111111111	0.18518518518518517	0.18518518518518517	0.18518518518518517	0.037037037037037035	0.037037037037037035	0.037037037037037035	0.5925925925925926	0.2222222222222222	0.2962962962962963	0.0	0.07407407407407407	0.37037037037037035	0.25925925925925924	0.1111111111111111	0.14814814814814814	0.1111111111111111	0.1111111111111111	0.07407407407407407	0.0	0.0	0.14814814814814814	0.0	2.3333333333333335	1.3703703703703705	1.9259259259259258	0.2962962962962963	0.5185185185185185	0.07407407407407407	0.037037037037037035	0.0	0.18518518518518517	0.1111111111111111	0.2222222222222222	0.14814814814814814	9.851851851851851	18.666666666666668	0.1111111111111111	0.4074074074074074	2.259259259259259	0.4444444444444444
541	92.0	626.0	142.5909090909091	0.06060606060606061	14.530303030303031	118.1969696969697	58.13636363636363	0.12121212121212122	0.13636363636363635	0.42424242424242425	0.16666666666666666	0.5909090909090909	0.4090909090909091	0.2878787878787879	0.030303030303030304	1.8333333333333333	0.25757575757575757	0.48484848484848486	0.12121212121212122	0.030303030303030304	0.3787878787878788	0.45454545454545453	0.18181818181818182	0.06060606060606061	0.045454545454545456	0.13636363636363635	0.13636363636363635	0.0	0.015151515151515152	0.12121212121212122	0.030303030303030304	4.045454545454546	0.2727272727272727	8.484848484848484	0.9545454545454546	0.2727272727272727	0.19696969696969696	0.13636363636363635	0.015151515151515152	1.1818181818181819	0.18181818181818182	0.10606060606060606	0.5151515151515151	13.0	23.757575757575758	0.3333333333333333	0.5606060606060606	8.727272727272727	0.6060606060606061
542	91.0	985.0	109.54838709677419	0.03225806451612903	14.67741935483871	114.16129032258064	57.03225806451613	0.04838709677419355	0.24193548387096775	0.24193548387096775	0.3387096774193548	1.0806451612903225	1.0	0.1774193548387097	0.06451612903225806	6.790322580645161	0.4838709677419355	0.9354838709677419	0.1935483870967742	0.04838709677419355	0.20967741935483872	0.5806451612903226	0.2903225806451613	0.12903225806451613	0.03225806451612903	0.3387096774193548	1.096774193548387	0.016129032258064516	0.08064516129032258	0.22580645161290322	0.04838709677419355	2.903225806451613	0.6774193548387096	4.983870967741935	0.8870967741935484	0.3064516129032258	0.3548387096774194	0.11290322580645161	0.04838709677419355	1.9193548387096775	0.27419354838709675	0.6129032258064516	0.3387096774193548	22.677419354838708	40.774193548387096	0.3709677419354839	0.8387096774193549	9.564516129032258	0.6129032258064516
543	90.0	158.0	117.28571428571429	0.14285714285714285	14.428571428571429	113.71428571428571	59.857142857142854	0.14285714285714285	0.2857142857142857	0.0	0.2857142857142857	0.14285714285714285	0.0	0.0	0.0	0.0	0.0	0.0	0.0	0.0	0.0	0.0	0.14285714285714285	0.0	0.0	0.14285714285714285	0.0	0.0	0.0	0.14285714285714285	0.0	1.4285714285714286	1.5714285714285714	2.0	0.0	0.5714285714285714	0.14285714285714285	0.14285714285714285	0.0	0.0	0.5714285714285714	0.0	0.14285714285714285	23.571428571428573	40.0	0.0	0.14285714285714285	2.142857142857143	1.5714285714285714
544	92.0	341.0	96.96666666666667	0.1	15.4	118.23333333333333	57.766666666666666	0.03333333333333333	0.1	0.06666666666666667	2.6333333333333333	0.5	0.16666666666666666	1.3	0.0	0.03333333333333333	0.1	0.26666666666666666	0.1	0.1	0.6333333333333333	1.4666666666666666	0.0	0.16666666666666666	0.0	0.16666666666666666	0.03333333333333333	0.0	0.0	0.0	0.0	0.7	0.2	1.3666666666666667	0.26666666666666666	0.8666666666666667	0.1	0.13333333333333333	0.03333333333333333	0.03333333333333333	0.1	0.0	0.16666666666666666	33.333333333333336	59.5	0.03333333333333333	0.3	2.6	0.8666666666666667
545	92.0	348.0	126.88888888888889	0.0	14.4	118.77777777777777	59.17777777777778	0.15555555555555556	0.13333333333333333	0.1111111111111111	4.977777777777778	0.6222222222222222	0.26666666666666666	1.488888888888889	0.022222222222222223	0.044444444444444446	0.3111111111111111	0.37777777777777777	0.1111111111111111	0.022222222222222223	0.7555555555555555	0.9111111111111111	0.044444444444444446	0.044444444444444446	0.0	0.5111111111111111	0.022222222222222223	0.0	0.0	0.044444444444444446	0.044444444444444446	1.2	0.37777777777777777	2.1777777777777776	0.4666666666666667	0.6	0.022222222222222223	0.15555555555555556	0.08888888888888889	0.35555555555555557	0.044444444444444446	0.1111111111111111	0.17777777777777778	25.22222222222222	46.51111111111111	0.17777777777777778	0.4888888888888889	4.444444444444445	0.7333333333333333
546	92.0	911.0	119.96969696969697	0.015151515151515152	15.454545454545455	113.39393939393939	58.333333333333336	0.12121212121212122	0.3333333333333333	0.16666666666666666	6.409090909090909	0.9848484848484849	1.106060606060606	0.45454545454545453	0.030303030303030304	0.9848484848484849	0.6060606060606061	0.6515151515151515	0.9242424242424242	0.15151515151515152	1.0454545454545454	2.212121212121212	0.18181818181818182	0.19696969696969696	0.07575757575757576	0.18181818181818182	0.4090909090909091	0.0	0.09090909090909091	6.9393939393939394	0.09090909090909091	4.0	0.6666666666666666	8.424242424242424	1.4848484848484849	1.7272727272727273	0.18181818181818182	0.30303030303030304	0.015151515151515152	0.5606060606060606	0.3484848484848485	0.4696969696969697	0.45454545454545453	27.21212121212121	49.06060606060606	0.5	7.803030303030303	11.651515151515152	0.7272727272727273
547	91.0	1104.0	124.24444444444444	0.044444444444444446	16.288888888888888	118.11111111111111	60.355555555555554	0.13333333333333333	0.4	0.7555555555555555	0.7111111111111111	3.577777777777778	22.644444444444446	5.911111111111111	0.2222222222222222	6.111111111111111	0.9333333333333333	1.3333333333333333	0.17777777777777778	0.06666666666666667	0.4888888888888889	0.4888888888888889	0.35555555555555557	0.17777777777777778	0.13333333333333333	0.6888888888888889	0.4222222222222222	0.06666666666666667	0.0	0.3333333333333333	0.08888888888888889	7.444444444444445	0.6222222222222222	18.866666666666667	2.6222222222222222	0.2222222222222222	0.3111111111111111	0.2	0.044444444444444446	2.5555555555555554	0.28888888888888886	0.13333333333333333	0.8	0.8444444444444444	1.4222222222222223	0.4444444444444444	1.0222222222222221	13.022222222222222	0.8444444444444444
548	91.0	1275.0	116.2	0.1	16.1	120.025	60.55	0.125	0.175	0.2	0.15	0.425	0.275	0.05	0.025	1.45	0.6	0.925	0.025	0.025	0.3	0.275	0.025	0.125	0.025	0.125	0.05	0.0	0.0	0.1	0.025	3.5	0.175	6.45	0.5	0.2	0.025	0.1	0.0	1.0	0.05	0.825	0.35	18.7	32.15	0.25	0.625	7.3	0.875
549	92.0	678.0	115.64864864864865	0.05405405405405406	15.027027027027026	114.29729729729729	55.67567567567568	0.10810810810810811	0.1891891891891892	0.02702702702702703	0.21621621621621623	0.43243243243243246	0.5405405405405406	0.21621621621621623	0.05405405405405406	2.135135135135135	0.13513513513513514	0.5405405405405406	0.02702702702702703	0.05405405405405406	0.13513513513513514	0.4594594594594595	0.13513513513513514	0.08108108108108109	0.16216216216216217	0.16216216216216217	0.24324324324324326	0.02702702702702703	0.02702702702702703	0.0	0.0	3.5135135135135136	0.5405405405405406	5.864864864864865	0.7837837837837838	0.3783783783783784	0.02702702702702703	0.08108108108108109	0.13513513513513514	0.6486486486486487	0.2702702702702703	0.08108108108108109	0.4864864864864865	18.81081081081081	35.62162162162162	0.2972972972972973	0.8108108108108109	8.378378378378379	0.7567567567567568
[truncated: 7,542 more rows]
[truncated: 6 more columns]
