# Supplementary material for: YOUPI: Your powerful and intelligent tool for segmenting cells from imaging mass cytometry data
Source: Front Immunol. 2023 Mar 2;14:1072118. doi: 10.3389/fimmu.2023.1072118 (PMC10019895; doi:10.3389/fimmu.2023.1072118)
Supplement: Supplementary file 7 [file DataSheet_2.csv]

Cell_ID	centroid_X	centroid_Y	80ArAr	CD11c	127I	131Xe	134Xe	138Ba	CD38	CD204	Vimentin	CD14	Tbet	CD34	CD163	PanKerat	CD11b	TSLP	CD31	Ki67	IgD	IgM	Foxp3	CD4	cKit	CD68	Bcl6	CD20	CD8a	CD138	MPO	FLT3L	CD56	VCAM1	CD127	ColIagen_Type1	CD3	CD27	Casp3_Cleaved	Podoplanin	HLADR	pS6	FLT3R	DNA	DNA	CXCL13	IgA	IgG	CXCR3
1	0.0	42.0	114.0	0.0	17.0	123.0	61.0	0.0	0.0	0.0	0.0	0.0	0.0	0.0	0.0	0.0	0.0	0.0	0.0	0.0	0.0	0.0	0.0	0.0	0.0	0.0	0.0	0.0	0.0	0.0	0.0	0.0	0.0	2.0	0.0	42.0	0.0	0.0	0.0	0.0	0.0	0.0	0.0	3.0	2.0	0.0	1.0	2.0	0.0
2	0.0	66.0	177.0	0.0	16.0	121.5	58.0	0.0	0.0	0.0	5.0	0.5	0.0	0.0	0.0	0.0	0.0	0.0	0.0	0.0	0.0	0.0	0.0	0.0	0.0	0.0	0.0	0.0	0.0	0.0	0.0	0.0	0.0	2.5	1.0	2.5	0.0	0.0	0.0	0.0	0.5	0.0	0.0	5.5	10.5	0.0	0.0	8.5	0.0
3	0.0	98.0	123.5	0.0	13.0	129.0	60.0	0.0	0.0	0.0	2.0	0.5	0.0	0.0	0.0	0.0	0.0	0.0	0.0	0.0	1.0	1.0	0.0	0.0	0.0	0.0	0.0	0.0	0.0	0.0	0.0	0.5	0.0	1.0	0.0	1.5	0.0	0.0	0.0	0.0	0.0	0.0	0.5	20.0	22.5	0.0	0.5	2.0	0.0
4	1.0	277.0	97.0	0.0	14.0	110.0	55.0	0.0	0.0	0.0	58.0	2.0	1.0	1.0	0.0	0.0	0.0	0.0	0.0	0.0	1.0	0.0	0.0	0.0	0.0	0.0	0.0	0.0	0.0	0.0	0.0	1.0	1.0	4.0	0.0	0.0	0.0	0.0	0.0	0.0	0.0	0.0	0.0	11.0	16.0	0.0	1.0	11.0	0.0
5	0.0	286.0	139.0	0.0	21.0	104.0	56.0	0.0	1.0	0.0	2.0	0.0	0.0	1.0	0.0	0.0	1.0	0.0	0.0	0.0	0.0	0.0	0.0	0.0	0.0	0.0	0.0	0.0	0.0	0.0	0.0	0.0	0.0	0.0	0.0	4.0	0.0	0.0	0.0	0.0	0.0	0.0	0.0	26.0	63.0	0.0	1.0	1.0	0.0
6	0.0	293.0	90.5	0.0	15.0	108.0	65.5	0.0	0.0	0.0	0.0	1.0	0.0	0.0	0.0	1.5	0.0	0.5	0.0	0.0	0.0	0.0	0.0	0.0	0.0	1.0	1.0	0.0	0.0	1.0	0.0	2.0	0.0	7.5	0.5	0.0	0.0	0.0	0.0	1.0	0.5	0.0	0.5	41.0	63.5	0.5	0.5	12.0	0.5
7	4.0	299.0	87.0	0.0	15.0	119.5	58.5	0.0	0.0	0.0	1.0	1.0	0.0	0.0	0.0	1.0	0.0	0.0	0.0	0.0	0.0	0.0	0.0	0.0	0.0	0.0	0.0	0.0	0.0	1.0	0.0	3.0	1.0	8.5	1.0	0.0	0.0	0.0	0.0	1.0	1.0	0.0	1.0	16.0	39.0	0.0	0.0	12.0	0.0
8	2.0	306.0	130.0	0.0	15.0	116.0	57.0	0.0	0.0	0.0	0.0	1.0	0.0	0.0	0.0	2.0	0.0	0.0	0.0	0.0	0.0	0.0	0.0	0.0	0.0	0.0	0.0	0.0	0.0	1.0	0.0	4.0	1.0	7.0	2.0	0.0	0.0	0.0	0.0	1.0	0.0	0.0	0.0	20.0	35.0	0.0	0.0	9.0	1.0
9	0.0	315.0	177.5	0.0	14.0	112.0	52.5	0.0	0.0	0.0	0.0	1.5	0.5	0.0	0.0	2.5	0.5	0.0	0.0	0.0	0.0	0.0	0.0	0.0	0.0	0.0	0.0	0.0	0.0	0.5	0.0	3.0	1.0	7.0	4.0	0.0	0.0	0.0	0.0	0.0	0.0	0.0	0.5	8.0	14.0	0.0	1.0	18.5	0.0
10	0.0	321.0	73.0	0.0	18.0	110.0	51.0	0.0	0.0	0.0	0.0	2.0	0.0	0.0	0.0	21.0	0.0	0.0	0.0	0.0	0.0	0.0	0.0	0.0	0.0	0.0	0.0	0.0	0.0	0.0	0.0	5.0	1.0	2.0	2.0	0.0	0.0	0.0	0.0	1.0	0.0	0.0	1.0	17.0	38.0	0.0	0.0	9.0	1.0
11	2.0	333.0	132.0	0.0	16.0	117.0	58.0	0.0	0.0	0.0	0.0	1.0	0.0	0.0	0.0	1.0	1.0	1.0	0.0	0.0	0.0	0.0	0.0	0.0	0.0	0.0	0.0	0.0	0.0	1.0	0.0	3.0	0.0	8.0	1.0	0.0	0.0	0.0	0.0	0.0	0.0	0.0	0.0	32.0	45.0	0.0	1.0	9.0	1.0
12	0.0	340.0	131.0	0.0	14.0	116.5	61.5	0.0	0.0	0.0	0.0	1.0	1.0	0.0	0.0	1.5	1.0	0.5	0.0	0.0	0.0	0.0	0.0	0.0	0.0	0.0	0.0	0.0	0.0	0.0	0.0	4.0	1.0	6.0	3.0	0.0	0.0	0.0	0.0	0.0	0.0	0.0	0.0	29.0	57.0	0.0	0.0	9.5	0.0
13	2.0	347.0	116.0	0.0	15.0	117.0	62.0	0.0	0.0	0.0	0.0	1.0	0.0	0.0	0.0	2.5	0.5	1.0	0.0	0.0	0.0	0.0	0.0	0.0	0.0	0.0	1.0	0.0	0.0	0.0	0.0	2.5	0.0	4.0	1.0	0.0	0.0	0.0	0.0	0.0	0.0	0.0	0.0	34.0	66.0	0.0	0.0	5.5	1.0
14	0.0	353.0	199.5	0.0	14.0	115.0	56.0	0.0	0.0	0.0	0.0	1.0	0.0	0.0	0.0	1.0	0.0	1.0	0.0	0.0	0.0	0.0	0.0	0.0	0.0	0.0	1.0	0.0	0.0	0.0	0.0	2.0	0.5	7.0	3.0	0.0	0.0	0.0	0.0	0.5	0.0	0.0	0.0	40.0	64.0	0.0	1.0	10.5	1.0
15	3.0	363.0	131.5	0.0	16.0	116.0	58.0	0.0	0.0	0.0	0.0	1.0	0.0	0.0	0.0	4.5	1.0	1.0	0.0	0.0	0.0	0.0	0.0	0.0	0.0	0.0	0.0	0.0	0.0	1.0	0.0	5.0	0.5	4.0	3.0	0.0	0.0	0.0	0.0	0.0	0.0	0.0	0.0	18.5	37.5	0.0	0.0	7.5	1.0
16	0.0	372.0	68.5	0.0	14.5	111.5	55.5	0.0	0.0	0.5	0.0	3.0	0.0	0.0	0.0	18.0	1.0	1.0	0.0	0.0	0.0	0.5	0.0	0.0	0.0	0.0	0.0	0.0	0.0	1.5	0.0	3.5	0.5	2.5	3.0	0.0	0.0	0.0	0.0	0.0	0.0	0.0	0.0	0.0	0.0	0.0	0.0	11.5	1.0
17	1.0	385.0	122.0	0.0	14.0	119.0	57.0	0.0	0.0	0.0	0.0	1.0	0.0	0.0	0.0	3.0	0.0	1.0	0.0	0.0	0.0	0.0	0.0	0.0	0.0	0.0	0.0	0.0	0.0	1.0	0.0	3.0	0.0	4.0	3.0	0.0	0.0	0.0	0.0	1.0	0.0	0.0	0.0	29.0	61.0	0.0	1.0	11.0	1.0
18	1.0	400.0	172.5	0.0	15.0	114.0	61.5	0.0	0.0	0.0	0.0	0.0	0.0	0.0	0.0	2.0	0.0	0.0	0.0	0.0	0.0	0.0	0.0	0.0	0.0	0.0	0.0	0.0	0.0	1.0	0.0	2.0	0.0	3.0	1.0	0.0	0.0	0.0	0.0	0.0	0.0	0.0	0.0	2.0	3.0	0.0	0.5	8.5	1.0
19	3.0	415.0	117.0	0.0	15.0	117.0	56.5	0.0	0.0	0.0	1.0	0.0	0.0	0.0	0.0	0.0	0.0	0.0	0.0	0.0	1.0	1.0	0.0	0.0	0.0	0.0	0.0	0.0	0.0	0.0	0.0	0.0	0.0	3.0	0.0	0.5	0.0	0.0	0.0	0.0	0.0	0.0	0.0	6.0	8.5	0.0	1.0	6.0	0.0
20	4.0	914.0	122.5	0.0	15.5	114.0	58.5	0.0	0.0	0.0	3.0	1.0	0.0	0.0	0.0	0.0	0.0	0.0	0.0	0.0	1.0	2.0	0.0	0.0	0.0	0.0	0.0	0.0	0.0	0.0	0.0	1.0	0.0	4.0	0.0	1.0	0.0	0.0	0.0	0.0	1.0	0.0	0.0	27.0	45.5	0.0	1.0	6.0	0.0
21	0.0	945.0	132.0	0.0	13.5	123.5	61.5	0.0	0.0	0.0	16.5	2.5	0.0	1.0	0.0	0.0	0.0	0.5	0.0	0.0	1.0	2.0	0.0	0.0	0.0	0.0	0.0	0.0	0.0	0.0	0.0	1.5	0.0	5.0	1.0	1.0	0.0	0.0	0.0	0.0	0.0	0.0	0.5	9.0	12.5	0.0	1.5	10.5	0.5
22	1.0	971.0	154.0	0.0	17.0	111.5	56.0	0.0	1.0	0.0	0.0	1.5	2.0	0.5	0.0	7.5	0.0	0.5	0.0	0.0	0.5	1.0	0.0	0.0	0.0	0.0	0.0	0.0	0.0	0.0	0.0	6.0	3.0	90.5	8.5	1.0	1.0	0.0	0.0	1.0	0.0	0.0	0.5	2.0	3.5	0.0	1.0	7.0	0.0
23	0.0	984.0	173.0	0.0	14.0	113.5	55.0	0.0	0.0	0.0	0.0	1.0	0.5	0.0	0.0	0.0	0.5	0.5	0.0	0.0	0.0	0.0	0.0	0.0	0.0	0.0	1.0	0.0	0.0	0.0	0.0	3.5	1.0	13.5	2.0	0.0	0.0	0.0	0.0	0.0	0.0	0.0	0.0	24.0	47.0	0.0	0.0	13.5	0.0
24	1.0	1006.0	74.5	0.0	15.0	117.0	60.0	0.0	0.0	0.0	8.0	1.0	0.0	1.0	0.0	0.0	0.0	0.0	0.0	0.0	0.0	1.0	0.0	0.0	0.0	0.0	0.0	0.0	0.0	2.5	0.0	2.0	0.0	3.0	0.0	0.0	0.0	0.0	0.0	0.0	0.0	0.0	0.0	27.0	60.5	0.0	0.0	7.0	0.0
25	0.0	1051.0	173.0	0.0	15.0	117.0	55.5	0.0	0.0	0.0	0.5	1.0	0.5	1.0	0.0	0.0	0.0	0.5	0.0	0.0	2.5	1.0	0.0	0.0	0.0	0.0	0.0	0.0	0.0	0.0	0.0	1.0	1.5	3.0	0.0	0.0	0.0	0.0	0.0	0.0	0.0	0.0	0.0	51.0	97.5	1.0	1.5	11.0	0.0
26	2.0	1057.0	144.0	0.0	14.0	117.5	57.0	0.0	0.0	0.0	1.0	0.0	0.0	1.0	0.0	0.0	0.0	0.0	0.0	0.0	4.5	2.0	0.0	0.0	0.0	0.0	0.0	0.0	0.0	0.0	0.0	1.0	0.0	1.0	0.0	0.0	0.0	0.0	0.0	0.0	0.0	0.0	0.0	6.0	13.0	0.0	2.5	7.0	0.0
27	3.0	1086.0	146.5	0.0	16.5	113.5	60.0	0.0	0.0	0.0	9.5	1.0	0.0	1.0	0.0	0.0	0.0	0.0	0.0	0.0	0.0	1.0	0.0	0.0	0.0	0.0	0.0	0.0	0.0	0.0	0.0	3.0	0.0	3.0	0.0	0.0	0.0	0.0	0.0	0.0	0.0	0.0	0.0	12.5	27.5	0.0	1.0	7.0	0.5
28	4.0	1124.0	132.0	0.0	14.0	115.0	58.0	0.0	0.0	0.0	7.0	1.0	1.0	1.0	0.0	0.0	0.0	0.0	0.0	0.0	32.0	1.0	0.0	0.0	0.0	0.0	0.0	0.0	0.0	0.0	0.0	3.0	0.0	12.0	1.0	0.0	0.0	0.0	0.0	0.0	0.0	0.0	0.0	12.0	21.0	0.0	1.0	19.0	1.0
29	3.0	37.0	118.0	0.0	15.0	119.0	59.0	0.0	0.0	0.0	1.0	0.0	0.0	0.0	0.0	0.0	0.0	0.0	0.0	0.0	0.0	0.0	0.0	0.0	0.0	0.0	0.0	0.0	0.0	0.0	0.0	0.0	0.0	2.0	0.0	6.0	0.0	0.0	0.0	0.0	0.0	0.0	0.0	1.0	2.0	0.0	0.0	5.0	0.0
30	3.0	327.0	78.0	0.0	14.0	112.0	55.0	0.0	0.0	0.0	0.0	1.0	1.0	0.0	0.0	2.0	0.0	1.0	0.0	0.0	0.0	0.0	0.0	0.0	0.0	0.0	0.0	0.0	0.0	1.0	0.0	2.0	1.0	4.0	0.0	0.0	0.0	0.0	0.0	0.0	0.0	0.0	0.0	46.0	88.0	0.0	0.0	6.0	1.0
31	3.0	988.0	101.0	0.0	14.0	115.0	57.0	0.0	0.0	0.0	7.0	0.0	0.0	1.0	0.0	0.0	0.0	0.0	0.0	0.0	0.0	1.0	0.0	0.0	0.0	0.0	0.0	0.0	0.0	0.0	0.0	1.0	0.0	5.0	0.0	0.0	0.0	0.0	0.0	0.0	0.0	0.0	0.0	16.0	24.0	0.0	0.0	7.0	0.0
32	4.0	1043.0	117.0	0.0	15.0	119.0	60.0	0.0	0.0	0.0	7.0	1.0	0.0	0.0	0.0	0.0	0.0	0.0	0.0	0.0	64.0	0.0	0.0	0.0	0.0	0.0	0.0	0.0	0.0	12.0	0.0	3.0	0.0	4.0	1.0	0.0	0.0	0.0	0.0	0.0	0.0	2.0	0.0	2.0	4.0	0.0	1.0	9.0	1.0
33	6.0	954.0	144.5	0.0	16.0	118.0	57.5	0.0	0.0	0.0	0.0	1.0	1.0	0.0	0.0	1.5	0.0	0.0	0.0	0.0	0.0	0.0	0.0	0.0	0.0	0.0	0.0	0.0	0.0	0.0	0.0	2.0	0.0	12.0	1.0	0.0	0.0	0.0	0.0	0.0	0.0	0.0	0.0	18.0	36.0	0.0	0.0	10.0	0.5
34	3.0	963.0	193.5	0.0	14.0	114.0	52.0	0.0	1.0	0.0	0.0	1.0	1.0	0.0	0.0	12.0	0.0	0.5	0.0	0.0	0.0	0.0	0.0	0.0	0.0	0.5	0.0	0.0	0.0	0.0	0.0	4.0	0.5	14.0	1.0	0.0	0.0	0.0	0.0	0.0	0.0	0.0	0.0	0.0	0.5	0.0	0.0	3.0	0.5
35	4.0	95.0	144.0	0.0	17.0	125.0	58.0	0.0	0.0	0.0	3.0	0.0	0.0	1.0	0.0	0.0	0.0	1.0	0.0	0.0	0.0	0.0	0.0	0.0	0.0	0.0	0.0	0.0	0.0	0.0	0.0	2.0	1.0	1.0	0.0	1.0	0.0	0.0	0.0	0.0	0.0	0.0	0.0	17.0	26.0	0.0	0.0	5.0	1.0
36	4.0	249.0	88.0	0.0	19.0	115.5	53.5	0.0	0.0	0.0	3.5	0.0	1.0	1.0	0.0	0.0	0.0	0.0	0.0	0.0	0.5	1.0	0.0	0.0	0.0	0.0	0.0	0.0	0.0	0.0	0.0	0.0	0.0	4.5	0.5	1.0	0.0	0.0	0.0	0.0	0.0	0.0	0.0	3.0	3.5	0.0	0.5	9.5	0.5
37	5.0	286.0	157.0	0.0	15.0	116.0	54.0	0.0	0.0	0.0	2.0	0.0	0.0	0.0	0.0	0.0	0.0	0.0	0.0	0.0	0.0	0.0	0.0	0.0	0.0	0.0	0.0	0.0	0.0	0.0	0.0	0.0	0.0	1.0	0.0	1.0	0.0	0.0	0.0	0.0	0.0	0.0	0.0	13.0	24.0	0.0	0.0	2.0	0.0
38	6.0	376.0	117.0	0.0	14.0	115.0	57.0	0.0	0.0	0.0	0.0	1.0	0.0	0.0	0.0	1.0	0.0	1.0	0.0	0.0	0.0	0.0	0.0	0.0	0.0	0.0	0.0	0.0	0.0	0.0	0.0	3.0	0.0	6.0	3.0	0.0	0.0	0.0	0.0	1.0	0.0	0.0	0.0	39.0	72.0	0.0	0.0	11.0	1.0
39	4.0	455.0	101.5	0.0	16.0	115.0	55.5	0.0	0.0	0.0	5.0	1.0	0.0	1.5	0.0	0.0	0.0	0.0	0.0	0.0	0.5	1.0	0.0	0.0	0.0	0.0	0.0	0.0	0.0	0.0	0.0	1.0	0.0	2.5	0.0	2.0	0.0	0.0	0.0	0.0	0.0	0.0	0.0	12.0	24.5	0.0	0.0	3.5	0.0
40	7.0	21.0	135.0	0.0	14.5	119.0	58.5	0.0	0.0	0.0	6.0	1.0	0.0	1.0	0.0	0.0	0.0	0.0	0.0	0.0	0.0	0.0	0.0	0.0	0.0	0.0	0.0	0.0	0.0	0.0	0.0	1.0	0.0	4.0	0.0	1.5	0.0	0.0	0.0	0.0	0.0	0.0	0.0	30.5	44.5	0.0	0.0	8.0	1.0
41	6.0	64.0	109.5	0.0	15.0	117.5	57.0	0.0	0.0	0.0	1.5	0.0	0.0	0.0	0.0	0.0	0.0	0.0	0.0	0.0	0.0	0.5	0.0	0.0	0.0	0.0	0.0	0.0	0.0	0.0	0.0	0.0	0.0	2.0	0.0	10.0	0.0	0.0	0.0	0.0	0.0	0.0	0.0	11.0	25.0	0.0	0.0	3.5	0.5
42	5.0	211.0	176.0	0.0	14.0	116.0	59.0	0.0	0.0	0.0	9.0	1.0	1.0	0.0	0.0	0.0	0.0	0.0	0.0	0.0	4.0	1.0	0.0	0.0	0.0	0.0	0.0	0.0	0.0	0.0	0.0	1.0	2.0	4.0	0.0	0.0	0.0	0.0	0.0	0.0	0.0	0.0	0.0	4.0	11.0	0.0	1.0	8.0	1.0
43	8.0	317.0	123.0	0.0	15.0	114.0	58.0	0.0	0.0	0.0	0.0	1.0	0.0	0.0	0.0	2.0	0.0	0.0	0.0	0.0	0.0	0.0	0.0	0.0	0.0	0.0	0.0	0.0	0.0	1.0	0.0	3.0	0.0	4.0	2.0	0.0	0.0	0.0	0.0	0.0	0.0	0.0	0.0	22.0	41.0	0.0	0.0	10.0	1.0
44	7.0	393.0	118.5	0.0	16.0	114.0	56.5	0.0	0.0	0.0	0.0	0.0	0.0	0.0	0.0	1.0	0.0	0.0	0.0	0.0	0.0	0.0	0.0	0.0	0.0	0.0	0.0	0.0	0.0	1.0	0.0	2.0	0.0	4.0	1.0	0.0	0.0	0.0	0.0	0.0	0.0	0.0	0.0	28.5	43.5	0.0	0.0	7.5	1.0
45	7.0	975.0	114.0	0.0	15.0	118.0	59.0	0.0	0.0	0.0	0.0	1.0	1.0	0.0	0.0	3.0	0.0	1.0	0.0	0.0	0.0	0.0	0.0	0.0	0.0	0.0	0.0	0.0	0.0	0.0	0.0	3.0	0.0	8.0	0.0	0.0	0.0	0.0	0.0	0.0	0.0	0.0	0.0	11.0	18.0	0.0	1.0	7.0	0.0
46	6.0	981.0	73.0	0.0	14.0	120.0	58.5	0.0	0.0	0.0	1.0	1.0	1.0	0.0	0.0	4.5	1.0	1.0	0.0	0.0	1.0	0.0	0.0	0.0	0.0	0.0	0.0	0.0	0.0	0.0	0.0	4.0	0.0	9.0	1.0	1.0	0.0	0.0	0.0	0.0	0.0	0.0	0.5	5.5	15.0	0.0	0.0	11.0	0.0
47	10.0	1177.0	134.0	0.0	16.0	115.0	58.0	0.0	0.0	0.0	11.0	1.0	1.0	1.0	0.0	0.0	0.0	0.0	0.0	0.0	1.0	3.0	0.0	0.0	0.0	0.0	0.0	0.0	0.0	0.0	0.0	3.0	0.0	8.0	0.0	1.0	0.0	0.0	0.0	0.0	0.0	0.0	0.0	15.0	28.0	0.0	1.0	16.0	1.0
48	6.0	100.0	89.0	0.0	16.0	117.0	52.0	0.0	0.0	0.0	22.5	1.5	1.0	1.5	0.0	0.0	0.0	0.0	0.0	0.0	0.0	1.0	0.0	0.0	0.0	0.0	0.0	0.0	0.0	0.0	0.0	1.0	1.0	8.5	0.0	1.0	0.0	0.0	0.0	0.0	0.0	0.0	0.0	3.0	4.0	0.0	1.0	15.0	0.5
49	7.0	164.0	124.5	0.0	16.0	114.5	57.0	0.0	0.0	0.0	2.0	0.0	0.0	1.0	0.0	0.0	0.0	0.0	0.0	0.0	0.0	0.0	0.0	0.0	0.0	0.0	0.0	0.0	0.0	0.0	0.0	1.0	0.0	2.0	0.0	0.0	0.0	0.0	0.0	0.0	0.0	0.0	0.0	19.5	32.0	0.0	0.0	3.0	0.0
50	6.0	341.0	157.5	0.0	15.0	116.5	58.0	0.0	0.0	0.0	0.0	1.0	0.0	0.0	0.0	1.0	0.0	1.0	0.0	0.0	0.0	0.0	0.0	0.0	0.0	0.0	1.0	0.0	0.0	0.5	0.0	2.5	0.0	5.0	1.0	0.0	0.0	0.0	0.0	1.0	0.0	0.0	0.0	36.5	69.5	0.0	1.0	9.0	1.0
51	8.0	370.0	98.0	0.0	15.0	116.0	58.0	0.0	0.0	0.0	0.0	1.0	0.0	0.0	0.0	2.5	0.0	1.0	0.0	0.0	0.0	0.0	0.0	0.0	0.0	0.0	0.0	0.0	0.0	0.0	0.0	2.0	1.0	4.5	1.0	0.0	0.0	0.0	0.0	0.0	0.0	0.0	0.0	45.5	91.0	0.0	0.0	5.0	0.0
52	8.0	356.0	121.0	0.0	15.0	114.5	60.5	0.0	0.0	0.0	0.0	1.0	0.0	0.0	0.0	3.0	0.0	1.0	0.0	0.0	0.0	0.0	0.0	0.0	0.0	0.0	0.0	0.0	0.0	1.0	0.0	2.0	0.0	4.0	1.0	0.0	0.0	0.0	0.0	0.0	0.0	0.0	0.0	37.5	72.0	0.0	0.0	6.0	1.0
53	8.0	1003.0	95.0	0.0	14.0	117.0	64.0	0.0	0.0	0.0	9.0	1.0	0.0	0.0	0.0	0.0	1.0	1.0	0.0	0.0	0.0	0.0	0.0	0.0	0.0	0.0	0.0	0.0	0.0	1.0	0.0	5.0	0.0	8.0	2.0	0.0	0.0	0.0	0.0	1.0	0.0	0.0	0.0	32.0	73.0	0.0	12.0	13.0	0.0
54	7.0	1010.0	67.0	0.0	15.0	116.0	53.0	0.0	0.0	0.0	8.5	1.5	0.0	1.0	0.0	0.0	0.5	1.0	0.0	0.0	1.0	0.0	0.0	0.0	0.0	0.5	0.0	0.0	0.0	22.0	0.0	6.5	0.0	2.5	1.0	1.0	0.0	0.5	0.0	0.5	0.0	0.5	0.0	4.0	9.0	0.0	2.0	12.0	0.0
55	10.0	56.0	150.5	0.0	16.0	116.5	57.0	0.0	0.0	0.0	7.5	1.0	0.0	0.0	0.0	0.0	0.0	0.0	0.0	0.0	2.0	1.5	0.0	0.0	0.0	0.0	0.0	0.0	0.0	0.0	0.0	1.0	0.5	18.0	1.0	1.0	0.0	0.0	0.0	0.0	0.0	0.0	0.0	8.5	16.0	0.0	2.0	12.5	0.0
56	10.0	349.0	121.5	0.0	13.0	115.5	55.5	0.0	0.0	0.0	0.0	0.5	0.5	0.0	0.0	1.0	0.0	0.0	0.0	0.0	0.0	0.0	0.0	0.0	0.0	0.0	1.0	0.0	0.0	1.0	0.0	2.5	0.0	5.5	2.5	0.0	0.0	0.0	0.0	0.0	0.0	0.0	0.0	35.5	68.5	0.0	0.5	7.0	0.0
57	11.0	37.0	91.0	0.0	14.0	114.5	58.0	0.0	0.0	0.0	4.0	0.0	0.0	0.0	0.0	0.0	0.0	0.0	0.0	0.0	1.0	0.0	0.0	0.0	0.0	0.0	0.0	0.0	0.0	0.0	0.0	1.0	0.0	2.0	0.0	0.0	0.0	0.0	0.0	0.0	0.0	0.0	0.0	17.0	45.5	0.0	2.0	7.5	1.0
58	10.0	105.0	130.0	0.0	15.0	115.5	56.0	0.0	0.0	0.0	21.5	1.0	0.5	1.0	0.0	0.0	0.0	0.0	0.0	0.0	0.5	1.0	0.0	0.0	0.0	0.0	0.0	0.0	0.0	0.0	0.0	1.0	1.5	52.5	2.0	1.0	0.0	0.0	0.0	0.0	0.0	0.0	0.0	2.0	3.5	0.0	0.0	9.5	0.5
59	11.0	205.0	155.0	0.0	15.0	111.0	59.0	0.0	0.0	0.0	4.0	0.0	0.0	0.0	0.0	0.0	0.0	0.0	0.0	0.0	1.0	0.5	0.0	0.0	0.0	0.0	0.0	0.0	0.0	0.0	0.0	1.0	1.0	3.0	0.0	2.0	0.0	0.0	0.0	0.0	0.0	0.0	0.0	3.0	2.5	0.0	1.0	8.5	1.0
60	13.0	307.0	116.0	0.0	15.0	117.0	56.0	0.0	0.0	0.0	0.0	1.0	0.0	0.0	0.0	1.0	0.0	0.0	0.0	0.0	0.0	0.0	0.0	0.0	0.0	0.0	0.0	0.0	0.0	0.0	0.0	1.0	0.0	3.0	1.0	0.0	0.0	0.0	0.0	0.0	0.0	0.0	0.0	25.0	53.0	0.0	0.0	8.0	0.0
61	9.0	327.0	52.0	0.0	14.0	117.0	55.0	0.0	0.0	0.0	0.0	1.0	0.0	0.0	0.0	2.0	0.0	0.0	0.0	0.0	0.0	0.0	0.0	0.0	0.0	0.0	0.0	0.0	0.0	0.0	0.0	2.0	1.0	6.0	3.0	0.0	0.0	0.0	0.0	0.0	0.0	0.0	0.0	29.0	44.0	0.0	1.0	12.0	1.0
62	12.0	385.0	103.0	0.0	15.0	115.0	57.0	0.0	0.0	0.0	1.0	1.0	1.0	0.0	0.0	1.0	0.0	0.0	0.0	0.0	0.0	0.0	0.0	0.0	0.0	0.0	1.0	0.0	0.0	1.0	0.0	1.0	0.0	4.0	1.0	0.0	0.0	0.0	0.0	0.0	0.0	0.0	0.0	36.0	69.0	0.0	0.0	10.0	1.0
63	10.0	411.0	120.0	0.0	17.0	114.0	58.0	0.0	0.0	0.0	1.0	1.0	0.0	0.0	0.0	0.0	0.0	0.0	0.0	0.0	1.0	1.0	0.0	0.0	0.0	0.0	0.0	0.0	0.0	0.0	0.0	1.0	1.0	3.0	0.0	1.0	0.0	0.0	0.0	0.0	0.0	0.0	0.0	12.0	14.0	0.0	1.0	8.0	1.0
64	8.0	966.0	131.0	0.0	13.0	117.0	63.0	0.0	0.0	0.0	0.0	0.0	1.0	0.0	0.0	8.0	0.0	0.0	0.0	0.0	0.0	0.0	0.0	0.0	0.0	0.0	0.0	0.0	0.0	0.0	0.0	6.0	0.0	8.0	2.0	0.0	0.0	0.0	0.0	1.0	0.0	0.0	0.0	0.0	1.0	0.0	0.0	7.0	1.0
65	12.0	335.0	89.0	0.0	14.0	113.0	59.0	0.0	0.0	0.0	0.0	1.0	1.0	0.0	0.0	1.0	0.0	0.0	0.0	0.0	0.0	0.0	0.0	0.0	0.0	0.0	0.0	0.0	0.0	0.0	0.0	2.0	0.0	4.0	3.0	0.0	0.0	0.0	0.0	0.0	0.0	0.0	0.0	28.0	52.0	0.0	0.0	12.0	0.0
66	10.0	926.0	137.0	0.0	18.0	119.0	58.0	0.0	0.0	0.0	2.0	1.0	1.0	3.0	0.0	1.0	0.0	0.0	0.0	0.0	1.0	3.0	0.0	0.0	0.0	0.0	0.0	0.0	0.0	0.0	0.0	3.0	1.0	2.0	1.0	0.0	0.0	0.0	0.0	0.0	0.0	0.0	0.0	7.0	15.0	0.0	0.0	3.0	0.0
67	12.0	1060.0	111.5	0.0	14.0	116.5	57.5	0.0	0.0	0.0	13.5	1.0	0.0	1.0	0.0	0.0	0.0	0.5	0.0	0.0	1.0	2.0	0.0	0.0	0.0	0.0	0.0	0.0	0.0	1.0	0.0	2.0	0.0	4.5	0.0	0.0	0.0	0.0	0.0	0.0	0.0	0.0	0.0	21.5	31.0	0.0	1.0	8.0	0.0
68	14.0	134.0	123.0	0.0	15.0	118.0	59.0	0.0	0.0	0.0	2.0	0.0	0.0	0.0	0.0	0.0	0.0	0.0	0.0	0.0	0.0	0.0	0.0	0.0	0.0	0.0	0.0	0.0	0.0	0.0	0.0	0.0	0.0	1.0	0.0	1.0	0.0	0.0	0.0	0.0	0.0	0.0	0.0	19.0	37.0	0.0	0.0	2.0	0.5
69	11.0	289.0	124.0	0.0	15.0	114.0	59.0	0.0	0.0	0.0	2.0	1.0	0.0	0.0	0.0	0.0	0.0	0.0	0.0	0.0	0.0	0.0	0.0	0.0	0.0	0.0	0.0	0.0	0.0	0.0	0.0	2.0	0.0	2.0	1.0	1.0	0.0	0.0	0.0	0.0	0.0	0.0	0.0	9.0	22.0	0.0	0.0	4.0	1.0
70	14.0	917.0	150.0	0.0	16.0	113.0	57.0	0.0	0.0	0.0	6.0	0.0	0.0	0.0	0.0	0.0	0.0	0.0	0.0	0.0	0.0	1.0	0.0	0.0	0.0	0.0	0.0	0.0	0.0	0.0	0.0	1.0	0.0	3.0	0.0	0.0	0.0	0.0	0.0	0.0	0.0	0.0	0.0	8.0	14.5	0.0	0.0	3.0	0.5
71	11.0	947.0	35.0	0.0	16.0	118.0	59.0	0.0	0.0	0.0	0.0	0.0	0.0	2.0	0.0	0.0	1.0	0.0	0.0	0.0	0.0	1.0	0.0	0.0	0.0	0.0	1.0	0.0	0.0	0.0	0.0	3.0	0.0	2.0	0.0	0.0	0.0	0.0	0.0	0.0	0.0	0.0	0.0	9.0	14.0	0.0	0.0	3.0	1.0
72	12.0	1043.0	151.5	0.0	15.0	117.0	54.5	0.0	0.0	0.0	10.0	3.0	0.0	0.5	0.5	0.0	0.0	0.0	0.0	0.0	5.0	1.0	0.0	0.0	0.0	0.0	0.0	0.0	0.0	1.0	0.0	2.5	0.0	3.5	0.0	0.0	0.0	0.0	0.0	1.0	3.5	0.0	0.0	18.5	39.5	0.0	1.0	10.5	0.0
73	11.0	1290.0	138.0	0.0	14.0	110.0	55.0	0.0	0.0	0.0	2.0	1.0	0.0	0.0	0.0	0.0	0.0	0.0	0.0	0.0	2.0	4.0	0.0	0.0	0.0	0.0	0.0	0.0	0.0	0.0	0.0	6.0	1.0	6.0	0.0	0.0	0.0	0.0	0.0	0.0	0.0	0.0	0.0	5.0	7.0	0.0	1.0	13.0	0.0
74	11.0	128.0	38.0	0.0	15.0	123.0	60.0	0.0	0.0	0.0	3.0	0.0	0.0	0.0	0.0	0.0	0.0	0.0	0.0	0.0	0.0	1.0	0.0	0.0	0.0	0.0	0.0	0.0	0.0	0.0	0.0	1.0	0.0	1.0	0.0	0.0	0.0	0.0	0.0	0.0	0.0	0.0	0.0	16.0	42.0	0.0	0.0	4.0	1.0
75	15.0	957.0	144.0	0.0	15.0	117.0	56.0	0.0	0.0	0.0	0.0	1.0	1.0	0.0	0.0	1.0	1.0	1.0	0.0	0.0	0.0	0.0	0.0	0.0	0.0	0.0	0.0	0.0	0.0	0.0	0.0	4.0	0.0	10.0	1.0	0.0	0.0	0.0	0.0	0.0	0.0	0.0	0.0	11.0	20.0	0.0	0.0	12.0	1.0
76	15.0	970.0	152.0	0.0	14.0	115.0	59.0	0.0	0.0	0.0	0.0	1.0	1.0	0.0	0.0	4.0	0.0	0.0	0.0	0.0	0.0	0.0	0.0	0.0	0.0	0.0	0.0	0.0	0.0	0.0	0.0	5.0	0.0	9.0	1.0	0.0	0.0	0.0	0.0	0.0	0.0	0.0	0.0	4.0	7.0	0.0	0.0	11.0	0.0
77	14.0	66.0	116.5	0.0	15.0	116.5	56.5	0.0	0.0	0.0	4.0	0.0	0.0	0.0	0.0	0.0	0.0	0.0	0.0	0.0	0.0	1.0	0.0	0.0	0.0	0.0	0.0	0.0	0.0	0.0	0.0	1.0	0.0	2.0	0.0	6.5	0.0	0.0	0.0	0.0	2.0	0.0	0.0	35.0	58.5	0.0	0.0	4.5	0.0
78	15.0	251.0	144.0	0.0	13.0	112.0	59.0	0.0	0.0	0.0	1.0	0.0	0.0	0.0	0.0	0.0	0.0	0.0	0.0	0.0	0.0	1.0	0.0	0.0	0.0	0.0	0.0	0.0	0.0	0.0	0.0	1.0	0.0	2.0	0.0	2.0	0.0	0.0	0.0	0.0	0.0	0.0	0.0	4.0	5.0	0.0	1.0	7.0	0.0
79	15.0	362.0	121.5	0.0	13.5	111.5	55.0	0.0	0.0	0.0	0.0	0.5	0.0	0.0	0.0	1.5	0.0	0.0	0.0	0.0	0.0	0.0	0.0	0.0	0.0	0.0	0.0	0.0	0.0	0.5	0.0	3.0	0.0	7.5	3.0	0.0	0.0	0.0	0.0	0.0	0.0	0.0	0.0	36.0	64.5	0.0	1.0	10.0	1.0
80	14.0	1036.0	145.0	0.0	16.0	118.0	58.0	0.0	0.0	1.0	14.0	2.0	0.0	1.0	0.0	0.0	0.0	0.0	0.0	0.0	2.0	1.0	0.0	0.0	0.0	1.0	0.0	0.0	0.0	0.0	0.0	4.0	0.0	6.0	1.0	0.0	0.0	0.0	0.0	0.0	6.0	0.0	0.0	29.0	53.0	0.0	1.0	10.0	0.0
81	16.0	1284.0	121.0	0.0	15.0	117.0	57.0	0.0	0.0	0.0	5.0	1.0	0.0	1.0	0.0	0.0	0.0	1.0	0.0	0.0	0.0	1.0	0.0	0.0	0.0	0.0	0.0	0.0	0.0	0.0	0.0	9.0	0.0	8.0	1.0	0.0	0.0	0.0	0.0	0.0	0.0	0.0	0.0	16.0	17.0	0.0	1.0	8.0	0.0
82	14.0	343.0	148.0	0.0	15.0	111.0	58.0	0.0	0.0	0.0	0.0	1.0	1.0	0.0	0.0	2.0	0.0	1.0	0.0	0.0	0.0	0.0	0.0	0.0	0.0	0.0	1.0	0.0	0.0	0.0	0.0	5.0	0.0	3.0	2.0	0.0	0.0	0.0	0.0	1.0	0.0	0.0	0.0	30.0	49.0	0.0	1.0	11.0	0.0
83	16.0	368.0	146.0	0.0	16.0	114.0	59.0	0.0	0.0	0.0	0.0	1.0	0.0	0.0	0.0	2.0	0.0	0.0	0.0	0.0	0.0	0.0	0.0	0.0	0.0	0.0	0.0	0.0	0.0	0.0	0.0	2.0	0.0	6.0	2.0	0.0	0.0	0.0	0.0	0.0	0.0	0.0	0.0	40.0	65.0	0.0	1.0	10.0	0.0
84	14.0	951.0	157.5	0.0	13.5	112.5	50.5	0.0	0.0	0.0	0.0	0.0	0.0	0.0	0.0	0.0	0.0	0.0	0.0	0.0	0.0	0.5	0.0	0.0	0.0	0.0	0.0	0.0	0.0	0.0	0.0	2.5	0.0	1.0	1.0	0.0	0.0	0.0	0.0	0.0	0.0	0.0	0.0	24.0	32.5	0.0	0.0	1.5	0.5
85	16.0	998.0	138.0	0.0	14.0	118.0	61.0	0.0	0.0	0.0	3.0	1.0	0.0	0.0	0.0	0.0	0.0	0.0	0.0	0.0	0.0	0.0	0.0	0.0	0.0	1.0	0.0	0.0	0.0	1.0	0.0	2.0	0.0	3.0	0.0	0.0	0.0	0.0	0.0	0.0	1.0	0.0	0.0	30.0	63.0	0.0	1.0	6.0	1.0
86	18.0	61.0	116.0	0.0	13.5	116.0	60.0	0.0	0.0	0.0	16.5	2.0	0.0	1.0	0.0	0.0	1.0	0.0	0.0	0.0	0.0	1.0	0.0	0.0	0.0	0.0	0.0	0.0	0.0	0.0	0.0	2.0	1.0	8.5	1.5	1.0	0.0	0.0	0.0	0.0	3.0	0.5	0.0	42.0	82.0	0.0	0.0	8.5	1.0
87	16.0	317.0	128.5	0.0	17.0	113.5	60.5	0.0	0.0	0.0	0.0	1.0	0.5	0.0	0.0	2.0	1.0	0.5	0.0	0.0	0.0	0.0	0.0	0.0	0.0	0.0	1.0	0.0	0.0	1.0	0.0	2.0	0.0	7.0	1.0	0.0	0.0	0.0	0.0	1.0	0.0	0.0	0.0	30.0	54.5	0.0	0.0	11.0	1.0
88	18.0	377.0	136.0	0.0	15.0	115.5	57.5	0.0	0.0	0.0	0.0	1.0	0.0	0.0	0.0	1.0	0.0	1.0	0.0	0.0	0.0	0.0	0.0	0.0	0.0	0.0	1.0	0.0	0.0	1.5	0.0	2.0	0.0	4.0	1.0	0.0	0.0	0.0	0.0	0.0	0.0	0.0	0.0	34.0	61.0	0.0	0.0	9.0	1.0
89	17.0	402.0	119.0	0.0	16.0	117.0	56.0	0.0	0.0	0.0	2.0	1.0	1.0	0.0	0.0	0.0	0.0	0.0	0.0	0.0	0.0	1.0	0.0	0.0	0.0	0.0	0.0	0.0	0.0	0.0	0.0	1.0	0.0	4.0	0.0	2.0	0.0	0.0	0.0	0.0	0.0	0.0	0.0	3.0	2.0	0.0	0.0	6.0	1.0
90	15.0	1015.0	122.5	0.0	14.5	115.0	59.0	0.0	0.0	0.0	0.0	2.5	0.0	0.0	0.0	15.0	0.0	0.0	0.0	0.0	1.0	0.0	0.0	0.0	0.0	0.0	0.0	0.0	0.0	0.0	0.0	5.0	0.5	5.5	1.0	0.0	0.0	0.0	0.0	0.5	0.0	0.0	0.0	1.0	0.0	0.0	0.5	16.5	0.0
91	19.0	1052.0	124.0	0.0	15.0	116.0	57.0	0.0	0.0	0.0	5.0	1.0	1.0	0.0	0.0	0.0	0.0	0.0	0.0	0.0	1.0	8.0	0.0	0.0	0.0	0.0	0.0	0.0	0.0	4.0	0.0	3.0	0.0	4.0	1.0	0.0	0.0	0.0	0.0	0.0	0.0	8.0	0.0	7.0	17.0	0.0	1.0	6.0	0.0
92	18.0	32.0	110.0	0.0	14.0	119.0	59.0	0.0	0.0	0.0	3.0	0.0	0.0	0.0	0.0	0.0	0.0	0.0	0.0	0.0	3.0	2.0	0.0	0.0	0.0	0.0	0.0	0.0	0.0	0.0	0.0	1.0	1.0	1.0	0.0	1.0	0.0	0.0	0.0	0.0	0.0	0.0	0.0	19.0	36.0	0.0	3.0	7.0	1.0
93	18.0	214.0	150.0	0.0	17.0	117.0	58.0	0.0	0.0	0.0	0.0	0.0	0.0	0.0	0.0	0.0	0.0	0.0	0.0	0.0	0.0	0.0	0.0	0.0	0.0	0.0	0.0	0.0	0.0	0.0	0.0	0.0	0.0	1.0	0.0	0.5	0.0	0.0	0.0	0.0	0.0	0.0	0.0	21.5	36.0	0.0	0.0	1.0	1.0
94	17.0	234.0	152.5	0.0	15.5	116.5	57.5	0.0	0.0	0.0	2.0	0.0	0.0	0.0	0.0	0.0	0.0	0.0	0.0	0.0	1.0	0.0	0.0	0.0	0.0	0.0	0.0	0.0	0.0	0.0	0.0	1.0	1.0	3.5	0.0	1.0	0.0	0.0	0.0	0.0	0.0	0.0	0.0	25.5	48.5	0.0	1.0	7.0	1.0
95	17.0	331.0	117.0	0.0	14.5	122.0	62.0	0.0	0.0	0.0	0.5	2.0	1.5	0.0	0.0	2.5	1.0	1.0	0.0	0.0	0.5	0.0	0.0	0.0	0.0	0.0	0.0	0.0	0.0	2.5	0.0	5.5	1.0	8.0	8.0	0.0	0.0	0.0	0.0	1.0	1.0	0.0	1.0	27.5	58.5	0.0	1.0	13.0	1.0
96	19.0	926.0	101.5	0.0	16.0	117.5	59.5	0.0	0.0	0.0	0.0	0.0	0.0	1.0	0.0	0.0	0.0	0.0	0.0	0.0	0.0	1.0	0.0	0.0	0.0	0.0	0.0	0.0	0.0	0.0	0.0	5.0	0.0	2.0	0.0	0.0	0.0	0.0	0.0	0.0	0.0	0.0	0.0	4.5	8.5	0.0	0.0	2.0	0.0
97	18.0	295.0	137.5	0.0	15.0	114.5	56.5	0.0	0.0	0.0	2.0	0.0	0.0	2.0	0.0	0.0	0.0	0.0	0.0	0.0	1.0	1.0	0.0	0.0	0.0	0.0	0.0	0.0	0.0	0.0	0.0	2.5	0.0	2.5	1.0	1.5	0.0	0.0	0.0	0.0	0.0	0.0	0.0	7.0	19.5	0.0	1.0	4.0	0.0
98	17.0	349.0	129.0	0.0	16.0	115.0	57.0	0.0	0.0	0.0	2.0	1.0	1.0	0.0	0.0	4.0	1.0	0.0	0.0	0.0	0.0	0.0	0.0	0.0	0.0	0.0	0.0	0.0	0.0	3.0	0.0	8.0	0.0	6.0	7.0	0.0	0.0	0.0	0.0	0.0	0.0	0.0	0.0	12.0	20.0	0.0	0.0	16.0	1.0
99	19.0	356.0	136.0	0.0	17.0	115.0	55.0	0.0	0.0	0.0	0.0	2.0	1.0	0.0	0.0	2.0	0.0	1.0	0.0	0.0	0.0	0.0	0.0	0.0	0.0	0.0	0.0	0.0	0.0	1.0	0.0	5.0	1.0	8.0	4.0	0.0	0.0	0.0	0.0	1.0	0.0	0.0	1.0	35.0	66.0	0.0	0.0	10.0	1.0
100	19.0	676.0	125.0	0.0	15.0	115.0	58.0	0.0	0.0	0.0	9.0	2.0	0.0	0.0	0.0	0.0	0.0	0.0	0.0	0.0	2.0	2.0	0.0	0.0	0.0	1.0	0.0	0.0	0.0	0.0	0.0	1.0	0.0	2.0	0.0	0.0	0.0	0.0	0.0	0.0	3.0	0.0	0.0	2.0	4.0	0.0	1.0	7.0	0.0
101	18.0	892.0	170.0	0.0	14.5	119.5	58.5	0.0	0.0	0.0	1.0	0.5	0.0	1.5	0.0	0.0	0.0	0.0	0.0	0.0	1.0	1.5	0.0	0.0	0.0	0.0	0.0	0.0	0.0	0.0	0.0	1.0	0.0	1.5	0.0	0.0	0.0	0.0	0.0	0.0	0.0	0.0	0.0	4.0	14.0	0.0	0.0	4.5	0.5
102	18.0	964.0	75.0	0.0	15.0	116.0	54.0	0.0	0.0	0.0	0.5	0.5	1.0	0.0	0.0	4.0	1.0	0.0	0.0	0.0	0.0	1.0	0.0	0.0	0.0	0.5	0.0	0.0	0.0	0.0	0.0	5.5	0.0	6.0	1.5	0.0	0.0	0.0	0.0	1.0	0.0	0.0	0.0	1.5	2.0	0.0	0.5	13.5	1.0
103	19.0	1010.0	164.0	0.0	14.5	118.0	59.0	0.0	0.0	0.0	0.0	1.0	0.0	0.0	0.0	5.0	0.0	0.0	0.0	0.0	0.0	0.0	0.0	0.0	0.0	0.0	0.0	0.0	0.0	0.0	0.0	3.0	0.0	5.0	2.0	0.0	0.0	0.0	0.0	1.0	0.0	0.0	0.0	10.5	20.0	0.0	1.0	12.0	1.0
104	19.0	1031.0	101.0	0.0	16.0	113.0	56.0	0.0	0.0	0.0	3.0	0.0	0.0	0.0	0.0	0.0	0.0	0.0	0.0	0.0	1.0	1.0	0.0	0.0	0.0	0.0	0.0	0.0	0.0	0.0	0.0	1.0	0.0	2.0	0.0	0.0	0.0	0.0	0.0	0.0	0.0	0.0	0.0	23.0	36.0	0.0	0.0	2.0	0.0
105	18.0	1044.0	139.0	0.0	15.0	117.5	54.5	0.0	0.0	0.0	9.5	0.0	0.0	0.0	0.0	0.0	0.0	0.0	0.0	0.0	1.0	1.0	0.0	0.0	0.0	0.0	0.0	0.0	0.0	0.0	0.0	0.0	0.0	2.0	0.0	0.0	0.0	0.0	0.0	0.0	0.0	0.0	0.0	36.5	69.5	0.0	0.0	4.0	0.0
106	19.0	70.0	113.5	0.0	15.0	111.0	60.5	0.0	0.0	0.0	7.0	0.0	0.0	0.0	0.0	0.0	0.5	0.0	0.0	0.0	1.0	0.0	0.0	0.0	0.0	0.0	0.0	0.0	0.0	0.0	0.0	2.0	0.0	2.5	0.0	1.5	0.0	0.0	0.0	0.0	3.0	0.0	0.0	17.0	21.5	0.0	0.0	8.5	1.0
107	20.0	219.0	69.0	0.0	16.0	113.0	60.0	0.0	0.0	1.0	0.0	1.0	0.0	0.0	0.0	0.0	0.0	0.0	0.0	0.0	1.0	1.0	0.0	0.0	0.0	0.0	0.0	0.0	0.0	0.0	0.0	0.0	0.0	1.0	0.0	0.0	0.0	0.0	0.0	0.0	0.0	0.0	0.0	2.0	6.0	0.0	0.0	2.0	0.0
108	19.0	324.0	144.0	0.0	15.0	125.0	57.0	0.0	0.0	0.0	0.0	0.0	0.0	0.0	0.0	0.0	0.0	0.0	0.0	0.0	0.0	0.0	0.0	0.0	0.0	0.0	1.0	0.0	0.0	0.0	0.0	1.0	0.0	6.0	1.0	0.0	0.0	0.0	0.0	0.0	0.0	0.0	1.0	29.0	65.0	0.0	0.0	9.0	0.0
109	19.0	880.0	163.5	0.0	14.0	115.5	55.5	0.0	0.0	0.0	1.5	0.0	0.0	1.0	0.0	0.0	0.0	0.0	0.0	0.0	1.0	1.5	0.0	0.0	0.0	0.0	0.0	0.0	0.0	0.0	0.0	0.5	0.0	3.0	0.0	0.0	0.0	0.0	0.0	0.0	0.0	0.0	0.0	13.5	28.5	0.0	0.5	5.0	0.0
110	23.0	1024.0	146.0	0.0	13.5	116.0	61.0	0.0	0.0	0.0	0.0	1.0	1.0	0.0	0.0	2.0	0.0	0.0	0.0	0.0	0.0	0.0	0.0	0.0	0.0	0.0	0.0	0.0	0.0	0.0	0.0	3.0	0.0	15.0	2.0	0.0	0.0	0.0	0.0	0.5	0.0	0.0	0.0	7.5	15.0	0.0	1.0	22.0	1.0
111	21.0	25.0	174.5	0.0	16.0	113.0	57.5	0.0	0.0	0.0	4.5	0.5	0.0	0.0	0.0	0.0	1.0	0.0	0.0	0.0	0.0	0.0	0.0	0.0	0.0	0.0	0.0	0.0	0.0	0.0	0.0	1.0	0.0	1.0	0.5	5.0	0.0	0.0	0.0	0.0	2.5	0.5	0.0	4.0	6.0	0.0	0.0	5.5	0.5
112	23.0	239.0	146.0	0.0	14.0	118.0	57.5	0.0	0.0	0.0	3.0	1.0	1.0	0.0	0.0	0.0	0.0	0.0	0.0	0.0	1.0	0.5	0.0	0.0	0.0	0.0	0.0	0.0	0.0	0.0	0.0	2.0	1.0	2.0	1.0	1.0	0.0	0.0	0.0	0.0	0.0	0.0	0.0	6.5	14.0	0.0	1.0	8.0	0.0
113	19.0	341.0	165.5	0.0	15.0	119.0	56.0	0.0	0.0	0.0	2.0	1.0	0.0	0.0	0.0	2.5	0.5	0.5	0.0	0.0	0.0	0.0	0.0	0.0	0.0	0.0	0.0	0.0	0.0	3.0	0.0	5.5	0.5	8.5	2.0	0.0	0.0	0.0	0.0	0.5	0.0	0.0	1.0	13.5	26.0	0.0	0.0	14.5	0.0
114	22.0	991.0	151.0	0.0	16.0	116.0	59.0	0.0	0.0	0.0	4.0	0.0	0.0	0.0	0.0	0.0	0.0	0.0	0.0	0.0	0.0	0.0	0.0	0.0	0.0	0.0	0.0	0.0	0.0	3.0	0.0	1.0	0.0	5.0	0.0	2.0	0.0	0.0	0.0	0.0	0.0	1.0	0.0	4.0	4.0	0.0	2.0	10.0	0.0
115	24.0	1003.0	130.0	0.0	15.0	117.0	59.0	0.0	0.0	0.0	0.0	1.0	0.0	0.0	0.0	2.0	0.0	0.0	0.0	0.0	0.0	0.0	0.0	0.0	0.0	0.0	1.0	0.0	0.0	0.0	0.0	2.0	0.0	7.0	1.0	0.0	0.0	0.0	0.0	1.0	0.0	0.0	0.0	31.0	58.0	0.0	1.0	13.0	0.0
116	21.0	1061.0	68.0	0.0	15.0	112.5	61.0	0.0	0.0	0.0	4.5	0.0	0.0	0.0	0.0	0.0	0.0	1.0	0.0	0.0	0.5	1.0	0.0	0.0	0.0	0.0	0.0	0.0	0.0	8.0	0.0	3.0	0.0	2.0	0.0	0.0	0.0	0.0	0.0	0.0	0.0	0.0	0.0	50.5	85.5	0.0	2.0	5.0	0.0
117	24.0	1132.0	145.0	0.0	14.5	118.5	60.0	0.0	0.0	0.0	11.5	1.0	1.0	0.0	0.0	0.0	0.0	0.0	0.0	0.0	1.0	1.5	0.0	0.0	0.0	0.0	0.0	0.0	0.0	0.0	0.0	5.5	0.0	7.0	0.0	0.0	0.0	0.0	0.0	0.0	0.0	0.0	0.0	8.5	8.5	0.0	1.0	18.5	1.0
118	21.0	313.0	118.0	0.0	19.0	117.0	59.0	0.0	0.0	0.0	2.0	1.0	1.0	0.0	0.0	4.0	0.0	0.0	0.0	0.0	0.0	0.0	0.0	0.0	0.0	0.0	0.0	0.0	0.0	0.0	0.0	5.0	1.0	4.0	3.0	0.0	0.0	0.0	0.0	1.0	0.0	0.0	1.0	8.0	21.0	0.0	2.0	21.0	1.0
119	24.0	1068.0	158.0	0.0	15.5	120.0	55.0	0.0	0.0	0.0	16.0	1.0	0.0	0.0	0.0	0.0	0.0	0.5	0.0	0.0	1.0	1.0	0.0	0.0	0.0	0.0	0.0	0.0	0.0	9.5	0.0	6.0	0.0	3.0	2.0	0.0	0.0	0.0	0.0	0.0	0.0	0.0	0.0	1.5	3.0	0.0	6.0	6.5	0.0
120	23.0	107.0	122.5	0.0	15.0	114.0	60.0	0.0	0.0	0.0	2.0	0.0	0.0	0.0	0.0	0.0	0.0	0.0	0.0	0.0	0.0	0.0	0.0	0.0	0.0	0.0	0.0	0.0	0.0	0.0	0.0	0.0	0.0	2.0	0.0	1.0	0.0	0.0	0.0	0.0	0.0	0.0	0.0	4.5	7.5	0.0	0.0	2.0	0.0
121	23.0	251.0	111.5	0.0	14.5	117.5	55.0	0.0	0.0	0.0	3.0	1.0	1.0	0.0	0.0	0.0	0.0	0.0	0.0	0.0	1.0	1.0	0.0	0.0	0.0	0.0	0.0	0.0	0.0	0.0	0.0	1.0	0.0	3.0	0.0	1.0	0.0	0.0	0.0	0.0	0.0	0.0	0.0	25.0	41.0	0.0	1.0	9.5	0.5
122	27.0	1285.0	142.0	0.0	15.0	117.0	57.0	0.0	0.0	0.0	4.0	1.0	0.0	0.0	0.0	0.0	0.0	0.0	0.0	0.0	0.0	1.0	0.0	0.0	0.0	0.0	0.0	0.0	0.0	0.0	0.0	5.0	0.0	8.0	0.0	1.0	0.0	0.0	0.0	0.0	0.0	0.0	0.0	6.0	10.0	0.0	1.0	11.0	1.0
123	23.0	329.0	79.0	0.0	13.0	119.0	60.0	0.0	0.0	0.0	0.0	0.0	0.0	0.0	0.0	2.0	0.0	1.0	0.0	0.0	0.0	0.0	0.0	0.0	0.0	0.0	0.0	0.0	0.0	2.0	0.0	3.0	1.0	8.0	1.0	0.0	0.0	0.0	0.0	0.0	0.0	0.0	1.0	25.0	53.0	0.0	1.0	12.0	1.0
124	28.0	334.0	140.0	0.0	15.0	119.0	60.5	0.0	0.0	0.0	0.0	1.0	0.0	0.0	0.0	1.0	0.0	1.0	0.0	0.0	0.0	0.0	0.0	0.0	0.0	0.0	1.0	0.0	0.0	2.0	0.0	3.0	0.0	5.0	1.0	0.0	0.0	0.0	0.0	1.0	0.0	0.0	0.0	37.5	69.0	0.0	0.0	11.0	1.0
125	24.0	349.0	133.0	0.0	16.0	113.0	59.0	0.0	0.0	0.0	0.0	1.0	0.0	0.0	0.0	1.0	0.0	1.0	0.0	0.0	0.0	0.0	0.0	0.0	0.0	0.0	1.0	0.0	0.0	1.0	0.0	2.0	1.0	13.0	1.5	0.0	0.0	0.0	0.0	0.5	0.0	0.0	0.0	34.5	66.0	0.0	0.0	8.0	1.0
126	22.0	1018.0	30.0	0.0	17.0	119.0	57.0	0.0	1.0	1.0	0.0	2.0	2.0	0.0	0.0	16.0	0.0	0.0	0.0	0.0	0.0	0.0	0.0	0.0	0.0	1.0	0.0	0.0	0.0	0.0	0.0	2.0	1.0	7.0	2.0	0.0	0.0	0.0	0.0	0.0	0.0	0.0	0.0	0.0	0.0	0.0	2.0	12.0	1.0
127	27.0	4.0	126.0	0.0	16.0	115.0	58.0	0.0	0.0	0.0	2.0	0.0	0.0	0.0	0.0	0.0	0.0	0.0	0.0	0.0	0.0	0.0	0.0	0.0	0.0	0.0	0.0	0.0	0.0	0.0	0.0	0.0	0.0	1.0	0.0	0.0	0.0	0.0	0.0	0.0	0.0	0.0	0.0	14.0	22.0	0.0	0.0	2.0	0.0
128	26.0	19.0	159.0	0.0	14.0	116.5	58.0	0.0	0.0	0.0	3.0	1.0	0.0	0.0	0.0	0.0	0.0	0.0	0.0	0.0	1.0	0.5	0.0	0.0	0.0	0.0	0.0	0.0	0.0	0.0	0.0	1.0	0.0	2.0	0.0	2.5	0.0	0.0	0.0	0.0	2.5	0.0	0.0	29.5	64.0	0.0	0.0	3.0	1.0
129	25.0	305.0	144.0	0.0	14.0	117.0	55.0	0.0	0.0	0.0	1.0	0.0	0.0	0.0	0.0	0.0	0.0	0.0	0.0	0.0	2.0	1.0	0.0	0.0	0.0	0.0	0.0	0.0	0.0	0.0	0.0	2.0	0.0	3.0	0.0	4.0	0.0	0.0	0.0	0.0	0.0	0.0	0.0	4.0	5.0	0.0	0.0	6.0	1.0
130	25.0	318.0	95.0	0.0	16.0	114.0	58.0	0.0	0.0	0.0	1.0	0.0	1.0	0.0	0.0	1.0	0.0	1.0	0.0	0.0	0.0	0.0	0.0	0.0	0.0	0.0	1.0	0.0	0.0	0.0	0.0	2.0	1.0	7.0	2.0	0.0	0.0	0.0	0.0	0.0	0.0	0.0	2.0	33.0	60.0	0.0	1.0	18.0	0.0
131	30.0	359.0	111.0	0.0	15.0	115.0	57.0	0.0	0.0	0.0	0.0	1.0	0.0	0.0	0.0	3.0	0.0	1.0	0.0	0.0	0.0	0.0	0.0	0.0	0.0	0.0	0.0	0.0	0.0	1.0	0.0	3.0	1.0	7.0	4.0	0.0	0.0	0.0	0.0	0.0	0.0	0.0	0.0	10.0	21.0	0.0	1.0	12.0	0.0
132	27.0	371.0	113.0	0.0	16.0	120.0	58.0	0.0	0.0	0.0	0.0	1.0	0.0	0.0	0.0	1.0	0.0	0.0	0.0	0.0	0.0	0.0	0.0	0.0	0.0	0.0	0.0	0.0	0.0	1.0	0.0	2.0	0.0	5.0	1.0	0.0	0.0	0.0	0.0	0.0	0.0	0.0	0.0	20.0	35.0	0.0	0.0	10.0	1.0
133	26.0	875.0	127.0	0.0	15.0	115.0	56.0	0.0	0.0	0.0	9.0	1.0	0.0	1.0	0.0	0.0	0.0	1.0	0.0	0.0	0.0	2.0	0.0	0.0	0.0	0.0	0.0	0.0	0.0	0.0	0.0	1.0	0.0	11.0	0.0	1.0	0.0	0.0	0.0	0.0	0.0	0.0	0.0	33.0	72.0	0.0	1.0	10.0	1.0
134	25.0	886.0	120.0	0.0	14.0	114.5	55.5	0.0	0.0	0.0	9.5	1.0	0.0	1.0	0.0	0.0	0.0	0.0	0.0	0.0	1.0	0.5	0.0	0.0	0.0	0.0	0.0	0.0	0.0	0.0	0.0	0.0	0.0	4.0	0.0	1.0	0.0	0.0	0.0	0.0	0.0	0.0	0.0	25.5	48.0	0.0	0.0	9.0	0.0
135	26.0	1014.0	127.0	0.0	15.5	112.5	59.5	0.0	0.0	0.0	0.0	1.5	0.0	0.0	0.0	16.0	0.0	0.0	0.0	0.0	0.0	0.0	0.0	0.0	0.0	0.0	0.0	0.0	0.0	0.0	0.0	3.0	0.0	5.0	1.0	0.0	0.0	0.0	0.0	1.0	0.0	0.0	0.0	0.0	0.0	0.0	0.5	15.0	0.0
136	28.0	1315.0	108.0	0.0	16.0	114.0	57.0	0.0	0.0	0.0	4.5	0.0	0.0	0.0	0.0	0.0	0.0	0.0	0.0	0.0	0.0	1.0	0.0	0.0	0.0	0.0	0.0	0.0	0.0	0.0	0.0	7.0	0.0	7.0	0.0	1.0	0.0	0.0	0.0	0.0	0.0	0.0	0.0	18.0	36.5	0.0	1.0	11.0	1.0
137	27.0	344.0	110.5	0.0	13.5	117.0	57.5	0.0	0.0	0.0	0.5	2.0	1.0	0.0	0.0	1.5	0.0	0.5	0.0	0.0	0.0	0.5	0.0	0.0	0.0	0.0	0.0	0.0	0.0	3.0	0.0	3.0	0.0	11.5	3.5	0.0	0.0	0.0	0.0	0.0	0.0	0.0	0.0	34.0	72.0	0.0	0.0	6.0	1.0
138	32.0	47.0	143.0	0.0	15.0	114.0	59.0	0.0	0.0	0.0	7.0	1.0	0.0	0.0	0.0	0.0	0.0	0.0	0.0	0.0	3.0	1.0	0.0	0.0	0.0	0.0	0.0	0.0	0.0	0.0	0.0	1.0	1.0	6.0	1.0	0.0	0.0	0.0	0.0	0.0	0.0	0.0	0.0	26.0	49.0	0.0	2.0	12.0	0.0
139	27.0	141.0	88.0	0.0	16.0	117.0	53.0	0.0	0.0	0.0	0.0	0.0	0.0	0.0	0.0	0.0	0.0	0.0	0.0	0.0	0.0	1.0	0.0	0.0	0.0	0.0	0.0	0.0	0.0	0.0	0.0	0.0	0.0	0.0	0.0	0.0	0.0	0.0	0.0	0.0	0.0	0.0	0.0	6.0	3.0	0.0	0.0	1.0	1.0
140	27.0	300.0	65.0	0.0	13.5	118.5	66.0	0.0	0.0	0.0	11.0	1.0	1.0	0.0	0.0	0.0	0.0	0.0	0.0	0.0	0.0	0.0	0.0	0.0	0.0	0.0	0.0	0.0	0.0	0.0	0.0	2.0	0.0	3.5	0.0	5.0	0.0	0.0	0.0	0.0	0.0	0.0	0.0	6.0	12.5	0.0	1.0	6.0	0.5
141	28.0	862.0	108.0	0.0	12.0	124.5	59.5	0.0	0.0	0.0	2.0	0.5	0.0	2.5	0.0	0.0	0.0	0.0	0.0	0.0	1.5	3.5	0.0	0.0	0.0	0.0	0.0	0.0	0.0	0.0	0.0	0.0	0.0	5.0	0.5	0.5	0.0	0.0	0.0	0.0	0.0	0.0	0.0	13.0	25.0	0.0	1.0	7.0	0.0
142	30.0	932.0	141.5	0.0	14.0	114.0	57.0	0.0	0.0	0.0	0.0	0.0	0.0	0.5	0.0	0.0	0.0	0.0	0.0	0.0	1.0	3.0	0.0	0.0	0.0	0.0	0.0	0.0	0.0	0.0	0.0	0.5	0.0	4.0	0.0	1.0	0.0	0.0	0.0	0.0	0.0	0.0	0.0	11.0	19.0	0.0	0.0	3.0	1.0
143	30.0	324.0	132.0	0.0	14.0	114.0	60.0	0.0	0.0	0.0	0.0	0.0	0.0	0.0	0.0	1.0	0.0	0.0	0.0	0.0	0.0	0.0	0.0	0.0	0.0	0.0	0.0	0.0	0.0	0.0	0.0	1.0	0.0	3.0	1.0	0.0	0.0	0.0	0.0	1.0	0.0	0.0	0.0	25.0	50.0	0.0	0.0	11.0	1.0
144	30.0	868.0	123.5	0.0	15.5	115.5	57.5	0.0	0.0	0.0	8.0	0.0	0.0	1.0	0.0	0.0	0.0	0.0	0.0	0.0	1.0	3.0	0.0	0.0	0.0	0.0	0.0	0.0	0.0	0.5	0.0	1.0	0.0	12.5	0.0	1.0	0.0	0.0	0.0	0.0	0.0	0.0	0.0	38.5	66.5	0.0	2.0	9.5	0.0
145	31.0	988.0	127.0	0.0	15.0	116.0	61.0	0.0	0.0	0.0	2.0	2.0	1.0	0.0	0.0	0.0	0.0	0.0	0.0	0.0	1.0	1.0	0.0	0.0	0.0	0.0	0.0	0.0	0.0	0.0	0.0	2.0	1.0	5.0	0.0	1.0	0.0	0.0	0.0	0.0	1.0	0.0	0.0	10.0	19.0	0.0	1.0	12.0	1.0
146	30.0	1044.0	114.0	0.0	15.0	119.0	58.0	0.0	0.0	0.0	0.0	2.0	1.0	0.0	0.0	6.0	0.0	1.0	0.0	0.0	0.0	0.0	0.0	0.0	0.0	0.0	0.0	0.0	0.0	0.0	0.0	6.0	1.0	13.0	2.0	0.0	0.0	0.0	0.0	1.0	0.0	0.0	0.0	2.0	4.0	0.0	1.0	20.0	1.0
147	31.0	1053.0	132.5	0.0	15.0	122.0	60.5	0.0	0.0	0.0	0.0	0.5	1.0	0.0	0.0	1.0	0.0	0.0	0.0	0.0	0.0	0.0	0.0	0.0	0.0	0.0	0.0	0.0	0.0	0.0	0.0	2.0	0.0	8.0	1.0	0.0	0.0	0.0	0.0	2.0	0.0	0.0	0.0	3.5	7.0	0.0	1.0	9.0	1.0
148	31.0	1061.0	127.0	0.0	15.0	115.0	59.0	0.0	0.0	0.0	0.0	1.0	1.0	0.0	0.0	1.0	0.0	1.0	0.0	0.0	0.0	0.0	0.0	0.0	0.0	0.0	1.0	0.0	0.0	0.0	0.0	3.0	0.0	13.0	1.0	0.0	0.0	0.0	0.0	1.0	0.0	0.0	0.0	31.0	55.0	0.0	1.0	19.0	1.0
149	28.0	1105.0	73.0	0.0	14.0	126.0	59.0	0.0	0.0	0.0	12.0	1.0	1.0	1.0	0.0	0.0	0.0	0.0	0.0	0.0	1.0	0.0	0.0	0.0	0.0	0.0	0.0	0.0	0.0	0.0	0.0	3.0	0.0	3.0	0.0	0.0	0.0	0.0	0.0	0.0	0.0	0.0	0.0	8.0	24.0	0.0	1.0	11.0	0.0
150	31.0	1338.0	111.5	0.0	17.0	112.5	59.0	0.0	0.0	0.0	8.5	0.0	0.0	0.0	0.0	0.0	0.0	0.0	0.0	0.0	0.0	1.0	0.0	0.0	0.0	4.0	0.0	0.0	0.0	0.0	0.0	1.0	0.0	3.0	0.0	1.0	0.0	0.0	0.0	0.0	0.0	0.0	0.0	1.0	2.0	0.0	1.0	16.5	1.0
151	29.0	252.0	211.0	0.0	17.0	113.0	62.0	0.0	0.0	0.0	7.0	1.0	0.0	0.0	0.0	0.0	0.0	0.0	0.0	0.0	3.0	2.0	0.0	0.0	0.0	0.0	0.0	0.0	0.0	0.0	0.0	1.0	0.0	3.0	0.0	1.0	0.0	0.0	0.0	0.0	0.0	0.0	0.0	7.0	10.0	0.0	1.0	12.0	0.0
152	28.0	388.0	170.5	0.0	16.5	117.0	66.0	0.0	0.0	0.0	0.0	0.0	0.5	0.0	0.0	0.0	0.0	0.0	0.0	0.0	0.0	0.0	0.0	0.0	0.0	0.0	0.0	0.0	0.0	0.0	0.0	0.5	0.0	2.0	0.0	9.5	0.0	0.0	0.0	0.0	0.0	0.0	0.0	7.5	20.0	0.0	0.0	3.5	2.0
153	30.0	835.0	107.0	0.0	16.0	119.0	59.0	0.0	0.0	0.0	1.0	0.0	0.0	1.0	0.0	0.0	0.0	0.0	0.0	0.0	1.0	2.0	0.0	0.0	0.0	0.0	0.0	0.0	0.0	0.0	0.0	1.0	0.0	6.0	0.0	0.0	0.0	0.0	0.0	0.0	0.0	0.0	0.0	19.0	36.0	0.0	1.0	6.0	1.0
154	30.0	14.0	103.0	0.0	13.5	113.0	59.0	0.0	0.0	0.0	4.5	0.0	0.0	0.0	0.0	0.0	0.0	0.0	0.0	0.0	0.0	0.0	0.0	0.0	0.0	0.0	0.0	0.0	0.0	0.0	0.0	1.0	0.0	1.0	0.0	3.0	0.0	0.0	0.0	0.0	0.0	0.0	0.0	38.5	92.0	0.0	0.0	3.5	0.0
155	33.0	24.0	128.0	0.0	16.0	116.0	57.0	0.0	0.0	0.0	3.0	1.0	0.0	0.0	0.0	0.0	0.0	0.0	0.0	0.0	3.0	1.0	0.0	0.0	0.0	0.0	0.0	0.0	0.0	0.0	0.0	1.0	1.0	2.0	0.0	0.0	0.0	0.0	0.0	0.0	0.0	0.0	0.0	27.0	44.0	0.0	2.0	10.0	1.0
156	32.0	54.0	142.5	0.0	15.5	117.5	58.5	0.0	0.0	0.0	5.5	1.0	0.0	0.0	0.0	0.0	1.0	1.0	0.0	0.0	0.0	1.0	0.0	0.0	0.0	0.0	0.0	0.0	0.0	0.0	0.0	2.0	0.0	1.0	0.0	2.5	0.0	0.0	0.0	0.0	0.0	0.0	0.0	12.5	15.5	0.0	0.0	5.0	1.0
157	29.0	352.0	159.0	0.0	15.0	120.0	50.0	0.0	0.0	0.0	1.0	1.0	1.0	0.0	0.0	0.0	0.0	0.0	0.0	0.0	0.0	0.0	0.0	0.0	0.0	0.0	1.0	0.0	0.0	6.0	0.0	2.0	0.0	2.0	1.0	0.0	0.0	1.0	0.0	0.0	0.0	0.0	0.0	33.0	45.0	0.0	0.0	6.0	0.0
158	33.0	999.0	111.0	0.0	15.0	119.0	58.0	0.0	0.0	0.0	0.0	1.0	1.0	0.0	0.0	4.0	0.0	0.0	0.0	0.0	0.0	0.0	0.0	0.0	0.0	0.0	0.0	0.0	0.0	0.0	0.0	3.0	0.0	6.0	1.0	0.0	0.0	0.0	0.0	1.0	0.0	0.0	0.0	11.0	27.0	0.0	1.0	14.0	0.0
159	31.0	880.0	141.0	0.0	13.0	112.0	57.0	0.0	0.0	0.0	3.5	0.0	0.5	0.0	0.0	0.0	0.0	0.0	0.0	0.0	1.0	2.5	0.0	0.0	0.0	0.0	0.0	0.0	0.0	0.0	0.0	1.0	0.0	3.5	0.5	1.0	0.0	0.0	0.0	0.0	0.5	0.0	0.0	27.0	42.5	0.0	0.5	7.5	1.0
160	32.0	886.0	87.0	0.0	16.5	109.5	55.0	0.0	0.0	0.0	3.5	1.0	0.0	3.0	0.0	0.0	0.0	0.0	0.0	0.0	1.0	2.0	0.0	0.0	0.0	0.0	0.0	0.0	0.5	2.0	0.0	2.0	0.0	3.0	0.5	0.0	0.0	0.0	0.0	0.0	1.0	0.0	0.0	1.5	2.0	0.0	2.5	7.5	1.0
161	33.0	1010.0	116.5	0.0	16.0	119.5	57.5	0.0	0.0	0.0	0.0	1.0	0.0	0.0	0.0	4.0	0.0	0.0	0.0	0.0	0.0	0.0	0.0	0.0	0.0	0.0	0.0	0.0	0.0	0.0	0.0	4.0	0.0	7.0	2.0	0.0	0.0	0.0	0.0	1.0	0.0	0.0	0.0	19.5	40.5	0.0	1.0	15.0	0.0
162	35.0	266.0	106.0	0.0	15.0	115.0	57.0	0.0	0.0	0.0	2.0	1.0	0.0	0.0	0.5	0.0	0.0	0.0	0.0	0.0	0.0	0.0	0.0	0.0	0.0	1.0	0.0	0.0	0.0	0.0	0.0	1.0	0.0	1.0	0.0	0.0	0.0	0.0	0.0	0.0	2.0	0.0	0.0	26.0	48.0	0.0	0.0	4.0	0.5
163	35.0	301.0	159.0	0.0	16.0	116.5	59.0	0.0	0.0	0.0	12.0	1.0	0.0	1.0	0.0	0.0	0.0	0.0	0.0	0.0	1.0	0.0	0.0	0.0	0.0	0.0	0.0	0.0	0.0	0.0	0.0	1.0	0.0	4.0	1.0	1.0	0.0	0.0	0.0	0.0	1.0	0.0	0.0	4.5	7.5	0.0	1.0	11.5	1.0
164	34.0	978.0	150.0	0.0	17.0	120.5	59.0	0.0	0.0	0.0	4.0	0.0	0.0	0.0	0.0	0.0	0.0	0.0	0.0	0.0	0.0	0.0	0.0	0.0	0.0	0.0	0.0	0.0	0.0	0.0	0.0	1.0	0.0	5.0	0.0	1.0	0.0	0.0	0.0	0.0	0.0	0.0	0.0	15.0	31.0	0.0	0.0	7.5	1.0
165	34.0	1124.0	119.5	0.0	15.0	116.5	57.0	0.0	0.0	0.0	12.0	2.0	0.0	1.0	0.0	0.0	0.0	0.0	0.0	0.0	1.0	1.0	0.0	0.0	0.0	1.0	0.0	0.0	0.0	5.5	0.0	4.0	0.0	4.0	1.0	0.0	0.0	0.0	0.0	0.0	1.0	1.0	0.0	5.0	5.5	0.0	1.0	11.0	1.0
166	34.0	338.0	145.0	0.0	16.0	113.0	59.0	0.0	0.0	0.0	0.0	0.0	0.0	0.0	0.0	0.0	0.0	1.0	0.0	0.0	0.0	0.0	0.0	0.0	0.0	0.0	0.0	0.0	0.0	1.0	0.0	3.0	0.0	7.0	2.0	0.0	0.0	0.0	0.0	0.0	0.0	0.0	1.0	40.0	75.0	0.0	0.0	11.0	1.0
167	35.0	849.0	107.5	0.0	14.5	118.0	61.5	0.0	0.0	0.0	0.0	1.0	1.0	0.0	0.0	3.0	0.0	0.0	0.0	0.0	0.0	1.0	0.0	0.0	0.0	0.0	0.0	0.0	0.0	0.0	0.0	4.0	1.0	21.5	2.0	0.0	0.0	0.0	0.0	2.0	0.0	0.0	0.0	12.0	22.5	0.0	0.5	13.5	1.0
168	39.0	894.0	165.5	0.0	15.0	116.0	59.0	0.0	0.0	1.0	6.5	1.0	0.0	0.0	0.0	0.0	0.0	0.0	0.0	0.0	1.0	3.0	0.0	0.0	0.0	0.0	0.0	0.0	0.0	0.0	0.0	2.0	0.0	3.0	0.0	0.0	0.0	0.0	0.0	0.0	3.0	1.0	0.0	21.0	39.0	0.0	1.0	8.5	1.0
169	35.0	1253.0	130.0	0.0	17.0	115.0	57.0	0.0	0.0	0.0	0.0	1.0	1.0	0.0	0.0	2.0	0.0	1.0	0.0	0.0	0.0	0.0	0.0	0.0	0.0	0.0	0.0	0.0	0.0	0.0	0.0	6.0	1.0	21.0	1.0	0.0	0.0	0.0	0.0	1.0	0.0	0.0	0.0	2.0	4.0	0.0	1.0	22.0	1.0
170	38.0	110.0	128.0	0.0	16.0	116.5	59.0	0.0	0.0	0.0	2.0	0.0	0.0	0.0	0.0	0.0	0.0	0.0	0.0	0.0	0.0	1.0	0.0	0.0	0.0	0.0	0.0	0.0	0.0	0.0	0.0	0.0	0.0	1.5	0.0	3.0	0.0	0.0	0.0	0.0	0.0	0.0	0.0	7.0	13.5	0.0	0.0	4.0	0.0
171	35.0	345.0	124.0	0.0	11.0	112.0	56.0	0.0	0.0	0.0	1.0	1.0	1.0	0.0	0.0	0.0	0.0	1.0	0.0	0.0	0.0	0.0	0.0	0.0	0.0	0.0	0.0	0.0	0.0	2.0	0.0	1.0	0.0	6.0	2.0	0.0	0.0	0.0	0.0	1.0	0.0	0.0	1.0	37.0	70.0	0.0	0.0	14.0	0.0
172	35.0	352.0	147.0	0.0	13.0	112.0	58.0	0.0	0.0	0.0	1.0	0.0	0.0	0.0	0.0	0.0	0.0	0.0	0.0	0.0	0.0	0.0	0.0	0.0	0.0	0.0	0.0	0.0	0.0	0.0	0.0	1.0	1.0	5.0	1.0	0.0	0.0	0.0	0.0	0.0	0.0	0.0	0.0	19.0	44.0	0.0	0.0	10.0	1.0
173	33.0	398.0	149.0	0.0	14.0	131.0	54.0	0.0	0.0	0.0	0.0	0.0	0.0	0.0	0.0	0.0	0.0	0.0	0.0	0.0	0.0	1.0	0.0	0.0	0.0	0.0	0.0	0.0	0.0	0.0	0.0	0.0	0.0	0.0	0.0	8.0	0.0	0.0	0.0	0.0	0.0	0.0	0.0	0.0	0.0	0.0	1.0	22.0	0.0
174	36.0	841.0	128.0	0.0	15.0	117.0	58.0	0.0	0.0	0.0	0.0	1.0	0.0	0.0	0.0	3.0	0.0	0.0	0.0	0.0	0.0	0.0	0.0	0.0	0.0	0.0	0.0	0.0	0.0	0.0	0.0	4.0	0.0	15.0	1.0	0.0	0.0	0.0	0.0	1.0	0.0	0.0	1.0	15.0	27.0	0.0	1.0	14.0	1.0
175	39.0	1067.0	108.0	0.0	15.0	116.0	57.0	0.0	0.0	0.0	0.0	1.0	1.0	0.0	0.0	2.0	0.0	1.0	0.0	0.0	0.0	0.0	0.0	0.0	0.0	0.0	1.0	0.0	0.0	0.0	0.0	3.0	0.0	8.0	1.0	0.0	0.0	0.0	0.0	1.0	0.0	0.0	0.0	19.0	41.0	0.0	1.0	14.0	1.0
176	34.0	1273.0	108.0	0.0	15.0	113.0	58.0	0.0	0.0	0.0	5.0	0.0	0.0	0.0	0.0	0.0	0.0	0.0	0.0	0.0	2.0	2.0	0.0	0.0	0.0	0.0	0.0	0.0	0.0	0.0	0.0	11.0	0.0	14.0	1.0	5.0	0.0	0.0	0.0	0.0	0.0	0.0	0.0	32.0	64.0	0.0	1.0	19.0	0.0
177	35.0	1279.0	142.0	0.0	17.0	117.0	62.0	0.0	0.0	0.0	10.0	2.0	0.0	2.0	0.0	0.0	1.0	0.0	0.0	0.0	3.0	11.0	0.0	0.0	0.0	0.0	0.0	0.0	0.0	0.0	0.0	3.0	1.0	23.0	1.0	5.0	0.0	0.0	0.0	0.0	1.0	0.0	0.0	21.0	37.0	0.0	3.0	33.0	1.0
178	38.0	15.0	144.5	0.0	16.0	119.5	61.0	0.0	0.0	0.0	3.0	0.0	0.0	0.0	0.0	0.0	0.0	0.0	0.0	0.0	0.0	0.0	0.0	0.0	0.0	0.0	0.0	0.0	0.0	0.0	0.0	0.5	0.0	2.0	0.0	1.0	0.0	0.0	0.0	0.0	0.0	0.0	0.0	20.0	40.5	0.0	0.0	6.0	1.0
179	38.0	125.0	126.0	0.0	15.0	115.0	57.0	0.0	0.0	0.0	7.0	0.0	0.0	0.0	0.0	0.0	0.0	0.0	0.0	0.0	1.0	1.0	0.0	0.0	0.0	0.0	0.0	0.0	0.0	0.0	0.0	2.0	1.0	4.0	0.0	1.0	0.0	0.0	0.0	0.0	0.0	0.0	0.0	2.0	3.0	0.0	1.0	16.0	1.0
180	40.0	247.0	124.5	0.0	15.0	112.5	56.5	0.0	0.0	0.0	2.0	1.0	0.0	0.0	0.0	0.0	0.0	0.0	0.0	0.0	0.0	0.0	0.0	0.0	0.0	0.0	0.0	0.0	0.0	0.0	0.0	0.0	0.0	1.0	0.0	0.0	0.0	0.0	0.0	0.0	0.0	0.0	0.0	22.0	41.5	0.0	0.0	4.0	1.0
181	34.0	253.0	158.0	0.0	18.0	111.0	60.0	0.0	0.0	0.0	2.0	0.0	0.0	1.0	0.0	0.0	0.0	0.0	0.0	0.0	0.0	0.0	0.0	0.0	0.0	0.0	0.0	0.0	0.0	0.0	0.0	1.0	1.0	7.0	2.0	3.0	0.0	0.0	0.0	0.0	0.0	0.0	0.0	60.0	103.0	0.0	1.0	7.0	1.0
182	39.0	392.0	111.0	0.0	15.0	115.0	56.0	0.0	0.0	0.0	1.0	0.0	0.0	0.0	0.0	0.0	0.0	0.0	0.0	0.0	0.0	1.0	0.0	0.0	0.0	0.0	0.0	0.0	0.0	0.0	0.0	1.0	0.0	1.0	0.0	1.0	0.0	0.0	0.0	0.0	0.0	0.0	0.0	32.0	63.0	0.0	0.0	4.0	1.0
183	34.0	872.0	101.0	0.0	12.5	110.0	58.0	0.0	0.0	0.0	2.5	0.0	0.0	0.0	0.0	0.5	0.0	0.0	0.0	0.0	1.0	3.0	0.0	0.0	0.0	0.0	0.0	0.0	0.0	0.5	0.0	1.0	0.0	2.5	0.5	0.0	0.0	0.0	0.0	0.0	0.0	0.0	0.0	0.0	0.0	0.0	1.5	6.0	0.5
184	41.0	922.0	107.0	0.0	16.0	115.5	56.5	0.0	0.0	0.0	11.5	1.0	1.0	1.0	0.0	0.0	1.0	1.0	0.0	0.0	1.0	2.0	0.0	0.0	0.0	0.0	0.0	0.0	0.0	1.0	0.0	2.0	0.0	7.0	1.0	1.0	0.0	0.0	0.0	0.0	0.0	0.0	0.0	28.5	49.0	0.0	2.0	8.0	1.0
185	38.0	1019.0	124.0	0.0	15.0	115.5	57.0	0.0	0.0	0.0	0.0	0.5	1.0	0.0	0.0	2.0	0.0	0.0	0.0	0.0	0.0	0.0	0.0	0.0	0.0	0.0	0.0	0.0	0.0	0.0	0.0	2.5	0.0	6.0	1.0	0.0	0.0	0.0	0.0	0.0	0.0	0.0	0.0	12.0	24.0	0.0	1.0	11.5	1.0
186	38.0	1076.0	140.5	0.0	16.0	115.0	59.0	0.0	0.0	0.0	3.5	0.0	0.0	0.0	0.0	0.0	0.0	0.0	0.0	0.0	0.0	0.0	0.0	0.0	0.0	0.0	0.0	0.0	0.0	0.0	0.0	5.0	0.0	4.0	0.0	0.0	0.0	0.0	0.0	0.0	0.0	0.0	0.0	18.5	45.0	0.0	0.0	8.5	1.0
187	36.0	1134.0	95.0	0.0	14.0	114.0	57.0	0.0	0.0	0.0	24.0	2.0	1.0	2.0	0.0	0.0	0.0	1.0	0.0	0.0	1.0	2.0	0.0	0.0	0.0	0.0	0.0	0.0	0.0	0.0	0.0	6.0	0.0	4.0	1.0	1.0	0.0	0.0	0.0	0.0	0.0	0.0	0.0	6.0	10.0	0.0	1.0	13.0	0.0
188	36.0	146.0	176.0	0.0	13.5	118.0	51.5	0.0	0.0	0.0	2.0	0.5	0.0	1.5	0.0	0.0	0.0	0.0	0.0	0.0	0.0	3.5	0.0	0.0	0.0	0.0	0.0	0.0	0.0	0.0	0.0	0.5	0.0	1.0	0.0	6.5	0.0	0.0	0.0	0.0	0.0	0.0	0.0	1.0	1.0	0.0	0.0	3.0	0.5
189	40.0	818.0	110.0	0.0	16.0	113.0	59.0	0.0	0.0	0.0	5.0	1.0	0.0	0.0	0.0	0.0	0.0	0.0	0.0	0.0	1.0	2.0	0.0	0.0	0.0	0.0	0.0	0.0	0.0	0.0	0.0	1.0	0.0	2.0	0.0	1.0	0.0	0.0	0.0	0.0	1.0	0.0	0.0	23.5	50.5	0.0	1.0	7.0	1.0
190	39.0	857.0	111.0	0.0	15.0	119.5	58.0	0.0	0.0	0.0	0.0	1.0	0.0	0.0	0.0	4.5	1.0	1.0	0.0	0.0	0.0	0.0	0.0	0.0	0.0	0.0	0.0	0.0	0.0	0.0	0.0	5.0	0.0	10.0	2.0	0.0	0.0	0.0	0.0	1.0	0.0	0.0	1.0	17.0	27.0	0.0	1.0	16.0	1.0
191	39.0	994.0	131.0	0.0	14.0	116.5	57.0	0.0	0.0	0.0	1.0	1.0	0.0	1.0	0.0	0.0	0.0	0.0	0.0	0.0	1.0	1.0	0.0	0.0	0.0	0.0	0.0	0.0	0.0	0.0	0.0	1.0	0.0	2.0	0.0	0.0	0.0	0.0	0.0	0.0	1.0	0.0	0.0	13.5	25.0	0.0	1.0	6.0	0.5
192	38.0	1107.0	145.0	0.0	15.0	119.0	55.0	0.0	0.0	0.0	7.0	0.0	1.0	0.0	0.0	0.0	0.0	0.0	0.0	0.0	0.0	2.0	0.0	0.0	0.0	0.0	0.0	0.0	0.0	27.0	0.0	6.0	0.0	6.0	1.0	0.0	0.0	0.0	0.0	0.0	0.0	0.0	0.0	7.0	18.0	0.0	3.0	10.0	1.0
193	38.0	363.0	90.0	0.0	16.0	114.0	58.0	0.0	0.0	0.0	1.0	0.0	0.0	0.5	0.0	0.0	0.0	0.0	0.0	0.0	0.0	0.0	0.0	0.0	0.0	0.0	0.0	0.0	0.0	0.0	0.0	2.0	0.0	2.5	0.0	2.0	0.0	0.0	0.0	0.0	0.0	0.0	0.0	10.5	19.5	0.0	0.0	4.5	1.0
194	38.0	402.0	150.0	0.0	16.0	116.0	58.0	0.0	0.0	0.0	1.0	0.0	0.0	0.0	0.0	0.0	0.0	0.0	0.0	0.0	0.0	1.0	0.0	0.0	0.0	0.0	0.0	0.0	0.0	0.0	0.0	1.0	0.0	1.0	0.0	9.0	0.0	0.0	0.0	0.0	0.0	0.0	0.0	1.0	4.0	0.0	0.0	3.0	1.0
195	40.0	833.0	133.0	0.0	15.0	120.0	58.0	0.0	0.0	0.0	0.0	1.0	0.0	0.0	0.0	12.0	0.0	0.0	0.0	0.0	0.0	0.0	0.0	0.0	0.0	0.0	0.0	0.0	0.0	0.0	0.0	3.0	0.0	8.0	1.0	0.0	0.0	0.0	0.0	0.0	0.0	0.0	0.0	0.0	1.0	0.0	1.0	8.0	0.0
196	38.0	864.0	151.0	0.0	13.5	118.0	56.5	0.0	0.0	0.0	0.0	1.0	1.0	0.0	0.0	5.0	0.0	0.0	0.0	0.0	0.0	0.5	0.0	0.0	0.0	0.0	0.0	0.0	0.0	0.0	0.0	4.0	1.0	9.0	1.0	0.0	0.0	0.0	0.0	2.0	0.0	0.0	0.0	7.0	16.5	0.5	1.0	18.0	0.0
197	39.0	913.0	137.0	0.0	17.0	116.0	58.0	0.0	0.0	0.0	11.0	1.0	0.0	1.0	0.0	0.0	0.0	0.0	0.0	0.0	1.0	2.0	0.0	0.0	0.0	0.0	0.0	0.0	0.0	0.0	0.0	1.0	0.0	5.0	0.0	1.0	0.0	0.0	0.0	0.0	0.0	0.0	0.0	36.0	73.0	0.0	1.0	6.0	1.0
198	39.0	929.0	121.0	0.0	15.5	121.0	62.5	0.0	0.0	0.0	2.5	0.0	0.0	0.0	0.0	0.0	0.0	0.0	0.0	0.0	0.5	2.0	0.0	0.0	0.0	0.0	0.0	0.0	0.0	10.0	0.0	1.0	0.0	4.0	0.0	1.0	0.0	0.0	0.0	0.0	0.0	0.0	0.0	14.0	28.5	0.0	1.0	4.0	1.0
199	40.0	986.0	96.5	0.0	15.0	113.0	58.0	0.0	0.0	0.0	32.0	1.5	0.5	1.0	0.0	0.0	0.0	0.0	0.0	0.0	0.0	0.0	0.0	0.0	0.0	0.0	0.0	0.0	0.0	11.0	0.0	4.0	0.0	3.5	1.0	0.0	0.0	0.0	0.0	0.0	0.0	0.0	0.0	13.0	28.5	0.0	3.0	8.0	0.0
200	40.0	1048.0	115.5	0.0	15.0	118.0	56.5	0.0	0.0	0.0	0.0	1.0	1.0	0.0	0.0	10.5	0.0	0.0	0.0	0.0	0.0	0.0	0.0	0.0	0.0	0.0	0.0	0.0	0.0	0.0	0.0	2.0	0.0	6.5	1.0	0.0	0.0	0.0	0.0	0.0	0.0	0.0	0.0	0.0	1.0	0.0	1.0	8.0	1.0
201	40.0	1116.0	123.5	0.0	16.0	115.0	56.5	0.0	0.0	0.0	5.5	1.0	1.0	0.5	0.0	0.0	0.0	0.0	0.0	0.0	1.0	1.0	0.0	0.0	0.0	0.0	0.0	0.0	0.0	3.0	0.0	3.0	0.0	8.0	1.0	1.0	0.0	0.0	0.0	0.0	0.0	0.0	0.0	2.0	3.5	0.0	2.0	13.5	0.5
202	40.0	1139.0	105.0	0.0	14.0	120.0	55.0	0.0	0.0	0.0	3.0	0.0	1.0	0.0	0.0	0.0	0.0	0.0	0.0	0.0	1.0	3.0	0.0	0.0	0.0	0.0	0.0	0.0	0.0	0.0	0.0	1.0	0.0	5.0	0.0	1.0	0.0	0.0	0.0	0.0	0.0	0.0	0.0	2.0	2.0	0.0	1.0	12.0	1.0
203	41.0	1151.0	145.0	0.0	14.0	119.5	60.5	0.0	0.0	0.0	10.0	0.0	0.0	1.0	0.0	0.0	0.0	0.0	0.0	0.0	0.0	1.5	0.0	0.0	0.0	0.0	0.0	0.0	0.0	0.0	0.0	1.0	0.0	6.0	0.0	0.0	0.0	0.0	0.0	0.0	0.0	0.0	0.0	18.5	38.5	0.0	1.0	10.0	1.0
204	40.0	1287.0	131.0	0.0	15.0	114.5	57.5	0.0	0.0	0.0	2.5	1.0	0.0	1.0	0.0	0.0	0.0	0.0	0.0	0.0	1.5	6.0	0.0	0.0	0.0	1.0	0.0	0.0	0.0	0.0	0.0	1.5	0.0	6.5	1.0	1.0	0.0	0.0	0.0	0.0	0.0	0.0	0.0	2.0	4.0	0.0	3.0	15.5	1.0
205	40.0	1343.0	152.5	0.0	14.0	117.0	57.0	0.0	0.0	0.0	5.5	1.5	0.0	0.0	0.0	0.0	0.0	0.0	0.0	0.0	2.0	5.0	0.0	0.0	0.0	1.0	0.0	0.0	0.0	0.0	0.0	2.0	1.0	10.0	1.0	2.0	0.0	0.0	0.0	0.0	1.0	0.0	0.0	3.0	4.0	0.0	2.0	21.5	1.0
206	40.0	317.0	114.0	0.0	16.0	117.0	57.0	0.0	0.0	0.0	6.0	1.0	0.0	3.0	0.0	0.0	0.0	1.0	1.0	0.0	2.0	2.0	0.0	0.0	0.0	0.0	0.0	0.0	0.0	0.0	0.0	2.0	0.0	5.0	1.0	1.0	0.0	0.0	0.0	0.0	1.0	0.0	0.0	3.0	4.0	0.0	1.0	7.0	0.0
207	39.0	786.0	147.5	0.0	15.0	121.5	54.5	0.0	0.0	0.0	1.5	0.0	0.0	0.5	0.0	0.0	0.0	0.0	0.0	0.0	1.5	1.5	0.0	0.0	0.0	0.0	0.0	0.0	0.0	0.0	0.0	0.0	0.5	2.0	0.0	0.0	0.0	0.0	0.0	0.0	0.0	0.0	0.0	9.0	13.0	0.0	1.0	9.0	0.5
208	39.0	1274.0	145.0	0.0	15.0	113.0	57.0	0.0	0.0	0.0	4.0	0.0	0.0	1.0	0.0	0.0	0.0	0.0	0.0	0.0	5.0	10.0	0.0	0.0	0.0	0.0	0.0	0.0	0.0	0.0	0.0	2.0	0.0	15.0	0.0	1.0	0.0	0.0	0.0	0.0	0.0	0.0	0.0	5.0	4.0	0.0	2.0	22.0	1.0
209	41.0	1302.0	133.0	0.0	13.0	117.0	58.0	0.0	0.0	0.0	7.0	1.0	0.0	2.0	0.0	0.0	0.0	0.0	0.0	0.0	1.0	1.0	0.0	0.0	0.0	0.0	0.0	0.0	0.0	0.0	0.0	1.0	0.0	3.0	0.0	0.0	0.0	0.0	0.0	0.0	0.0	0.0	0.0	8.0	13.0	0.0	1.0	6.0	0.0
210	40.0	42.0	91.0	0.0	17.0	114.0	55.0	0.0	0.0	0.0	10.0	2.0	1.0	0.0	0.0	0.0	0.0	1.0	0.0	0.0	3.0	1.0	0.0	0.0	0.0	0.0	0.0	0.0	0.0	0.0	0.0	1.0	1.0	5.0	0.0	0.0	0.0	0.0	0.0	0.0	0.0	0.0	0.0	57.0	96.0	0.0	3.0	13.0	1.0
211	43.0	256.0	154.0	0.0	15.0	114.5	61.5	0.0	0.0	0.0	2.0	1.0	1.0	0.0	0.0	0.0	0.0	0.0	0.0	0.0	0.0	1.0	0.0	0.0	0.0	0.5	0.0	0.0	0.0	0.0	0.0	1.0	0.0	1.5	0.0	0.0	0.0	0.0	0.0	0.0	2.0	0.0	0.0	20.0	36.0	0.0	0.0	4.0	1.0
212	43.0	871.0	138.5	0.0	15.0	112.5	56.0	0.0	0.0	0.0	0.0	1.0	1.0	0.0	0.0	4.5	0.0	0.0	0.0	0.0	0.0	0.5	0.0	0.0	0.0	0.0	0.0	0.0	0.0	0.0	0.0	4.5	0.0	7.5	1.0	0.0	0.0	0.0	0.0	1.0	0.0	0.0	0.0	22.5	43.5	0.0	1.0	11.0	0.0
213	42.0	1009.0	152.0	0.0	16.0	112.0	57.0	0.0	0.0	0.0	0.0	1.0	0.0	0.0	0.0	3.0	1.0	0.0	0.0	0.0	0.0	0.0	0.0	0.0	0.0	0.0	0.0	0.0	0.0	0.0	0.0	3.0	0.0	7.0	1.0	0.0	0.0	0.0	0.0	1.0	0.0	0.0	0.0	8.0	13.0	0.0	1.0	12.0	1.0
214	40.0	1038.0	149.0	0.0	14.0	116.0	58.0	0.0	0.0	0.0	0.0	1.0	1.0	0.0	0.0	4.0	1.0	0.0	0.0	0.0	0.0	0.0	0.0	0.0	0.0	0.0	1.0	0.0	0.0	0.0	0.0	5.0	0.0	10.0	2.0	0.0	0.0	0.0	0.0	1.0	1.0	0.0	1.0	0.0	1.0	1.0	1.0	19.0	0.0
215	42.0	1217.0	137.5	0.0	14.0	119.0	60.0	0.0	0.0	0.0	0.0	0.0	0.0	0.0	0.0	0.0	0.0	0.0	0.0	0.0	0.0	0.0	0.0	0.0	0.0	0.0	0.0	0.0	0.0	0.0	0.0	2.0	0.0	11.0	1.0	0.0	0.0	0.0	0.0	1.0	0.0	0.0	0.0	9.0	15.0	0.0	1.0	14.5	1.0
216	40.0	1252.0	150.0	0.0	16.0	106.0	58.0	0.0	0.0	0.0	2.0	1.0	2.0	0.0	0.0	3.0	0.0	0.5	0.0	0.0	0.5	1.0	0.0	0.0	0.0	0.0	0.0	0.0	0.0	0.0	0.0	4.5	1.0	14.0	2.5	0.0	0.0	0.0	0.0	1.0	0.0	0.0	0.5	1.0	1.0	0.0	0.5	21.0	0.5
217	42.0	57.0	129.0	0.0	16.0	116.0	58.0	0.0	0.0	0.0	0.0	0.0	0.0	0.0	0.0	0.0	0.0	0.0	0.0	0.0	0.5	1.5	0.0	0.0	0.0	0.0	0.0	0.0	0.0	0.0	0.0	0.0	0.0	1.5	0.0	13.0	0.0	0.0	0.0	0.0	0.0	0.0	0.0	4.0	7.5	0.0	0.0	2.0	0.0
218	40.0	345.0	82.5	0.0	15.0	115.5	52.0	0.0	0.0	0.0	1.0	0.0	0.0	0.0	0.0	0.0	0.0	0.0	0.0	0.0	0.0	0.0	0.0	0.0	0.0	0.0	0.0	0.0	0.0	0.0	0.0	1.5	0.0	1.0	0.0	2.0	0.0	0.0	0.0	0.0	0.0	0.0	0.0	10.0	15.0	0.0	0.5	3.0	0.0
219	45.0	937.0	92.5	0.0	15.0	113.0	58.0	0.0	0.0	0.0	1.0	0.0	0.0	1.0	0.0	0.0	0.0	0.0	0.0	0.0	1.0	2.0	0.0	0.0	0.0	0.0	0.0	0.0	0.0	0.0	0.0	1.0	0.0	2.0	0.0	1.0	0.0	0.0	0.0	0.0	0.0	0.0	0.0	30.5	62.0	0.0	1.0	4.0	1.0
220	43.0	978.0	111.5	0.0	16.0	112.0	58.5	0.0	0.0	0.0	14.0	1.0	1.0	1.0	0.0	0.0	1.0	1.0	0.0	0.0	0.0	0.0	0.0	0.0	0.0	0.0	0.0	0.0	0.0	1.0	0.0	2.0	0.0	3.0	1.0	0.0	0.0	0.0	0.0	0.0	0.0	0.0	0.0	23.0	40.0	0.0	1.0	6.0	0.0
221	40.0	1244.0	140.0	0.0	15.0	111.0	59.0	0.0	0.0	0.0	1.0	0.0	1.0	0.0	0.0	2.0	0.0	0.0	0.0	0.0	2.0	0.0	0.0	0.0	0.0	0.0	0.0	0.0	0.0	0.0	0.0	8.0	1.0	26.0	1.0	0.0	0.0	0.0	0.0	1.0	0.0	0.0	1.0	9.0	27.0	1.0	2.0	32.0	1.0
222	41.0	1263.0	109.5	0.0	17.0	119.0	51.5	0.0	0.0	0.0	12.5	2.0	1.0	0.5	0.0	0.0	0.0	0.5	0.0	0.0	2.5	2.5	0.0	0.0	0.0	0.0	0.0	0.0	0.0	0.0	0.0	25.0	1.0	11.5	2.5	0.5	0.0	0.0	0.0	0.5	0.0	1.0	0.0	3.0	5.5	0.0	2.5	24.0	0.0
223	44.0	50.0	163.5	0.0	15.0	118.0	56.0	0.0	0.0	0.0	4.5	0.0	0.0	0.0	0.0	0.0	0.0	0.0	0.0	0.0	0.0	0.0	0.0	0.0	0.0	0.0	0.0	0.0	0.0	0.0	0.0	2.0	1.0	7.0	0.0	1.0	1.0	0.0	0.0	0.0	0.0	0.0	0.0	52.5	74.5	0.0	0.0	8.5	1.0
224	43.0	152.0	135.5	0.0	15.0	121.5	59.0	0.0	0.0	0.0	1.0	0.0	0.0	0.0	0.0	0.0	0.0	0.0	0.0	0.0	0.0	3.0	0.0	0.0	0.0	0.0	0.0	0.0	0.0	0.0	0.0	0.0	0.0	2.5	0.0	1.5	0.0	0.0	0.0	0.0	0.0	0.0	0.0	2.5	4.0	0.0	1.0	4.5	1.0
225	43.0	264.0	143.0	0.0	14.0	114.0	59.0	0.0	0.0	1.0	3.0	2.0	0.0	0.0	0.0	0.0	0.0	0.0	0.0	0.0	1.0	3.0	0.0	0.0	0.0	2.0	0.0	0.0	0.0	0.0	0.0	2.0	0.0	4.0	1.0	2.0	0.0	0.0	0.0	0.0	3.0	0.0	0.0	3.0	11.0	0.0	1.0	8.0	0.0
226	43.0	333.0	111.0	0.0	14.0	115.0	58.0	0.0	0.0	0.0	2.0	1.0	0.0	0.0	0.0	0.0	0.0	0.0	0.0	0.0	0.0	0.0	0.0	0.0	0.0	0.0	0.0	0.0	0.0	0.0	0.0	1.0	0.0	2.0	0.0	3.0	0.0	0.0	0.0	0.0	1.0	0.0	0.0	6.0	13.0	0.0	0.0	3.0	0.0
227	42.0	1129.0	204.0	0.0	15.0	111.0	60.0	0.0	0.0	0.0	21.0	4.0	11.0	5.0	1.0	0.0	0.0	0.0	0.0	0.0	2.0	1.0	0.0	0.0	0.0	0.0	0.0	0.0	0.0	7.0	0.0	7.0	0.0	19.0	0.0	2.0	0.0	0.0	0.0	0.0	0.0	0.0	0.0	0.0	2.0	0.0	12.0	10.0	1.0
228	43.0	304.0	158.0	0.0	14.0	120.0	59.0	0.0	0.0	0.0	3.0	2.0	0.0	1.0	0.0	0.0	0.0	0.0	0.0	0.0	0.0	3.0	0.0	0.0	0.0	2.0	0.0	0.0	0.0	0.0	0.0	1.0	0.0	2.0	0.0	0.0	0.0	0.0	0.0	0.0	1.0	0.0	0.0	2.0	3.0	0.0	1.0	6.0	1.0
229	44.0	398.0	135.0	0.0	14.5	117.0	58.5	0.0	0.0	0.0	2.0	1.0	0.0	0.0	0.0	0.0	0.0	0.0	0.0	0.0	0.0	1.5	0.0	0.0	0.0	1.0	0.0	0.0	0.0	0.0	0.0	0.0	0.0	2.0	0.0	1.5	0.0	0.0	0.0	0.0	0.0	0.0	0.0	3.5	11.0	0.0	0.0	4.5	1.0
230	43.0	786.0	122.0	0.0	15.0	118.5	53.5	0.0	0.0	0.0	1.5	0.0	0.0	0.0	0.0	0.0	0.0	0.0	0.0	0.0	2.0	2.5	0.0	0.0	0.0	0.0	0.0	0.0	0.0	0.0	0.0	0.0	0.0	2.0	0.0	2.0	0.0	0.0	0.0	0.0	0.0	0.0	0.0	4.0	8.5	0.0	2.5	9.0	0.0
231	45.0	1031.0	140.0	0.0	15.5	111.0	58.0	0.0	0.0	0.0	0.0	2.0	2.0	0.0	0.0	6.0	0.0	0.0	0.0	0.0	0.0	1.0	0.0	0.0	0.0	0.0	0.0	0.0	0.0	0.0	0.0	6.5	0.0	7.0	1.0	0.0	0.0	0.0	0.0	2.0	0.0	0.0	0.0	1.0	2.0	0.0	2.0	17.5	1.0
232	47.0	1058.0	120.0	0.0	15.0	115.0	57.0	0.0	0.0	0.0	0.0	1.0	1.0	0.0	0.0	3.0	0.0	0.0	0.0	0.0	0.0	0.0	0.0	0.0	0.0	0.0	0.0	0.0	0.0	0.0	0.0	4.0	0.0	9.0	1.0	0.0	0.0	0.0	0.0	0.0	0.0	0.0	1.0	2.0	5.0	0.0	1.0	12.0	1.0
233	44.0	1279.0	196.0	0.0	16.0	117.0	58.0	0.0	0.0	0.0	0.0	0.0	0.0	0.0	0.0	0.0	0.0	0.0	0.0	0.0	0.0	0.0	0.0	0.0	0.0	0.0	0.0	0.0	0.0	0.0	0.0	3.0	0.0	3.0	0.0	0.0	0.0	0.0	0.0	1.0	0.0	0.0	0.0	4.0	3.0	0.0	0.0	7.0	0.0
234	44.0	38.0	138.0	0.0	15.0	118.0	55.0	0.0	0.0	0.0	19.0	1.0	1.0	0.0	0.0	0.0	0.0	0.0	0.0	0.0	6.0	3.0	0.0	0.0	0.0	0.0	0.0	0.0	0.0	0.0	0.0	1.0	1.0	4.0	1.0	1.0	0.0	0.0	0.0	0.0	0.0	0.0	0.0	24.0	56.0	0.0	3.0	16.0	0.0
235	47.0	851.0	139.0	0.0	16.0	117.0	58.0	0.0	0.0	0.0	0.0	1.0	0.0	0.0	0.0	6.0	0.0	1.0	0.0	0.0	0.0	0.0	0.0	0.0	0.0	0.0	0.0	0.0	0.0	0.0	0.0	3.0	0.0	9.0	1.0	0.0	0.0	0.0	0.0	0.0	0.0	0.0	0.0	36.0	49.0	0.0	1.0	12.0	1.0
236	46.0	908.0	143.5	0.0	14.0	115.0	56.5	0.0	0.0	0.0	12.0	1.0	0.0	1.0	0.0	0.0	0.0	0.0	0.0	0.0	1.0	3.5	0.0	0.0	0.0	0.0	0.0	0.0	0.0	3.0	0.0	2.5	0.0	4.0	1.0	0.0	0.0	0.0	0.0	0.0	0.0	0.0	0.0	24.5	45.5	0.0	2.5	7.0	1.0
237	46.0	1244.0	102.5	0.0	15.0	115.5	58.0	0.0	0.0	0.0	8.5	1.0	0.0	1.0	0.0	0.0	0.0	0.0	0.0	0.0	2.0	4.0	0.0	0.0	0.0	0.0	0.0	0.0	0.0	0.0	0.0	3.0	0.0	11.0	1.0	1.0	0.0	0.0	0.0	0.0	0.0	0.0	0.0	2.0	5.0	0.0	1.0	17.0	1.0
238	45.0	1339.0	183.0	0.0	16.0	110.0	60.0	0.0	0.0	0.0	2.0	0.0	1.0	0.0	0.0	0.0	0.0	1.0	0.0	0.0	2.0	7.0	0.0	0.0	0.0	0.0	0.0	0.0	0.0	0.0	0.0	3.0	0.0	4.0	0.0	1.0	0.0	0.0	0.0	0.0	0.0	0.0	0.0	7.0	7.0	0.0	1.0	9.0	1.0
239	46.0	115.0	142.0	0.0	15.5	111.0	59.0	0.0	0.0	0.0	12.5	1.0	1.0	1.0	0.0	0.0	0.0	0.0	0.0	0.0	7.5	7.5	0.0	0.0	0.0	0.0	0.0	0.0	0.0	0.0	0.0	2.5	1.0	3.0	0.0	1.0	0.0	0.0	0.0	0.0	0.0	0.0	0.0	1.0	2.5	0.0	6.0	23.0	0.0
240	46.0	125.0	128.0	0.0	15.0	115.0	61.5	0.0	0.0	0.0	10.5	0.0	0.0	0.0	0.0	0.0	0.0	0.0	0.0	0.0	0.5	2.0	0.0	0.0	0.0	0.0	0.0	0.0	0.0	0.0	0.0	1.0	1.0	4.0	0.0	1.0	0.0	0.0	0.0	0.0	0.0	0.0	0.0	1.5	1.5	0.0	1.0	18.0	1.0
241	45.0	271.0	144.0	0.0	17.0	115.0	58.0	0.0	0.0	0.0	1.0	1.0	0.0	1.0	0.0	0.0	0.0	0.0	0.0	0.0	0.0	1.0	0.0	0.0	0.0	0.0	0.0	0.0	0.0	0.0	0.0	0.0	0.0	3.0	0.0	0.0	0.0	0.0	0.0	0.0	0.0	0.0	0.0	8.0	16.0	0.0	0.0	4.0	1.0
242	49.0	312.0	123.5	0.0	14.0	113.0	60.0	0.0	0.0	0.0	11.0	1.0	0.0	1.0	0.0	0.0	0.0	0.0	0.0	0.0	1.0	0.0	0.0	0.0	0.0	0.0	0.0	0.0	0.0	0.0	0.0	1.0	1.0	8.5	1.0	1.0	0.0	0.0	0.0	0.0	0.0	0.0	0.0	9.5	18.5	0.0	1.0	8.0	1.0
243	45.0	877.0	108.5	0.0	15.5	114.0	59.5	0.0	0.0	0.0	0.0	2.0	0.5	0.0	0.0	6.0	0.5	1.0	0.0	0.0	0.0	0.5	0.0	0.0	0.0	0.0	0.0	0.0	0.0	0.0	0.0	7.0	0.0	15.5	2.5	0.0	0.0	0.0	0.0	1.0	0.0	0.0	0.0	18.0	43.5	0.0	1.0	13.5	0.5
244	49.0	1020.0	142.0	0.0	15.0	112.0	58.0	0.0	0.0	0.0	0.0	1.0	1.0	0.0	0.0	2.0	1.0	0.0	0.0	0.0	0.0	0.0	0.0	0.0	0.0	0.0	1.0	0.0	0.0	0.0	0.0	3.0	0.0	11.0	2.0	0.0	0.0	0.0	0.0	1.0	0.0	0.0	0.0	22.0	42.0	0.0	1.0	11.0	1.0
245	44.0	1202.0	142.5	0.0	15.0	117.5	67.0	0.0	0.0	0.0	0.5	1.0	0.0	1.5	0.0	1.0	0.0	0.0	0.0	0.0	1.0	3.0	0.0	0.0	0.0	0.0	0.0	0.0	0.0	0.0	0.0	0.5	0.0	3.5	0.0	0.5	0.0	0.0	0.0	2.5	0.0	0.0	0.0	1.0	4.5	0.0	2.0	12.0	1.0
246	46.0	44.0	170.5	0.0	16.0	117.0	57.5	0.0	0.0	0.0	6.5	0.0	0.5	0.0	0.0	0.0	0.5	0.5	0.0	0.0	1.0	1.0	0.0	0.0	0.0	0.0	0.0	0.0	0.0	0.0	0.0	1.0	0.0	4.0	0.0	1.0	0.0	0.0	0.0	0.0	0.0	0.0	0.0	42.5	65.0	0.0	1.5	10.0	0.0
247	45.0	277.0	74.5	0.0	12.0	110.5	59.0	0.0	0.0	0.0	7.0	1.0	0.5	0.5	0.0	0.0	0.0	0.0	0.0	0.0	1.5	1.0	0.0	0.0	0.0	0.0	0.0	0.0	0.0	0.0	0.0	0.0	0.0	6.5	0.0	0.5	0.0	0.0	0.0	0.0	0.0	0.0	1.0	17.0	52.0	1.0	1.5	10.0	0.5
248	47.0	343.0	127.0	0.0	15.5	115.0	57.0	0.0	0.0	0.0	2.0	1.0	0.0	1.0	0.0	0.0	0.0	0.0	0.0	0.0	0.0	0.0	0.0	0.0	0.0	0.0	0.0	0.0	0.0	0.0	0.0	1.0	0.0	2.5	0.0	3.0	0.0	0.0	0.0	0.0	0.0	0.0	0.0	1.5	3.0	0.0	0.0	4.0	1.0
249	48.0	809.0	117.0	0.0	14.0	115.0	59.0	0.0	0.0	0.0	8.0	1.0	0.0	2.0	0.0	0.0	0.0	0.0	0.0	0.0	2.0	4.0	0.0	0.0	0.0	0.0	0.0	0.0	0.0	0.0	0.0	2.0	0.0	4.0	0.0	0.0	0.0	0.0	0.0	0.0	1.0	0.0	0.0	6.0	8.0	0.0	2.0	8.0	0.0
250	47.0	1072.0	130.0	0.0	14.5	119.5	65.0	0.0	0.0	0.0	0.0	1.0	0.0	0.0	0.0	1.0	0.0	0.0	0.0	0.0	0.0	0.0	0.0	0.0	0.0	0.0	1.0	0.0	0.0	0.0	0.0	2.5	0.0	8.5	0.0	0.0	0.0	0.0	0.0	0.5	0.0	0.0	0.0	48.5	89.0	0.0	0.0	12.0	1.0
251	47.0	34.0	145.5	0.0	17.0	108.0	57.5	0.0	0.0	0.0	30.5	2.0	0.0	0.0	0.0	0.0	0.0	0.5	0.0	0.0	1.5	1.0	0.0	0.0	0.0	0.0	0.0	0.0	0.0	0.0	0.0	0.5	0.0	3.5	0.0	1.0	0.0	0.0	0.0	0.0	1.0	0.0	1.0	27.5	54.5	0.0	2.0	6.0	0.5
252	47.0	136.0	106.0	0.0	15.0	119.5	58.5	0.0	0.0	0.0	4.0	0.0	0.0	0.0	0.0	0.0	0.0	0.0	0.0	0.0	4.0	1.5	0.0	0.0	0.0	0.0	0.0	0.0	0.0	0.0	0.0	0.5	1.5	3.0	1.0	1.0	0.0	0.0	0.0	0.0	0.0	0.0	0.0	1.5	4.5	0.0	4.0	15.5	0.0
253	49.0	823.0	183.5	0.0	15.0	118.0	59.0	0.0	0.0	0.0	0.0	1.0	1.0	0.0	0.0	1.0	0.0	1.0	0.0	0.0	0.0	0.0	0.0	0.0	0.0	0.0	0.0	0.0	0.0	0.0	0.0	3.0	0.0	11.5	2.0	0.5	0.0	0.0	0.0	0.5	0.0	0.0	1.0	31.5	60.0	0.0	1.0	16.0	1.0
254	47.0	864.0	69.0	0.0	17.5	92.5	59.5	0.0	0.0	0.5	0.5	1.0	0.0	0.0	0.0	17.0	0.0	0.5	0.0	0.0	0.0	0.5	0.0	0.0	0.0	0.0	0.0	0.0	0.0	0.0	0.0	2.5	0.5	3.0	0.5	0.0	0.0	0.0	0.0	0.5	0.0	0.0	0.0	0.5	2.0	0.0	1.0	10.5	0.5
255	50.0	881.0	119.5	0.0	17.0	115.0	58.0	0.0	0.0	0.0	0.0	2.0	0.0	0.0	0.0	5.0	0.0	0.0	0.0	0.0	0.0	0.0	0.0	0.0	0.0	0.0	0.0	0.0	0.0	0.0	0.0	6.0	0.0	8.0	2.0	0.0	0.0	0.0	0.0	1.0	0.0	0.0	0.0	3.5	6.5	0.0	1.0	13.0	0.0
256	49.0	988.0	131.5	0.0	15.0	111.0	60.0	0.0	0.0	0.0	4.0	1.0	0.0	0.0	0.0	0.0	0.0	0.0	0.0	0.0	0.0	1.0	0.0	0.0	0.0	0.0	0.0	0.0	0.0	16.5	0.0	2.0	0.0	7.0	1.0	0.0	0.0	0.0	0.0	0.0	0.0	1.0	0.0	35.0	69.5	0.0	4.0	11.0	0.5
257	50.0	1037.0	116.0	0.0	15.0	116.0	56.0	0.0	0.0	0.0	0.0	1.0	1.0	0.0	0.0	2.0	0.0	1.0	0.0	0.0	0.0	0.0	0.0	0.0	0.0	0.0	0.0	0.0	0.0	0.0	0.0	6.0	0.0	8.0	1.0	0.0	0.0	0.0	0.0	0.0	0.0	0.0	1.0	22.0	41.0	0.0	1.0	16.0	0.0
258	47.0	1077.0	164.0	0.0	17.0	117.5	58.5	0.0	0.0	0.0	8.5	2.0	0.0	1.5	0.0	0.0	0.0	2.0	0.0	0.0	1.5	3.0	0.0	0.0	0.0	1.0	0.0	0.0	0.0	4.0	0.0	11.0	0.0	6.0	1.0	1.0	0.0	0.0	0.0	0.0	1.0	1.0	0.0	10.5	21.5	0.0	4.0	15.0	0.5
259	49.0	1321.0	129.0	0.0	16.0	113.0	55.0	0.0	0.0	0.0	11.0	1.0	0.0	0.0	0.0	0.0	0.0	0.0	0.0	0.0	1.0	1.0	0.0	0.0	0.0	0.0	0.0	0.0	0.0	1.0	0.0	5.0	0.0	12.0	1.0	0.0	0.0	0.0	0.0	0.0	0.0	0.0	0.0	30.0	54.0	0.0	3.0	16.0	1.0
260	53.0	23.0	151.5	0.0	13.5	114.0	59.0	0.0	0.0	0.0	4.0	0.0	0.0	0.0	0.0	0.0	0.0	0.0	0.0	0.0	2.0	1.0	0.0	0.0	0.0	0.0	0.0	0.0	0.0	0.0	0.0	1.0	0.0	2.0	0.0	0.0	0.0	0.0	0.0	0.0	0.0	0.0	0.0	17.5	38.0	0.0	2.0	10.0	0.5
261	49.0	331.0	143.5	0.0	15.0	115.0	56.0	0.0	0.0	0.0	2.0	0.0	0.0	1.0	0.0	0.0	0.0	0.0	0.0	0.0	0.0	0.0	0.0	0.0	0.0	0.0	0.0	0.0	0.0	0.0	0.0	1.0	0.0	3.0	0.0	2.0	0.0	0.0	0.0	0.0	0.0	0.0	0.0	8.0	15.5	0.0	0.0	5.0	1.0
262	50.0	815.0	122.0	0.0	15.0	111.0	58.0	0.0	0.0	0.0	16.0	2.0	1.0	2.0	0.0	0.0	0.0	0.0	0.0	0.0	1.0	6.0	0.0	0.0	0.0	1.0	0.0	0.0	0.0	0.0	0.0	2.0	0.0	7.0	1.0	1.0	0.0	0.0	0.0	0.0	0.0	1.0	0.0	34.0	65.0	1.0	2.0	9.0	1.0
263	49.0	835.0	141.5	0.0	14.5	115.5	56.5	0.0	0.0	0.0	0.0	1.0	1.0	0.0	0.0	6.5	1.0	0.0	0.0	0.0	0.0	0.0	0.0	0.0	0.0	0.0	0.0	0.0	0.0	0.0	0.0	6.5	0.0	8.5	1.5	0.0	0.0	0.0	0.0	1.0	0.0	0.0	1.0	0.0	1.0	0.0	1.0	11.5	1.0
264	50.0	930.0	134.0	0.0	16.5	111.5	57.0	0.0	0.0	0.0	7.0	1.0	0.0	0.0	0.0	0.0	0.5	0.0	0.0	0.0	1.0	3.5	0.0	0.0	0.0	0.0	0.0	0.0	0.0	8.0	0.0	4.0	0.0	4.0	0.0	1.0	0.0	0.5	0.0	0.0	0.0	0.0	0.0	9.5	18.0	0.0	5.0	8.5	1.0
265	51.0	1046.0	116.0	0.0	16.0	113.0	58.0	0.0	0.0	0.0	0.0	1.0	0.0	0.0	0.0	3.0	0.0	0.0	0.0	0.0	0.0	0.0	0.0	0.0	0.0	0.0	0.0	0.0	0.0	0.0	0.0	3.0	1.0	9.0	0.0	0.0	0.0	0.0	0.0	0.0	0.0	0.0	0.0	4.0	7.0	0.0	0.0	10.0	1.0
266	50.0	1065.0	132.0	0.0	17.0	110.0	57.5	0.0	0.0	0.0	0.0	0.0	1.0	0.0	0.0	0.5	0.0	0.0	0.0	0.0	0.0	0.0	0.0	0.0	0.0	0.0	0.0	0.0	0.0	0.0	0.0	2.0	0.0	10.5	1.0	0.0	0.0	0.0	0.0	0.0	0.0	0.0	0.0	36.5	84.0	0.0	0.0	12.0	1.0
267	51.0	1286.0	121.0	0.0	15.0	116.0	55.0	0.0	0.0	0.0	2.0	1.0	0.0	0.0	0.0	0.0	0.0	0.0	0.0	0.0	0.0	1.0	0.0	0.0	0.0	0.0	0.0	0.0	0.0	1.0	0.0	1.0	1.0	20.0	1.0	2.0	0.0	0.0	0.0	0.0	0.0	0.0	0.0	4.0	5.0	0.0	1.0	11.0	1.0
268	52.0	106.0	129.0	0.0	17.0	114.0	55.0	0.0	0.0	0.0	4.0	0.0	0.0	0.0	0.0	0.0	0.0	0.0	0.0	0.0	0.0	0.0	0.0	0.0	0.0	0.0	0.0	0.0	0.0	0.0	0.0	3.0	0.0	3.0	0.0	1.0	0.0	0.0	0.0	0.0	0.0	0.0	0.0	9.0	24.0	0.0	1.0	10.0	0.0
269	50.0	320.0	129.5	0.0	16.0	114.0	61.5	0.0	0.0	0.0	5.5	1.0	0.0	1.0	0.0	0.0	0.0	0.0	0.0	0.0	0.5	0.0	0.0	0.0	0.0	0.0	0.0	0.0	0.0	0.0	0.0	1.5	0.0	3.0	0.0	1.0	0.0	0.0	0.0	0.0	1.0	0.0	0.0	3.0	6.5	0.0	0.0	6.0	1.0
270	50.0	393.0	123.0	0.0	17.0	116.0	59.0	0.0	0.0	0.0	3.0	1.0	0.0	0.0	0.0	0.0	0.0	1.0	0.0	0.0	0.0	0.0	0.0	0.0	0.0	0.0	0.0	0.0	0.0	0.0	0.0	2.0	0.0	4.0	0.0	1.0	0.0	0.0	0.0	0.0	0.0	0.0	0.0	39.0	60.0	0.0	0.0	8.0	1.0
271	50.0	860.0	48.0	0.0	15.5	117.0	58.0	0.0	0.5	0.0	0.0	1.0	0.0	0.0	0.0	11.0	0.0	0.0	0.0	0.0	0.0	0.0	0.0	0.0	0.0	1.0	0.0	0.0	0.0	0.0	0.0	1.0	0.0	5.0	1.0	0.0	0.0	0.0	0.0	0.0	0.0	0.0	0.0	1.0	1.0	0.0	1.0	7.0	0.0
272	50.0	1139.0	109.0	0.0	16.5	112.5	59.5	0.0	0.0	0.0	16.0	1.0	0.0	0.0	0.0	0.0	0.0	0.0	0.0	0.0	1.0	1.0	0.0	0.0	0.0	0.0	0.0	0.0	0.0	0.0	0.0	4.0	0.0	5.0	0.0	0.5	0.0	0.0	0.0	0.0	0.0	0.0	0.0	21.5	42.5	0.0	1.0	10.5	0.0
273	48.0	1150.0	155.0	0.0	15.0	115.0	51.0	0.0	0.0	0.0	6.0	0.0	0.0	0.0	0.0	0.0	0.0	0.0	0.0	0.0	0.0	0.0	0.0	0.0	0.0	0.0	0.0	0.0	0.0	0.0	0.0	0.0	0.0	5.0	0.0	0.0	0.0	0.0	0.0	0.0	0.0	0.0	1.0	2.0	1.0	0.0	0.0	2.0	0.0
274	51.0	39.0	132.0	0.0	15.0	110.5	57.0	0.0	0.0	0.0	4.0	1.0	0.0	1.0	0.0	0.0	0.0	0.5	0.0	0.0	2.0	1.0	0.0	0.0	0.0	0.0	0.0	0.0	0.0	0.0	0.0	1.0	1.0	2.0	0.0	1.0	0.0	0.0	0.0	0.0	0.0	0.0	0.0	39.0	71.5	0.0	2.0	8.5	0.0
275	51.0	143.0	185.5	0.0	15.0	112.5	58.0	0.0	0.0	0.0	9.5	1.0	0.0	1.0	0.0	0.0	0.0	0.0	0.0	0.0	1.5	2.0	0.0	0.0	0.0	0.0	0.0	0.0	0.0	0.0	0.0	2.5	3.0	4.0	1.0	1.0	0.0	0.0	0.0	0.0	0.0	0.0	0.0	1.5	1.5	0.0	2.5	19.5	0.5
276	56.0	365.0	129.0	0.0	15.0	117.0	57.0	0.0	0.0	0.0	9.0	1.0	1.0	1.0	0.0	0.0	0.0	0.0	0.0	0.0	1.0	1.0	0.0	0.0	0.0	0.0	0.0	0.0	0.0	0.0	0.0	1.0	0.0	3.0	0.0	0.0	0.0	0.0	0.0	0.0	0.0	0.0	0.0	19.0	40.0	0.0	1.0	7.0	0.0
277	50.0	384.0	183.0	0.0	14.0	116.0	59.0	0.0	0.0	0.0	4.0	0.0	0.0	1.0	0.0	0.0	0.0	0.0	0.0	0.0	0.0	0.0	0.0	0.0	0.0	0.0	0.0	0.0	0.0	0.0	0.0	1.0	0.0	5.0	0.0	0.0	0.0	0.0	0.0	0.0	0.0	0.0	0.0	35.0	61.0	0.0	0.0	6.0	1.0
278	51.0	843.0	117.5	0.0	13.5	114.5	54.5	0.0	0.0	0.0	0.0	1.5	1.0	0.0	0.0	17.5	0.0	0.5	0.0	0.0	0.0	0.0	0.0	0.0	0.0	0.0	0.0	0.0	0.0	0.0	0.0	4.5	0.0	5.5	1.0	0.0	0.0	0.0	0.0	0.5	0.0	0.0	0.0	1.0	2.0	0.0	0.0	7.0	1.0
279	50.0	866.0	213.0	0.0	15.0	117.0	58.0	0.0	0.0	0.0	0.0	1.0	1.0	0.0	0.0	16.0	0.0	1.0	0.0	0.0	0.0	0.0	0.0	0.0	0.0	0.0	0.0	0.0	0.0	0.0	0.0	3.0	1.0	7.0	1.0	0.0	0.0	0.0	0.0	0.0	0.0	0.0	0.0	0.0	1.0	0.0	0.0	6.0	1.0
280	52.0	920.0	120.5	0.0	15.0	113.5	57.5	0.0	0.0	0.0	12.0	1.0	0.0	0.0	0.0	0.0	0.0	1.0	0.0	0.0	0.0	1.0	0.0	0.0	0.0	0.0	0.0	0.0	0.0	4.5	0.0	4.0	0.0	8.0	2.0	0.0	0.0	0.0	0.0	0.0	0.0	0.0	0.0	36.0	68.5	0.0	7.5	12.0	0.0
281	51.0	979.0	137.0	0.0	14.0	117.0	56.0	0.0	0.0	0.0	4.0	1.0	1.0	0.0	0.0	0.0	1.0	0.0	0.0	0.0	0.0	1.0	0.0	0.0	0.0	0.0	0.0	0.0	0.0	1.0	0.0	4.0	1.0	16.0	3.0	0.0	0.0	0.0	0.0	1.0	0.0	1.0	0.0	17.0	40.0	1.0	11.0	17.0	0.0
282	50.0	1280.0	178.0	0.0	9.0	112.0	64.0	0.0	0.0	0.0	0.0	2.0	1.0	0.0	0.0	2.0	0.0	1.0	0.0	0.0	1.0	0.0	0.0	0.0	0.0	0.0	0.0	0.0	0.0	0.0	0.0	1.0	0.0	5.0	1.0	0.0	0.0	0.0	0.0	1.0	0.0	3.0	0.0	1.0	0.0	0.0	3.0	10.0	0.0
283	52.0	1295.0	164.5	0.0	16.0	119.0	58.0	0.0	0.0	0.0	1.0	1.0	0.0	0.0	0.0	0.0	0.0	0.0	0.0	0.0	1.0	2.0	0.0	0.0	0.0	0.0	0.0	0.0	0.0	0.0	0.0	1.0	0.0	9.0	1.0	2.5	0.0	0.0	0.0	0.0	0.5	0.0	0.0	2.5	4.5	0.0	1.0	6.0	1.0
284	51.0	1309.0	124.5	0.0	13.0	113.0	58.0	0.0	0.0	0.0	3.5	1.0	0.0	0.0	0.0	0.0	0.0	0.0	0.0	0.0	0.0	1.0	0.0	0.0	0.0	0.0	0.0	0.0	0.0	2.5	0.0	2.0	0.0	10.5	1.0	1.0	0.0	0.0	0.0	0.0	0.0	3.0	0.0	19.0	19.5	0.0	3.5	15.0	1.0
285	53.0	803.0	145.0	0.0	14.0	113.0	59.0	0.0	0.0	0.0	11.0	2.0	1.0	1.0	0.0	0.0	0.0	0.0	0.0	0.0	2.0	6.0	0.0	0.0	0.0	1.0	0.0	0.0	0.0	1.0	0.0	2.0	0.0	4.0	1.0	1.0	0.0	0.0	0.0	0.0	2.0	0.0	0.0	2.0	5.0	0.0	2.0	11.0	0.0
286	52.0	941.0	137.5	0.0	16.5	123.0	57.0	0.0	0.0	0.0	0.0	0.0	0.0	0.0	0.0	0.0	0.0	0.0	0.0	0.0	1.0	9.5	0.0	0.0	0.0	0.0	0.0	0.0	0.0	0.5	0.0	0.0	0.0	1.0	0.0	1.0	0.0	0.0	0.0	0.0	0.0	0.0	0.0	11.0	19.0	0.0	1.0	3.0	1.0
287	52.0	997.0	123.0	0.0	15.5	113.5	58.5	0.0	0.0	0.0	3.0	1.5	0.0	0.0	0.0	0.0	0.0	0.5	0.0	0.0	0.0	1.0	0.0	0.0	0.0	1.0	0.0	0.0	0.0	24.0	0.0	2.0	0.0	2.0	0.0	0.0	0.0	0.0	0.0	0.0	2.0	3.0	0.0	16.0	29.5	0.0	2.0	6.5	1.0
288	53.0	1008.0	153.0	0.0	15.0	116.0	56.0	0.0	0.0	0.0	3.0	1.0	0.0	0.0	0.0	0.0	0.0	0.0	0.0	0.0	0.0	1.0	0.0	0.0	0.0	0.0	0.0	0.0	0.0	8.0	0.0	4.0	0.0	5.0	1.0	1.0	0.0	1.0	0.0	0.0	0.0	0.0	0.0	2.0	3.0	0.0	6.0	7.0	1.0
289	53.0	1082.0	133.0	0.0	16.0	118.0	56.0	0.0	0.0	0.0	10.0	1.0	0.0	0.0	0.0	0.0	0.0	0.0	0.0	0.0	0.0	1.0	0.0	0.0	0.0	0.0	0.0	0.0	0.0	6.0	0.0	5.0	1.0	8.0	2.0	0.0	0.0	0.0	0.0	0.0	0.0	0.0	0.0	16.0	36.0	0.0	4.0	12.0	1.0
290	52.0	1146.0	122.0	0.0	15.0	116.0	63.0	0.0	0.0	0.0	2.0	1.0	0.0	0.0	0.0	0.0	0.0	0.0	0.0	0.0	1.0	2.0	0.0	0.0	0.0	0.0	0.0	0.0	0.0	0.0	0.0	4.0	0.0	2.0	0.0	1.0	0.0	0.0	0.0	0.0	0.0	0.0	0.0	28.0	55.0	0.0	1.0	9.0	0.0
291	53.0	889.0	180.5	0.0	16.5	110.0	58.5	0.0	0.0	0.0	1.0	2.0	1.0	0.0	0.0	6.0	1.0	0.0	0.0	0.0	0.0	1.0	0.0	0.0	0.0	0.0	0.0	0.0	0.0	0.0	0.0	4.0	1.0	6.0	1.0	0.0	0.0	0.0	0.0	2.0	0.0	1.0	1.5	0.5	0.5	0.0	1.5	13.0	0.0
292	53.0	909.0	110.5	0.0	14.5	114.5	59.5	0.0	0.0	0.0	16.0	1.5	1.0	1.0	0.0	0.0	0.5	1.0	0.0	0.0	1.0	4.0	0.0	0.0	0.0	0.0	0.0	0.0	0.0	6.5	0.0	6.0	0.0	9.5	1.0	0.0	0.0	1.0	0.0	0.0	0.0	0.0	0.0	8.0	20.5	0.0	9.0	13.0	0.5
293	52.0	1303.0	149.0	0.0	15.0	117.0	56.0	0.0	1.0	0.0	2.5	1.0	1.0	0.0	0.0	0.0	1.0	1.0	1.0	0.0	0.5	0.0	0.0	0.0	0.0	0.0	0.0	0.0	0.0	5.0	0.0	5.0	1.0	26.0	3.0	0.5	0.0	0.0	0.0	0.0	0.0	9.0	0.0	37.5	21.5	0.0	10.5	21.0	1.0
294	55.0	150.0	136.0	0.0	14.0	116.0	56.5	0.0	0.0	0.0	15.0	1.0	1.0	0.0	0.0	0.0	0.0	0.0	0.0	0.0	1.0	2.0	0.0	0.0	0.0	0.0	0.0	0.0	0.0	0.0	0.0	3.0	1.0	5.0	1.0	1.0	0.0	0.0	0.0	0.0	0.0	0.0	0.0	10.0	15.5	0.0	2.5	22.0	0.0
295	56.0	159.0	96.0	0.0	15.0	111.0	58.0	0.0	0.0	0.0	2.0	0.0	0.0	0.0	0.0	0.0	0.0	0.0	0.0	0.0	0.0	1.0	0.0	0.0	0.0	0.0	0.0	0.0	0.0	0.0	0.0	0.0	0.0	3.0	0.0	1.0	0.0	0.0	0.0	0.0	0.0	0.0	0.0	13.0	17.0	0.0	0.0	7.0	0.0
296	54.0	371.0	132.0	0.0	15.0	118.0	63.0	0.0	0.0	0.0	8.0	1.0	1.0	0.0	0.0	0.0	0.0	0.0	0.0	0.0	2.0	0.5	0.0	0.0	0.0	0.0	0.0	0.0	0.0	0.0	0.0	2.0	0.0	3.0	0.5	0.0	0.0	0.0	0.0	0.0	0.0	0.0	0.0	25.5	50.5	0.0	0.5	12.0	1.0
297	58.0	378.0	148.5	0.0	15.0	116.5	59.0	0.0	0.0	0.0	6.0	1.0	1.0	0.0	0.0	0.0	0.0	0.0	0.0	0.0	1.0	1.0	0.0	0.0	0.0	0.0	0.0	0.0	0.0	0.0	0.0	2.0	0.0	3.5	0.0	1.0	0.0	0.0	0.0	0.0	0.0	0.0	0.0	28.0	51.5	0.0	1.0	7.0	1.0
298	55.0	780.0	106.0	0.0	15.0	113.0	51.0	0.0	0.0	0.0	2.0	0.0	0.0	2.0	0.0	0.0	0.0	0.0	0.0	0.0	2.0	3.0	0.0	0.0	0.0	0.0	0.0	0.0	0.0	0.0	0.0	1.0	0.0	2.0	0.0	0.0	0.0	0.0	0.0	0.0	0.0	0.0	0.0	24.0	33.0	0.0	1.0	7.0	0.0
299	58.0	825.0	127.0	0.0	16.0	111.0	59.0	0.0	0.0	0.0	0.0	0.0	1.0	0.0	0.0	1.0	0.0	1.0	0.0	0.0	0.0	0.0	0.0	0.0	0.0	0.0	0.0	0.0	0.0	0.0	0.0	2.0	0.0	8.0	1.0	0.0	0.0	0.0	0.0	0.0	0.0	0.0	0.0	35.0	56.0	0.0	0.0	9.0	1.0
300	54.0	873.0	87.0	0.0	15.0	116.0	63.0	0.0	0.0	0.0	0.0	2.0	0.0	0.0	0.0	21.0	1.0	1.0	0.0	0.0	0.0	1.0	0.0	0.0	0.0	1.0	1.0	0.0	0.0	0.0	0.0	8.0	1.0	26.0	2.0	0.0	0.0	0.0	0.0	1.0	0.0	0.0	0.0	2.0	2.0	0.0	1.0	23.0	1.0
301	56.0	1171.0	98.5	0.0	16.5	118.5	58.5	0.0	0.0	0.0	7.0	0.0	0.0	0.0	0.0	0.0	0.0	0.0	0.0	0.0	3.0	8.0	0.0	0.0	0.0	0.0	0.0	0.0	0.0	0.0	0.0	1.0	1.0	10.0	0.0	0.5	0.0	0.0	0.0	0.0	0.0	0.0	0.0	51.0	51.0	0.0	3.5	14.0	0.0
302	54.0	1290.0	122.5	0.0	16.5	114.5	57.0	0.0	0.0	0.0	9.5	1.5	2.0	0.5	0.0	0.0	0.0	0.0	0.0	0.0	0.0	1.5	0.0	0.0	0.0	1.0	0.0	0.0	0.0	4.0	0.0	4.5	0.5	47.0	2.0	2.0	0.5	0.5	0.0	0.0	0.0	0.0	0.0	120.0	74.5	1.0	2.5	13.0	0.5
303	55.0	1334.0	129.0	0.0	13.0	111.0	59.0	0.0	0.0	0.0	2.0	0.0	0.0	0.0	0.0	0.0	0.0	0.0	0.0	0.0	0.0	3.0	0.0	0.0	0.0	0.0	0.0	0.0	0.0	0.0	0.0	7.0	0.0	6.0	0.0	1.0	0.0	0.0	0.0	0.0	0.0	0.0	0.0	13.0	21.0	0.0	1.0	7.0	1.0
304	58.0	34.0	101.0	0.0	14.0	117.0	57.0	0.0	0.0	0.0	8.0	1.0	0.0	0.0	0.0	0.0	0.0	0.0	0.0	0.0	5.0	3.0	0.0	0.0	0.0	0.0	0.0	0.0	0.0	0.0	0.0	1.0	1.0	6.0	0.0	0.0	0.0	0.0	0.0	0.0	0.0	0.0	0.0	25.0	52.0	0.0	2.0	10.0	1.0
305	56.0	796.0	147.5	0.0	16.5	112.5	57.0	0.0	0.0	0.0	7.0	2.0	0.0	1.0	0.0	0.0	0.0	0.0	0.0	0.0	2.0	5.5	0.0	0.0	0.0	1.0	0.0	0.0	0.0	0.0	0.0	2.0	0.0	3.0	0.0	0.5	0.0	0.0	0.0	0.0	2.0	0.0	0.0	6.5	13.5	0.0	1.0	10.0	0.0
306	56.0	852.0	150.0	0.0	15.0	112.0	59.0	0.0	0.0	0.0	0.0	1.0	0.0	0.0	0.0	8.0	0.0	0.0	0.0	0.0	0.0	0.0	0.0	0.0	0.0	0.0	1.0	0.0	0.0	0.0	0.0	4.0	0.0	8.0	1.0	0.0	0.0	0.0	0.0	1.0	0.0	0.0	0.0	32.0	54.0	0.0	0.0	11.0	0.0
307	58.0	1068.0	143.5	0.0	16.0	116.0	61.5	0.0	0.0	0.0	0.0	1.0	1.0	0.0	0.0	1.0	0.0	0.0	0.0	0.0	0.0	0.0	0.0	0.0	0.0	0.0	0.0	0.0	0.0	0.0	0.0	3.0	0.0	7.5	1.0	0.0	0.0	0.0	0.0	1.0	0.0	0.0	0.0	2.0	2.0	0.0	1.0	15.0	0.0
308	55.0	1315.0	113.0	0.0	17.0	111.0	58.0	0.0	0.0	0.0	2.0	1.0	1.0	1.0	0.0	0.0	0.0	1.0	0.0	0.0	8.0	7.0	0.0	0.0	0.0	0.0	0.0	0.0	0.0	0.0	0.0	1.0	1.0	5.0	0.0	0.0	0.0	0.0	0.0	0.0	0.0	0.0	0.0	66.0	140.0	0.0	5.0	23.0	0.0
309	57.0	391.0	120.0	0.0	14.0	109.0	56.0	0.0	0.0	0.0	3.0	2.0	0.0	0.0	0.0	0.0	0.0	0.0	0.0	0.0	0.0	1.0	0.0	0.0	0.0	1.0	0.0	0.0	0.0	0.0	0.0	1.0	0.0	5.0	0.0	2.0	0.0	0.0	0.0	0.0	2.0	0.0	0.0	23.0	40.5	0.0	0.0	4.0	1.0
310	57.0	811.0	101.5	0.0	16.5	121.0	55.5	0.0	0.0	0.0	2.0	1.0	0.0	0.0	0.0	0.0	0.0	0.0	0.0	0.0	1.0	2.0	0.0	0.0	0.0	1.0	0.0	0.0	0.0	9.0	0.0	3.0	0.0	5.0	0.0	0.0	0.0	0.0	0.0	0.0	0.0	1.5	0.0	38.5	65.0	1.0	5.5	10.5	1.0
311	58.0	933.0	110.0	0.0	13.5	113.5	59.5	0.0	0.0	0.0	10.0	1.0	1.0	0.0	0.0	0.0	0.0	1.0	0.0	0.0	0.0	2.0	0.0	0.0	0.0	0.0	0.0	0.0	0.0	1.0	0.0	4.5	0.0	10.0	2.0	0.0	0.0	0.0	0.0	0.5	0.0	0.0	0.0	16.5	27.5	0.0	8.0	12.0	0.0
312	57.0	1051.0	125.0	0.0	15.0	115.0	59.0	0.0	0.0	0.0	0.0	1.0	0.0	0.0	0.0	5.0	0.0	0.0	0.0	0.0	0.0	0.0	0.0	0.0	0.0	0.0	0.0	0.0	0.0	0.0	0.0	1.0	0.0	5.0	0.0	0.0	0.0	0.0	0.0	0.0	0.0	0.0	1.0	0.0	1.0	0.0	1.0	12.0	0.0
313	56.0	1058.0	92.5	0.0	11.5	115.0	58.0	0.0	1.0	0.0	0.0	0.5	1.0	0.0	0.0	14.5	0.0	0.0	0.0	0.0	0.0	0.0	0.0	0.0	0.0	0.0	0.0	0.0	0.0	0.0	0.0	0.5	0.0	8.0	0.5	0.0	0.0	0.5	0.0	0.0	0.0	1.0	0.0	1.0	0.5	0.0	0.0	8.5	0.5
314	57.0	1142.0	111.5	0.0	14.5	118.5	62.0	0.0	0.0	0.0	21.5	1.0	0.0	0.0	0.0	0.0	0.0	1.0	0.0	0.0	1.0	1.0	0.0	0.0	0.0	0.0	0.0	0.0	0.0	0.0	0.0	6.0	0.0	7.5	1.0	0.0	0.0	0.0	0.0	0.0	0.0	0.0	0.0	7.0	14.5	0.0	1.0	18.0	1.0
315	58.0	41.0	169.0	0.0	15.0	109.0	56.0	0.0	0.0	0.0	9.0	0.0	0.0	0.0	0.0	0.0	0.0	0.0	0.0	0.0	1.0	1.0	0.0	0.0	0.0	0.0	0.0	0.0	0.0	0.0	0.0	1.0	0.0	5.0	0.0	2.0	0.0	0.0	0.0	0.0	0.0	0.0	0.0	36.0	68.0	0.0	1.0	14.0	0.0
316	60.0	869.0	132.0	0.0	14.0	116.5	60.0	0.0	0.0	0.0	0.0	2.0	1.0	0.0	0.0	9.5	0.0	1.0	0.0	0.0	0.0	0.0	0.0	0.0	0.0	0.0	0.0	0.0	0.0	0.0	0.0	5.0	0.0	6.5	1.0	0.0	0.0	0.0	0.0	1.0	0.0	0.0	0.0	8.0	16.0	0.0	0.0	10.0	0.0
317	59.0	917.0	126.0	0.0	14.0	115.0	58.0	0.0	0.0	0.0	11.0	1.0	1.0	0.0	0.0	0.0	0.0	0.0	0.0	0.0	1.0	2.0	0.0	0.0	0.0	0.0	0.0	0.0	0.0	17.0	0.0	5.0	0.0	6.0	1.0	1.0	0.0	1.0	0.0	0.0	0.0	0.0	0.0	7.0	17.0	0.0	4.0	10.0	1.0
318	59.0	980.0	175.5	0.0	15.5	115.0	57.5	0.0	0.0	0.0	4.0	1.0	0.0	0.0	0.0	0.0	0.0	0.0	0.0	0.0	0.0	1.0	0.0	0.0	0.0	0.0	0.0	0.0	0.0	4.0	0.0	1.0	0.0	3.0	0.0	0.0	0.0	0.0	0.0	0.0	0.0	0.0	0.0	16.0	36.0	0.0	1.0	6.0	1.0
319	59.0	989.0	84.0	0.0	13.0	118.0	58.0	0.0	0.0	0.0	11.0	1.0	0.0	1.0	0.0	0.0	0.0	1.0	0.0	0.0	0.0	1.0	0.0	0.0	0.0	0.0	0.0	0.0	0.0	5.0	0.0	3.0	0.0	7.0	1.0	0.0	0.0	0.0	0.0	1.0	0.0	0.0	0.0	18.0	29.0	0.0	4.0	10.0	1.0
320	59.0	1001.0	136.0	0.0	14.0	117.0	58.0	0.0	0.0	0.0	2.0	1.0	0.0	0.0	0.0	0.0	0.0	0.0	0.0	0.0	0.0	1.0	0.0	0.0	0.0	0.0	0.0	0.0	0.0	23.0	0.0	2.0	0.0	3.0	1.0	0.0	0.0	0.0	0.0	0.0	0.0	5.0	0.0	13.0	21.0	0.0	2.0	7.0	1.0
321	57.0	1031.0	108.0	0.0	16.0	116.0	59.0	0.0	0.0	0.0	0.0	0.0	1.0	0.0	0.0	5.0	0.0	0.0	0.0	0.0	0.0	0.0	0.0	0.0	1.0	0.0	0.0	0.0	0.0	0.0	0.0	4.0	1.0	8.0	2.0	0.0	0.0	0.0	0.0	2.0	0.0	0.0	0.0	1.0	1.0	0.0	1.0	7.0	0.0
322	59.0	1301.0	139.0	0.0	14.0	110.0	59.0	0.0	0.0	0.0	0.0	0.0	1.0	0.0	0.0	0.0	0.0	0.0	0.0	0.0	0.0	0.0	0.0	0.0	0.0	0.0	0.0	0.0	0.0	0.0	0.0	2.0	0.0	7.0	0.0	1.0	0.0	0.0	0.0	0.0	0.0	0.0	0.0	43.0	54.0	0.0	1.0	11.0	0.0
323	57.0	1321.0	87.0	0.0	15.0	111.5	58.5	0.0	0.0	0.0	6.5	2.0	0.0	1.0	0.0	0.0	0.5	0.0	0.0	0.0	3.0	4.5	0.0	0.0	0.0	0.0	0.0	0.0	0.0	0.0	0.0	1.5	1.0	7.0	0.0	2.0	0.0	0.0	0.0	0.0	0.0	0.0	0.0	6.5	16.0	1.0	3.0	18.5	0.5
324	61.0	87.0	143.0	0.0	15.0	112.0	58.0	0.0	0.0	0.0	3.0	0.0	0.0	1.0	0.0	0.0	0.0	0.0	0.0	0.0	0.0	1.0	0.0	0.0	0.0	0.0	0.0	0.0	0.0	0.0	0.0	1.0	0.0	4.0	0.0	2.0	0.0	0.0	0.0	0.0	0.0	0.0	0.0	7.0	12.0	0.0	0.0	5.0	1.0
325	59.0	109.0	126.0	0.0	16.0	111.0	58.0	0.0	0.0	0.0	0.0	0.0	0.0	0.0	0.0	0.0	0.0	0.0	0.0	0.0	0.0	1.0	0.0	0.0	0.0	0.0	0.0	0.0	0.0	0.0	0.0	0.0	0.0	2.0	0.0	1.0	0.0	0.0	0.0	0.0	0.0	0.0	0.0	17.0	35.0	0.0	0.0	3.0	0.0
326	60.0	255.0	120.0	0.0	16.0	117.0	55.5	0.0	0.0	0.0	1.0	0.0	0.0	0.0	0.0	0.0	0.0	0.0	0.0	0.0	0.0	1.0	0.0	0.0	0.0	0.0	0.0	0.0	0.0	0.0	0.0	1.0	0.0	2.0	0.0	1.0	0.0	0.0	0.0	0.0	2.0	0.0	0.0	13.5	28.0	0.0	0.0	3.0	0.0
327	59.0	272.0	113.0	0.0	14.0	119.0	60.0	0.0	0.0	0.0	0.0	0.0	0.0	0.0	0.0	0.0	0.0	0.0	0.0	0.0	0.0	1.0	0.0	0.0	0.0	0.0	0.0	0.0	0.0	0.0	0.0	0.0	0.0	1.0	0.0	1.0	0.0	0.0	0.0	0.0	0.0	0.0	0.0	9.0	17.0	0.0	0.0	2.0	1.0
328	59.0	349.0	133.5	0.0	13.5	119.5	62.0	0.0	0.0	0.0	6.5	1.0	0.0	0.0	0.0	0.0	0.0	0.0	0.0	0.0	0.5	0.0	0.0	0.0	0.0	0.0	0.0	0.0	0.0	0.0	0.0	1.0	0.0	2.0	0.0	1.0	0.0	0.0	0.0	0.0	0.0	0.0	0.0	15.0	26.0	0.0	0.0	6.0	0.0
329	57.0	877.0	175.5	0.0	14.0	111.5	59.0	0.0	0.0	0.0	0.0	1.0	2.0	0.0	0.0	5.0	0.0	0.5	0.0	0.0	0.0	1.0	0.0	0.5	0.0	0.5	0.0	0.0	0.0	0.0	0.0	4.0	1.0	19.0	3.0	0.0	0.0	0.0	0.0	1.5	0.0	0.0	0.0	1.0	2.0	0.0	0.0	12.0	0.0
330	60.0	884.0	134.0	0.0	18.0	118.0	56.0	0.0	0.0	0.0	0.0	2.0	0.0	0.0	0.0	13.0	0.0	0.0	0.0	0.0	0.0	1.0	0.0	0.0	0.0	0.0	0.0	0.0	0.0	0.0	0.0	3.0	0.0	8.0	1.0	0.0	0.0	0.0	0.0	1.0	0.0	0.0	0.0	0.0	2.0	1.0	1.0	12.0	1.0
331	58.0	1018.0	154.0	0.0	16.0	116.5	60.0	0.0	0.0	0.0	0.0	1.0	1.0	0.0	0.0	2.0	0.0	0.0	0.0	0.0	0.0	0.0	0.0	0.0	0.0	0.0	1.0	0.0	0.0	0.0	0.0	4.0	1.0	32.5	1.5	0.0	0.0	0.0	0.0	2.0	0.0	0.0	0.0	5.0	16.0	0.0	1.0	18.0	0.0
332	61.0	1278.0	122.0	0.0	15.0	116.0	57.0	0.0	0.0	0.0	0.0	0.0	0.0	0.0	0.0	0.0	0.0	0.0	0.0	0.0	0.0	1.0	0.0	0.0	0.0	0.0	0.0	0.0	0.0	0.0	0.0	3.0	0.0	8.0	0.0	1.0	0.0	0.0	0.0	0.0	0.0	0.0	0.0	4.0	7.0	0.0	1.0	20.0	1.0
333	62.0	96.0	123.0	0.0	15.0	117.5	59.5	0.0	0.0	0.0	3.0	0.0	0.0	0.0	0.0	0.0	0.0	0.0	0.0	0.0	0.0	0.0	0.0	0.0	0.0	0.0	0.0	0.0	0.0	0.0	0.0	0.5	0.0	5.0	0.0	3.5	0.0	0.0	0.0	0.0	0.0	0.0	0.0	3.5	6.0	0.0	0.0	5.5	0.0
334	61.0	329.0	141.5	0.0	15.0	116.5	59.0	0.0	0.0	0.0	1.0	1.0	0.0	0.0	0.0	0.0	0.0	1.0	0.0	0.0	0.5	1.0	0.0	0.0	0.0	0.0	0.0	0.0	0.0	0.0	0.0	3.0	0.5	10.5	1.0	2.0	0.0	0.0	0.0	0.0	0.0	0.0	0.0	12.0	25.5	0.0	1.0	8.0	1.0
335	62.0	844.0	129.5	0.0	15.0	122.0	56.5	0.0	0.0	0.0	0.0	1.0	0.0	0.0	0.0	12.0	0.0	0.0	0.0	0.0	0.0	0.0	0.0	0.0	0.0	0.0	0.0	0.0	0.0	0.0	0.0	1.0	0.0	9.0	0.0	0.0	0.0	0.0	0.0	0.0	0.0	0.0	0.0	0.0	1.0	0.0	0.0	6.5	0.5
336	60.0	857.0	115.0	0.0	14.0	120.0	59.0	0.0	0.0	0.0	0.0	2.0	0.0	0.0	0.0	8.0	0.0	0.0	0.0	0.0	0.0	0.0	0.0	0.0	0.0	0.0	0.0	0.0	0.0	0.0	0.0	6.0	0.0	6.0	1.0	0.0	0.0	0.0	0.0	0.0	0.0	0.0	1.0	13.0	28.0	0.0	1.0	13.0	0.0
337	61.0	892.0	121.0	0.0	15.0	115.0	55.5	0.0	0.0	0.0	2.0	1.0	0.0	0.0	0.0	1.0	0.0	0.0	0.0	0.0	0.0	0.0	0.0	0.0	0.0	0.0	0.0	0.0	0.0	0.0	0.0	5.0	0.0	6.0	1.0	0.0	0.0	0.0	0.0	0.0	0.0	1.0	0.0	15.0	30.5	0.0	1.0	14.0	0.0
338	62.0	1042.0	132.0	0.0	14.0	116.0	60.0	0.0	0.0	0.0	0.0	1.0	1.0	0.0	0.0	2.0	0.0	1.0	0.0	0.0	0.0	0.0	0.0	0.0	0.0	0.0	0.0	0.0	0.0	0.0	0.0	3.0	0.0	10.0	1.0	0.0	0.0	0.0	0.0	0.0	0.0	0.0	0.0	22.0	45.0	0.0	0.0	12.0	1.0
339	59.0	1293.0	110.0	0.0	15.0	120.0	56.0	0.0	0.0	0.0	1.0	0.0	0.0	0.0	0.0	0.0	0.0	0.0	0.0	0.0	0.0	1.0	0.0	0.0	0.0	0.0	0.0	0.0	0.0	0.0	0.0	2.0	0.0	9.0	1.0	1.0	0.0	0.0	0.0	0.0	0.0	0.0	0.0	6.0	10.0	0.0	0.0	9.0	0.0
340	60.0	1347.0	121.5	0.0	14.0	113.5	57.5	0.0	0.0	0.0	5.5	1.0	0.0	1.0	0.0	0.0	0.0	0.0	0.0	0.0	0.0	2.0	0.0	0.0	0.0	0.0	0.0	0.0	0.0	0.0	0.0	1.0	0.0	7.0	0.0	1.0	0.0	0.0	0.0	0.0	0.0	0.0	0.0	47.0	57.5	0.0	1.0	9.0	1.0
341	61.0	178.0	134.0	0.0	15.0	118.0	60.0	0.0	0.0	3.0	1.0	0.0	0.0	0.0	0.0	0.0	0.0	0.0	0.0	0.0	0.0	2.0	0.0	0.0	0.0	0.0	0.0	0.0	0.0	0.0	0.0	1.0	1.0	2.0	0.0	0.0	0.0	0.0	0.0	0.0	1.0	0.0	0.0	4.0	8.0	0.0	1.0	4.0	1.0
342	61.0	395.0	79.0	0.0	15.0	120.0	62.0	0.0	0.0	0.0	3.0	0.0	0.0	1.0	0.0	0.0	0.0	0.0	0.0	0.0	0.0	0.0	0.0	0.0	0.0	0.0	0.0	0.0	0.0	0.0	0.0	0.0	0.0	1.0	0.0	0.0	0.0	0.0	0.0	0.0	0.0	0.0	0.0	6.0	12.0	0.0	0.0	2.0	1.0
343	61.0	784.0	142.0	0.0	14.0	119.5	60.5	0.0	0.0	0.0	1.0	0.0	0.0	0.0	0.0	0.0	0.0	0.0	0.0	0.0	1.0	2.0	0.0	0.0	0.0	0.0	0.0	0.0	0.0	6.5	0.0	1.0	0.0	1.0	1.0	0.0	0.0	0.0	0.0	0.0	0.0	0.0	0.0	7.0	10.0	0.0	0.5	5.0	1.0
344	62.0	801.0	141.5	0.0	13.5	115.5	57.5	0.0	0.0	0.0	15.0	1.0	0.0	0.0	0.0	0.0	0.0	0.0	0.0	0.0	1.0	2.0	0.0	0.0	2.5	11.5	0.0	0.0	0.0	0.0	0.0	1.0	0.0	2.0	0.0	0.0	0.0	0.0	0.0	0.0	0.0	0.0	0.0	8.5	7.5	1.0	3.5	67.0	1.0
345	63.0	1080.0	132.5	0.0	15.0	114.5	60.0	0.0	0.0	0.0	10.0	1.0	0.0	0.0	0.0	0.0	0.0	0.0	0.0	0.0	0.0	1.0	0.0	0.0	0.0	0.0	0.0	0.0	0.0	8.0	0.0	4.0	0.0	4.0	1.0	0.0	0.0	0.0	0.0	0.0	0.0	0.0	0.0	4.0	5.0	0.0	4.0	9.0	1.0
346	61.0	1175.0	119.5	0.0	15.5	118.5	59.5	0.0	0.0	0.0	2.5	0.0	0.0	0.0	0.0	0.0	0.0	0.0	0.0	0.0	0.0	1.0	0.0	0.0	0.0	0.0	0.0	0.0	0.0	0.0	0.0	0.5	0.0	13.0	0.0	0.0	0.0	0.0	0.0	0.0	0.0	0.0	0.0	1.0	5.0	0.0	0.5	3.0	0.0
347	60.0	1331.0	141.0	0.0	17.0	126.0	58.0	0.0	0.0	0.0	9.0	1.0	0.0	1.0	0.0	0.0	0.0	0.0	0.0	0.0	1.0	1.0	0.0	0.0	0.0	0.0	0.0	0.0	0.0	0.0	0.0	2.0	0.0	9.0	1.0	2.0	0.0	0.0	0.0	0.0	0.0	0.0	0.0	34.0	43.0	1.0	0.0	15.0	0.0
348	63.0	23.0	127.5	0.0	16.0	112.5	56.0	0.0	0.0	0.0	10.0	1.5	0.0	1.0	0.0	0.0	0.0	0.0	0.0	0.0	0.0	1.0	0.0	0.0	0.0	0.0	0.0	0.0	0.0	0.0	0.0	1.5	0.0	3.5	0.0	3.0	0.0	0.0	0.0	0.0	0.0	0.0	0.0	3.0	6.0	0.0	1.0	7.0	1.0
349	63.0	46.0	153.0	0.0	14.5	117.0	58.0	0.0	0.0	0.0	2.0	0.0	0.0	1.0	0.0	0.0	0.0	0.0	0.0	0.0	0.0	0.0	0.0	0.0	0.0	0.0	0.0	0.0	0.0	0.0	0.0	0.0	0.0	2.5	0.0	2.0	0.0	0.0	0.0	0.0	0.0	0.0	0.0	11.0	22.0	0.0	0.0	2.0	0.0
350	63.0	815.0	149.0	0.0	15.0	116.0	59.0	0.0	0.0	0.0	12.0	1.0	0.0	1.0	0.0	0.0	0.0	0.0	0.0	0.0	0.0	2.0	0.0	0.0	0.0	1.0	0.0	0.0	0.0	10.0	0.0	2.0	0.0	4.0	0.0	0.0	0.0	0.0	0.0	0.0	0.0	0.0	0.0	33.0	59.0	0.0	2.0	5.0	0.0
351	64.0	944.0	136.0	0.0	15.0	115.0	60.0	0.0	0.0	0.0	5.0	1.0	0.0	1.0	0.0	0.0	0.0	0.0	0.0	0.0	6.0	38.0	0.0	0.0	0.0	0.0	0.0	0.0	0.0	1.0	0.0	1.0	0.0	2.0	0.0	1.0	0.0	0.0	0.0	0.0	0.0	0.0	0.0	7.0	13.5	0.0	3.0	12.5	1.0
352	62.0	1307.0	140.0	0.0	16.0	115.0	60.0	0.0	0.0	0.0	0.0	1.0	0.0	0.0	0.0	1.0	0.0	1.0	0.0	0.0	0.0	0.0	0.0	0.0	0.0	0.0	0.0	0.0	0.0	0.0	0.0	4.0	1.0	6.0	1.0	0.0	0.0	0.0	0.0	0.0	0.0	0.0	0.0	3.0	6.0	0.0	1.0	13.0	1.0
353	63.0	1324.0	91.0	0.0	15.0	120.0	57.0	0.0	0.0	0.0	1.0	1.0	0.0	1.0	0.0	0.0	0.0	0.0	0.0	0.0	1.0	1.0	0.0	0.0	0.0	0.0	0.0	0.0	0.0	0.0	0.0	1.0	0.0	6.0	0.0	0.0	0.0	0.0	0.0	0.0	0.0	0.0	0.0	13.0	13.0	0.0	1.0	8.0	1.0
354	63.0	1339.0	118.5	0.0	14.5	117.0	60.0	0.0	0.0	0.0	1.0	1.0	0.0	0.5	0.0	0.0	0.0	0.0	0.0	0.0	0.0	1.0	0.0	0.0	0.0	0.0	0.0	0.0	0.0	0.0	0.0	1.0	0.0	14.5	0.0	4.0	0.0	0.0	0.0	0.0	0.0	0.0	0.0	22.5	48.0	0.0	1.0	10.0	0.0
355	64.0	103.0	159.0	0.0	16.0	117.0	57.0	0.0	0.0	0.0	0.0	1.0	0.0	0.0	0.0	0.0	0.0	0.0	0.0	0.0	0.0	1.0	0.0	0.0	0.0	0.0	0.0	0.0	0.0	0.0	0.0	1.0	0.0	2.0	0.0	1.0	0.0	0.0	0.0	0.0	1.0	0.0	0.0	13.0	17.0	0.0	0.0	4.0	1.0
356	63.0	264.0	128.0	0.0	16.0	111.0	58.0	0.0	0.0	0.0	1.0	0.0	0.0	1.0	0.0	0.0	0.0	0.0	0.0	0.0	0.0	2.0	0.0	0.0	0.0	0.0	0.0	0.0	0.0	0.0	0.0	0.0	0.0	1.0	0.0	1.0	0.0	0.0	0.0	0.0	0.0	0.0	0.0	2.0	2.0	0.0	1.0	4.0	0.0
357	64.0	792.0	134.0	0.0	14.0	113.0	58.0	0.0	0.0	0.0	12.0	1.0	1.0	1.0	0.0	0.0	0.0	0.0	0.0	0.0	2.0	3.0	0.0	0.0	0.0	1.0	0.0	0.0	0.0	9.5	0.0	4.0	1.0	4.0	1.0	0.0	0.0	0.0	0.0	0.0	0.0	4.0	0.0	19.5	40.0	0.0	1.0	13.0	1.0
358	61.0	837.0	84.0	0.0	15.0	122.0	58.0	0.0	0.0	0.0	0.0	1.0	1.0	0.0	0.0	16.0	0.0	1.0	0.0	0.0	0.0	0.0	0.0	0.0	0.0	0.0	0.0	0.0	0.0	0.0	0.0	1.0	1.0	11.0	1.0	0.0	0.0	0.0	0.0	0.0	0.0	0.0	0.0	0.0	1.0	0.0	1.0	5.0	0.0
359	61.0	1056.0	121.0	0.0	15.0	120.5	62.5	0.0	0.0	0.0	0.0	2.0	2.5	0.5	0.0	12.5	0.0	0.5	0.0	0.0	0.5	0.0	0.5	0.0	0.0	0.0	0.0	0.0	0.0	0.0	0.0	8.0	0.5	13.0	2.0	0.0	0.0	0.0	0.0	1.5	0.0	0.0	0.5	0.0	3.0	0.0	2.0	12.0	1.0
360	62.0	1182.0	73.0	0.0	15.0	112.0	57.0	0.0	1.0	0.0	0.0	1.0	1.0	0.0	0.0	0.0	0.0	0.0	0.0	0.0	0.0	1.0	0.0	0.0	0.0	0.0	0.0	0.0	0.0	0.0	0.0	0.0	6.0	117.0	8.0	0.0	2.0	0.0	0.0	0.0	0.0	0.0	0.0	0.0	0.0	0.0	0.0	1.0	1.0
361	65.0	226.0	93.0	0.0	15.0	115.0	60.0	0.0	0.0	2.0	7.0	0.0	0.0	0.0	0.0	0.0	0.0	0.0	0.0	0.0	0.0	1.0	0.0	0.0	1.0	7.0	0.0	0.0	0.0	0.0	0.0	0.0	0.0	1.0	0.0	1.0	0.0	0.0	0.0	0.0	0.0	0.0	0.0	4.0	6.0	0.0	1.0	38.0	1.0
362	64.0	808.0	114.0	0.0	16.0	121.0	57.0	0.0	0.0	0.0	14.0	1.0	1.0	1.0	0.0	0.0	1.0	1.0	0.0	0.0	1.0	1.0	0.0	0.0	0.0	1.0	0.0	0.0	0.0	4.0	0.0	6.0	1.0	14.0	1.0	0.0	0.0	1.0	0.0	2.0	0.0	0.0	0.0	16.0	27.0	2.0	9.0	15.0	0.0
363	65.0	968.0	144.0	0.0	15.0	118.0	57.5	0.0	0.0	0.0	0.0	1.0	0.0	0.0	0.0	5.0	0.0	0.0	0.0	0.0	0.0	1.0	0.0	0.0	0.0	0.0	0.0	0.0	0.0	0.0	0.0	3.0	0.0	7.0	1.0	0.0	0.0	0.0	0.0	0.0	0.0	0.0	0.0	0.0	1.0	0.0	1.0	12.0	1.0
364	66.0	1021.0	124.0	0.0	15.0	117.0	59.5	0.0	0.0	0.0	0.0	1.5	1.0	0.0	0.0	1.5	0.0	0.0	0.0	0.0	0.0	0.0	0.0	0.0	0.0	0.0	1.0	0.0	0.0	0.0	0.0	6.0	0.0	9.5	1.0	0.0	0.0	0.0	0.0	1.0	0.0	0.0	0.0	20.0	30.0	0.0	1.0	16.0	0.5
365	65.0	1034.0	132.5	0.0	13.0	116.0	57.0	0.0	0.0	0.0	0.0	1.5	1.0	0.0	0.0	2.0	0.0	1.0	0.0	0.0	0.0	0.0	0.0	0.0	0.0	0.0	1.0	0.0	0.0	0.0	0.0	5.0	0.0	7.0	1.0	0.0	0.0	0.0	0.0	0.0	0.0	0.0	2.0	27.5	49.0	0.0	1.0	17.0	1.0
366	66.0	1287.0	101.0	0.0	16.0	117.0	59.0	0.0	0.0	0.0	0.0	0.0	0.0	0.0	0.0	1.0	0.0	0.0	0.0	0.0	0.0	0.0	0.0	0.0	0.0	0.0	0.0	0.0	0.0	0.0	0.0	3.0	0.0	5.0	0.0	0.0	0.0	0.0	0.0	1.0	0.0	0.0	0.0	10.0	18.0	0.0	0.0	8.0	1.0
367	64.0	15.0	153.0	0.0	15.5	112.0	56.0	0.0	0.0	0.0	2.0	0.5	0.0	0.0	0.0	0.0	0.0	0.0	0.0	0.0	0.0	1.0	0.0	0.0	0.0	0.0	0.0	0.0	0.0	0.0	0.0	0.0	0.0	2.0	0.0	8.0	0.0	0.0	0.0	0.0	0.0	0.0	0.0	3.5	6.0	0.0	1.0	4.0	1.0
368	65.0	351.0	166.0	0.0	13.0	116.0	56.0	0.0	0.0	0.0	5.0	1.0	1.0	0.0	0.0	0.0	0.0	0.0	0.0	0.0	5.0	2.0	0.0	0.0	0.0	0.0	0.0	0.0	0.0	0.0	0.0	1.0	1.0	2.0	1.0	0.0	0.0	0.0	0.0	0.0	0.0	0.0	0.0	32.0	60.0	0.0	3.0	9.0	1.0
369	67.0	827.0	145.0	0.0	15.0	121.0	61.0	0.0	0.0	0.0	0.0	0.0	0.0	0.0	0.0	1.0	0.0	0.0	0.0	0.0	0.0	0.0	0.0	0.0	0.0	0.0	0.0	0.0	0.0	0.0	0.0	2.0	0.0	6.0	1.0	0.0	0.0	0.0	0.0	1.0	0.0	0.0	0.0	2.0	5.0	0.0	1.0	11.0	1.0
370	66.0	912.0	135.0	0.0	16.0	118.0	59.0	0.0	0.0	0.0	9.0	2.0	0.0	0.0	0.0	0.0	0.0	1.0	0.0	0.0	0.0	1.0	0.0	0.0	0.0	0.0	0.0	0.0	0.0	9.0	0.0	3.0	0.0	6.0	2.0	1.0	0.0	0.0	0.0	0.0	0.0	0.0	0.0	16.0	30.0	0.0	4.0	14.0	0.0
371	65.0	1194.0	158.5	0.0	14.5	118.5	55.5	0.0	0.0	0.0	3.5	0.0	0.0	0.0	0.0	0.0	0.0	0.0	0.0	0.0	1.0	1.0	0.0	0.0	0.0	0.0	0.0	0.0	0.0	0.0	0.0	0.0	0.0	8.5	0.0	0.0	0.0	0.0	0.0	0.0	0.0	0.0	0.0	28.5	57.0	0.0	0.0	6.0	0.0
372	65.0	1333.0	132.5	0.0	17.0	120.0	59.5	0.0	0.0	0.0	12.5	0.5	1.0	2.0	0.0	0.0	1.0	0.5	0.0	0.0	3.0	2.0	0.0	0.0	0.0	0.0	0.0	0.0	0.0	0.0	0.0	1.0	1.0	9.0	1.0	0.0	0.0	0.0	0.0	0.0	0.0	0.0	0.0	23.5	28.0	0.0	1.0	12.5	1.0
373	68.0	183.0	118.5	0.0	14.5	118.0	56.0	0.0	0.0	0.0	1.5	0.0	0.0	0.0	0.0	0.0	0.0	0.0	0.0	0.0	0.0	0.5	0.0	0.0	0.0	1.0	0.0	0.0	0.0	0.0	1.0	0.0	0.0	2.0	0.0	0.0	0.0	0.0	0.0	0.0	1.0	0.0	0.0	21.5	36.0	0.0	0.0	3.0	0.0
374	67.0	342.0	147.5	0.0	16.0	116.0	60.0	0.0	0.0	0.0	4.0	0.5	0.0	0.0	0.0	0.0	0.0	0.0	0.0	0.0	0.0	1.0	0.0	0.0	0.0	0.0	0.0	0.0	0.0	0.0	0.0	1.5	0.0	3.0	0.0	1.0	0.0	0.0	0.0	0.0	0.0	0.0	0.0	25.0	42.5	0.0	1.0	7.0	1.0
375	66.0	360.0	104.0	0.0	16.0	119.0	58.0	0.0	0.0	0.0	8.0	1.0	0.0	0.0	0.0	0.0	0.0	0.0	0.0	0.0	2.0	1.0	0.0	0.0	0.0	0.0	0.0	0.0	0.0	0.0	0.0	1.0	0.0	3.0	0.0	1.0	0.0	0.0	0.0	0.0	0.0	0.0	0.0	4.0	10.0	0.0	1.0	10.0	0.0
376	68.0	857.0	123.0	0.0	14.0	121.0	60.0	0.0	0.0	0.0	0.0	1.0	0.0	0.0	0.0	5.0	0.0	0.0	0.0	0.0	0.0	0.0	0.0	0.0	0.0	0.0	1.0	0.0	0.0	0.0	0.0	6.0	0.0	5.0	1.0	0.0	0.0	0.0	0.0	1.0	0.0	0.0	0.0	13.0	25.0	0.0	1.0	12.0	1.0
377	66.0	931.0	131.0	0.0	16.0	118.0	59.0	0.0	0.0	0.0	3.0	0.0	1.0	0.0	0.0	0.0	0.0	0.0	0.0	0.0	1.0	3.0	0.0	0.0	0.0	0.0	0.0	0.0	0.0	12.0	0.0	2.0	0.0	5.0	1.0	1.0	0.0	0.0	0.0	0.0	0.0	0.0	0.0	17.0	37.0	0.0	2.0	7.0	0.0
378	68.0	1089.0	118.0	0.0	15.0	119.0	61.0	0.0	0.0	0.0	18.0	2.0	0.0	0.0	0.0	0.0	0.0	0.0	0.0	0.0	1.0	2.0	0.0	0.0	0.0	0.0	0.0	0.0	0.0	8.0	0.0	4.0	0.0	7.0	2.0	0.0	0.0	0.0	0.0	0.0	0.0	0.0	0.0	47.0	79.0	0.0	4.0	13.0	1.0
379	68.0	3.0	119.0	0.0	14.5	120.0	61.5	0.0	0.0	0.0	2.0	0.0	0.0	0.0	0.0	0.0	0.0	0.0	0.0	0.0	0.0	1.0	0.0	0.0	0.0	0.0	0.0	0.0	0.0	0.0	0.0	1.0	0.0	1.5	0.0	4.0	0.0	0.0	0.0	0.0	0.0	0.0	0.0	10.0	16.0	0.0	0.0	3.0	1.0
380	68.0	334.0	149.5	0.0	14.0	115.0	58.0	0.0	0.0	0.0	4.0	1.0	0.0	1.0	0.0	0.0	0.0	0.0	0.0	0.0	0.0	1.0	0.0	0.0	0.0	2.5	0.0	0.0	0.0	0.0	0.0	1.0	0.0	2.0	0.0	0.0	0.0	0.0	0.0	0.0	2.0	0.0	0.0	3.0	4.0	0.0	1.0	12.0	0.0
381	68.0	999.0	138.0	0.0	15.0	117.0	55.0	0.0	0.0	0.0	2.0	0.0	0.0	1.0	0.0	0.0	0.0	0.0	0.0	0.0	1.0	0.0	0.0	0.0	0.0	0.0	0.0	0.0	0.0	1.0	0.0	1.0	0.0	3.0	0.0	0.0	0.0	0.0	0.0	0.0	0.0	0.0	0.0	28.0	53.0	0.0	1.0	4.0	0.0
382	67.0	1347.0	148.5	0.0	15.5	115.0	57.5	0.0	0.0	0.0	3.5	1.0	1.5	1.0	0.0	0.0	0.0	0.0	0.0	0.0	0.0	1.0	0.0	0.0	0.0	0.0	0.0	0.0	0.0	0.0	0.0	1.5	0.5	25.5	1.0	2.0	0.0	0.0	0.0	0.0	0.0	0.0	0.0	28.5	27.0	0.0	2.0	26.0	1.0
383	71.0	1013.0	125.0	0.0	14.0	115.0	57.0	0.0	0.0	0.0	0.0	1.0	0.0	0.0	0.0	4.0	0.0	1.0	0.0	0.0	0.0	0.0	0.0	0.0	0.0	0.0	0.0	0.0	0.0	0.0	0.0	5.0	0.0	8.0	1.0	0.0	0.0	0.0	0.0	0.0	0.0	0.0	0.0	3.0	4.0	0.0	1.0	19.0	1.0
384	70.0	1097.0	147.0	0.0	14.0	117.0	55.0	0.0	0.0	0.0	10.0	1.0	1.0	0.0	0.0	0.0	0.0	0.0	0.0	0.0	1.0	2.0	0.0	0.0	0.0	0.0	0.0	0.0	0.0	6.0	0.0	3.0	0.0	13.0	1.0	0.0	0.0	0.0	0.0	0.0	0.0	0.0	0.0	19.0	39.0	0.0	1.0	16.0	0.0
385	73.0	1279.0	131.0	0.0	15.0	113.0	59.0	0.0	0.0	0.0	0.0	1.0	0.0	0.0	0.0	2.0	0.0	0.0	0.0	0.0	0.0	0.0	0.0	0.0	0.0	0.0	0.0	0.0	0.0	0.0	0.0	4.0	0.0	7.0	1.0	0.0	0.0	0.0	0.0	0.0	0.0	0.0	0.0	5.0	9.0	0.0	0.0	12.0	1.0
386	69.0	83.0	118.0	0.0	15.0	117.0	60.0	0.0	0.0	0.0	0.0	0.0	0.0	0.0	0.0	0.0	0.0	0.0	0.0	0.0	0.0	2.0	0.0	0.0	0.0	0.0	0.0	0.0	0.0	0.0	0.0	0.0	0.0	3.0	0.0	6.0	0.0	0.0	0.0	0.0	1.0	0.0	0.0	3.0	13.0	0.0	0.0	5.0	0.0
387	69.0	175.0	151.0	0.0	14.0	115.0	60.0	0.0	0.0	1.0	0.0	0.0	0.0	0.0	0.0	0.0	0.0	0.0	0.0	0.0	0.0	2.0	0.0	0.0	0.0	0.0	0.0	0.0	0.0	0.0	0.0	0.0	1.0	4.0	0.0	0.0	0.0	0.0	0.0	0.0	0.0	0.0	0.0	32.0	56.0	0.0	0.0	4.0	1.0
388	69.0	208.0	123.0	0.0	16.0	114.0	57.0	0.0	0.0	3.0	7.5	0.0	0.0	0.0	0.0	0.0	0.0	0.0	0.0	0.0	0.0	0.0	0.0	0.0	0.0	0.0	0.0	0.0	0.0	0.0	0.0	0.0	0.0	4.0	0.0	3.0	0.0	0.0	0.0	0.0	0.0	0.0	0.0	3.0	4.5	0.0	0.0	4.5	1.0
389	68.0	216.0	145.0	0.0	15.0	110.0	56.0	0.0	0.0	3.0	3.0	0.0	0.0	0.0	0.0	0.0	0.0	0.0	0.0	0.0	0.0	1.0	0.0	0.0	0.0	0.0	0.0	0.0	0.0	0.0	0.0	0.0	0.0	2.0	0.0	2.0	0.0	0.0	0.0	0.0	0.0	0.0	0.0	10.0	12.0	0.0	1.0	4.0	0.0
390	67.0	723.0	121.0	0.0	16.0	112.0	64.0	0.0	0.0	0.0	3.0	0.0	0.0	1.0	0.0	0.0	0.0	0.0	0.0	0.0	3.0	22.0	0.0	0.0	0.0	0.0	0.0	0.0	0.0	0.0	0.0	0.0	0.0	6.0	0.0	1.0	0.0	0.0	0.0	0.0	0.0	0.0	0.0	25.0	31.0	0.0	1.0	8.0	0.0
391	69.0	803.0	134.0	0.0	14.5	116.5	59.0	0.0	0.0	0.0	4.0	0.0	0.0	0.0	0.0	0.0	0.0	0.0	0.0	0.0	1.5	4.5	0.0	0.0	0.0	1.5	0.0	0.0	0.0	0.0	0.0	0.5	0.0	3.0	0.0	1.0	0.0	0.0	0.0	0.0	0.0	0.0	0.0	23.5	37.5	0.0	2.0	11.0	0.5
392	69.0	1318.0	105.0	0.0	15.0	121.0	59.0	0.0	0.0	0.0	0.0	0.0	0.0	0.0	0.0	2.0	0.0	0.0	0.0	0.0	0.0	0.0	0.0	0.0	0.0	0.0	0.0	0.0	0.0	0.0	0.0	4.0	0.0	8.0	1.0	0.0	0.0	0.0	0.0	1.0	0.0	1.0	0.0	2.0	6.0	0.0	0.0	8.0	0.0
393	73.0	97.0	114.5	0.0	15.0	110.0	58.5	0.0	0.0	0.0	2.0	0.0	0.0	0.5	0.0	0.0	0.0	0.0	0.0	0.0	0.0	1.0	0.0	0.0	0.0	0.0	0.0	0.0	0.0	0.0	0.0	0.0	0.0	3.0	0.0	1.5	0.0	0.0	0.0	0.0	0.0	0.0	0.0	19.0	27.0	0.0	0.0	4.0	1.0
394	70.0	245.0	116.0	0.0	14.5	116.0	59.0	0.0	0.0	1.0	0.0	1.0	0.0	0.0	0.0	0.0	0.0	0.0	0.0	0.0	0.0	0.0	0.0	0.0	0.0	1.0	0.0	0.0	0.0	0.0	0.0	0.5	0.0	1.0	0.0	0.0	0.0	0.0	0.0	0.0	0.0	0.0	0.0	17.5	31.5	0.0	0.0	3.0	0.0
395	71.0	728.0	112.0	0.0	16.0	119.0	60.0	0.0	0.0	0.0	6.0	0.0	0.0	2.0	0.0	0.0	0.0	0.0	0.0	0.0	2.0	6.0	0.0	0.0	0.0	0.0	0.0	0.0	0.0	0.0	0.0	2.0	0.0	5.0	0.0	0.0	0.0	0.0	0.0	0.0	0.0	0.0	0.0	2.0	2.0	0.0	1.0	9.0	0.0
396	69.0	817.0	131.0	0.0	14.0	106.0	61.0	0.0	0.0	1.0	2.0	0.0	0.0	1.0	0.0	0.0	0.0	0.0	0.0	0.0	1.0	3.0	0.0	0.0	0.0	0.0	0.0	0.0	0.0	0.0	0.0	1.0	0.0	2.0	0.0	1.0	0.0	0.0	0.0	0.0	1.0	0.0	0.0	4.0	6.0	0.0	1.0	4.0	1.0
397	70.0	836.0	135.5	0.0	14.0	125.0	62.5	0.0	0.0	0.0	0.0	1.0	1.0	0.0	0.0	12.0	0.0	1.0	0.0	0.0	0.0	0.0	0.0	0.0	0.0	0.0	0.0	0.0	0.0	0.0	0.0	1.0	0.0	6.5	1.0	0.0	0.0	0.0	0.0	0.0	0.0	0.0	0.0	0.0	1.0	0.0	0.0	5.5	1.0
398	69.0	893.0	120.0	0.0	15.0	120.0	59.0	0.0	0.0	0.0	0.0	1.0	1.0	0.5	0.0	5.5	1.0	0.0	0.0	0.0	0.0	1.0	0.0	0.0	0.0	0.0	0.0	0.0	0.0	0.0	0.0	7.0	0.0	2.0	0.5	0.0	0.0	0.0	0.0	1.0	0.0	0.5	0.5	1.0	1.0	0.0	1.0	12.5	0.0
399	72.0	939.0	124.5	0.0	15.5	115.0	57.0	0.0	0.0	0.0	1.0	1.0	0.0	0.0	0.0	0.0	0.0	0.0	0.0	0.0	5.0	23.0	0.0	0.0	0.0	0.0	0.0	0.0	0.0	5.0	0.0	1.0	0.0	2.0	0.0	1.5	0.0	0.0	0.0	0.0	0.0	0.0	0.0	3.0	8.0	0.0	3.0	8.0	0.0
400	73.0	1055.0	126.0	0.0	16.0	115.0	60.0	0.0	0.0	0.0	0.0	0.0	1.0	0.0	0.0	1.0	0.0	0.0	0.0	0.0	0.0	0.0	0.0	0.0	0.0	0.0	0.0	0.0	0.0	0.0	0.0	2.0	0.0	7.0	1.0	0.0	0.0	0.0	0.0	0.0	0.0	0.0	0.0	2.0	3.0	0.0	1.0	9.0	0.0
401	70.0	1199.0	109.0	0.0	14.0	118.0	58.0	0.0	0.0	0.0	6.0	1.0	0.0	0.0	0.0	0.0	0.0	0.0	0.0	0.0	2.0	5.0	0.0	0.0	0.0	0.0	0.0	0.0	0.0	0.0	0.0	1.0	0.0	14.0	1.0	1.0	0.0	0.0	0.0	0.0	0.0	1.0	0.0	14.0	19.0	0.0	2.0	9.0	1.0
402	71.0	190.0	105.5	0.0	14.5	119.0	55.5	0.0	0.0	1.0	3.0	0.0	0.0	0.5	0.0	0.0	0.0	0.0	0.0	0.0	0.0	0.5	0.0	0.0	0.0	0.0	0.0	0.0	0.0	0.0	0.0	1.0	0.0	3.0	0.0	5.0	0.0	0.0	0.0	0.0	0.0	0.0	0.0	3.0	4.0	0.0	1.0	4.0	1.0
403	75.0	860.0	91.5	0.0	15.0	116.5	55.0	0.0	0.0	0.0	0.0	1.0	0.0	0.0	0.0	4.0	0.0	0.0	0.0	0.0	0.0	0.0	0.0	0.0	0.0	0.0	0.0	0.0	0.0	0.0	0.0	4.0	0.0	6.0	1.0	0.0	0.0	0.0	0.0	1.0	0.0	0.0	0.0	23.0	41.5	0.0	0.0	11.0	0.5
404	72.0	883.0	143.0	0.0	15.0	119.0	61.0	0.0	0.0	0.0	0.0	1.0	1.0	0.0	0.0	5.0	0.0	0.0	0.0	0.0	0.0	0.0	0.0	0.0	0.0	0.0	0.0	0.0	0.0	0.0	0.0	3.0	0.0	6.0	1.0	0.0	0.0	0.0	0.0	1.0	0.0	0.0	0.0	18.0	31.0	0.0	1.0	6.0	1.0
405	69.0	925.0	76.0	0.0	13.0	122.0	58.0	0.0	0.0	0.0	2.0	1.0	1.0	1.0	0.0	0.0	0.0	3.0	0.0	0.0	1.0	1.0	0.0	0.0	0.0	0.0	0.0	0.0	0.0	10.0	0.0	4.0	1.0	1.0	1.0	0.0	1.0	1.0	0.0	1.0	0.0	0.0	0.0	8.0	3.0	1.0	9.0	8.0	2.0
406	71.0	1031.0	129.5	0.0	19.0	113.0	59.5	0.0	0.0	0.0	0.0	1.5	0.5	0.0	0.0	1.5	0.0	1.0	0.0	0.0	0.0	0.0	0.0	0.0	0.0	0.0	0.0	0.0	0.0	0.0	0.0	7.5	1.0	9.0	1.0	0.0	0.0	0.0	0.0	0.0	0.0	0.0	0.0	11.5	18.5	0.5	1.0	17.5	1.0
407	72.0	198.0	137.0	0.0	14.0	115.5	53.5	0.0	0.0	1.0	2.0	0.0	0.0	0.0	0.0	0.0	0.0	0.0	0.0	0.0	0.0	0.0	0.0	0.0	0.0	0.0	0.0	0.0	0.0	0.0	0.0	2.0	0.5	5.0	0.0	0.0	0.0	0.0	0.0	0.0	0.0	0.0	0.0	2.0	2.0	0.0	0.0	4.0	0.0
408	75.0	231.0	139.0	0.0	15.0	114.0	57.0	0.0	0.0	0.0	0.0	0.0	0.0	0.0	0.0	0.0	0.0	0.0	0.0	0.0	0.0	0.0	0.0	0.0	0.0	0.0	0.0	0.0	0.0	0.0	0.0	1.0	0.0	3.0	0.0	1.0	0.0	0.0	0.0	0.0	0.0	0.0	0.0	26.0	37.0	0.0	0.0	6.0	1.0
409	73.0	348.0	121.5	0.0	15.0	114.5	58.0	0.0	0.0	0.0	2.5	0.0	0.0	1.0	0.0	0.0	0.0	0.0	0.0	0.0	0.0	1.0	0.0	0.0	0.0	0.0	0.0	0.0	0.0	0.0	0.0	1.0	0.0	3.0	0.0	1.5	0.0	0.0	0.0	0.0	0.0	0.0	0.0	5.0	9.0	0.0	0.0	7.5	1.0
410	73.0	972.0	125.0	0.0	16.0	117.0	58.0	0.0	0.0	0.0	0.0	1.0	0.0	0.0	0.0	2.0	0.0	1.0	0.0	0.0	0.0	0.0	0.0	0.0	0.0	0.0	0.0	0.0	0.0	0.0	0.0	3.0	0.0	12.0	1.0	0.0	0.0	0.0	0.0	0.0	0.0	0.0	0.0	28.0	52.0	0.0	1.0	11.0	1.0
411	72.0	1042.0	126.0	0.0	16.0	116.5	56.0	0.0	0.0	0.0	0.0	1.0	0.5	0.0	0.0	1.0	0.0	0.0	0.0	0.0	0.0	0.0	0.0	0.0	0.0	0.0	0.0	0.0	0.0	0.0	0.0	4.0	0.0	9.0	1.0	0.0	0.0	0.0	0.0	0.0	0.0	0.0	0.0	15.5	28.5	0.0	0.0	11.0	1.0
412	71.0	1193.0	161.0	0.0	16.5	116.0	58.0	0.0	0.0	0.0	5.5	0.0	0.0	1.5	0.0	0.0	0.0	0.0	0.0	0.0	0.0	1.0	0.0	0.0	0.0	0.0	0.0	0.0	0.0	0.0	0.0	0.0	0.0	9.5	0.0	0.0	0.0	0.0	0.0	0.0	0.0	0.0	0.0	45.5	99.5	0.0	0.0	6.0	0.0
413	73.0	1338.0	118.0	0.0	15.5	113.5	57.0	0.0	0.0	0.0	0.0	1.0	0.0	1.0	0.0	0.0	0.0	0.0	0.0	0.0	0.0	1.0	0.0	0.0	0.0	0.0	0.0	0.0	0.0	0.0	0.0	2.0	1.0	4.0	1.0	1.0	0.0	0.0	0.0	0.0	0.0	0.0	0.0	3.5	6.5	0.0	1.0	6.0	1.0
414	73.0	1351.0	123.0	0.0	14.0	119.0	58.0	0.0	0.0	0.0	5.0	2.0	1.0	2.0	0.0	0.0	0.0	0.0	0.0	0.0	3.0	3.0	0.0	0.0	0.0	0.0	0.0	0.0	0.0	0.0	1.0	2.0	1.0	10.0	1.0	2.0	0.0	0.0	0.0	0.0	1.0	0.0	1.0	2.0	4.0	0.0	3.0	25.0	1.0
415	73.0	218.0	140.5	0.0	14.0	117.5	60.0	0.0	0.0	0.0	1.5	0.0	0.0	0.0	0.0	1.0	0.0	0.0	0.0	0.0	0.0	0.0	0.0	0.0	0.0	0.0	0.0	0.0	0.0	0.0	0.0	3.0	1.0	7.5	1.0	0.0	0.0	0.0	0.0	1.0	0.0	0.0	1.0	2.0	3.0	0.0	0.5	9.0	0.0
416	73.0	238.0	78.0	0.0	13.0	112.0	57.0	0.0	0.0	2.0	2.0	1.0	0.0	1.0	0.0	0.0	0.0	0.0	0.0	0.0	0.0	1.0	0.0	0.0	0.0	1.0	0.0	0.0	0.0	0.0	0.0	1.0	0.0	3.0	0.0	1.0	0.0	0.0	0.0	0.0	0.0	0.0	0.0	17.0	17.0	0.0	0.0	7.0	1.0
417	73.0	253.0	146.5	0.0	15.0	116.5	55.5	0.0	0.0	0.0	1.5	0.0	0.0	0.0	0.0	0.0	0.0	0.0	0.0	0.0	0.0	1.0	0.0	0.0	0.0	0.5	0.0	0.0	0.0	0.0	0.0	0.0	0.0	1.0	0.0	2.0	0.0	0.0	0.0	0.0	0.0	0.0	0.0	3.0	4.0	0.0	0.5	10.5	1.0
418	73.0	271.0	142.0	0.0	16.0	114.0	57.0	0.0	0.0	0.0	0.0	0.0	0.0	1.0	0.0	0.0	0.0	0.0	0.0	0.0	0.0	1.0	0.0	0.0	0.0	0.0	0.0	0.0	0.0	0.0	0.0	0.0	0.0	1.0	0.0	1.0	0.0	0.0	0.0	0.0	0.0	0.0	0.0	17.0	21.0	0.0	0.0	2.0	0.0
419	71.0	792.0	113.0	0.0	16.0	104.0	56.0	0.0	0.0	0.0	6.0	1.0	0.0	0.0	0.0	0.0	0.0	0.0	0.0	0.0	1.0	8.0	0.0	0.0	0.0	1.0	0.0	0.0	0.0	0.0	0.0	1.0	0.0	2.0	1.0	0.0	0.0	0.0	0.0	0.0	0.0	0.0	0.0	27.0	42.0	0.0	1.0	9.0	0.0
420	72.0	813.0	109.0	0.0	19.0	123.0	67.0	0.0	0.0	0.0	6.0	1.0	0.0	1.0	0.0	0.0	1.0	0.0	0.0	0.0	1.0	2.0	0.0	0.0	0.0	1.0	0.0	0.0	0.0	0.0	0.0	3.0	0.0	4.0	1.0	1.0	0.0	0.0	0.0	0.0	0.0	0.0	0.0	37.0	67.0	0.0	1.0	4.0	1.0
421	72.0	845.0	123.5	0.0	15.5	116.5	57.0	0.0	0.0	0.0	0.0	1.0	1.0	0.0	0.0	15.5	0.0	0.0	0.0	0.0	0.0	0.0	0.0	0.0	0.0	0.0	0.0	0.0	0.0	0.0	0.0	2.0	0.0	4.0	0.0	0.0	0.0	0.0	0.0	0.0	0.0	0.0	0.0	0.0	0.0	0.0	0.0	6.0	0.0
422	75.0	932.0	120.0	0.0	15.0	114.0	59.0	0.0	0.0	0.0	2.0	0.0	0.0	0.0	0.0	0.0	0.0	0.0	0.0	0.0	2.0	6.0	0.0	0.0	0.0	0.0	0.0	0.0	0.0	12.0	0.0	2.0	0.0	2.0	0.0	1.0	0.0	0.0	0.0	0.0	0.0	0.0	0.0	7.0	13.0	0.0	2.0	5.0	0.0
423	74.0	979.0	155.0	0.0	15.0	120.0	57.0	0.0	0.0	0.0	0.0	1.0	1.0	0.0	0.0	1.0	0.0	0.0	0.0	0.0	0.0	0.0	0.0	0.0	0.0	0.0	0.0	0.0	0.0	0.0	0.0	2.0	0.0	7.0	1.0	0.0	0.0	0.0	0.0	0.0	0.0	0.0	0.0	28.0	48.0	0.0	1.0	10.0	0.0
424	72.0	1105.0	139.0	0.0	13.0	115.0	56.0	0.0	0.0	0.0	17.0	2.0	0.0	0.0	0.0	0.0	1.0	0.0	0.0	0.0	0.0	1.0	0.0	0.0	0.0	1.0	0.0	0.0	0.0	5.0	0.0	5.0	0.0	7.0	1.0	1.0	0.0	0.0	0.0	0.0	0.0	0.0	0.0	22.0	36.0	0.0	1.0	12.0	1.0
425	74.0	1145.0	148.0	0.0	14.5	116.0	57.0	0.0	0.0	0.0	5.5	2.0	0.0	0.0	0.0	0.0	0.0	0.0	0.0	0.0	1.0	2.0	0.0	0.0	0.0	0.0	0.0	0.0	0.0	0.0	0.0	1.0	0.0	6.5	1.0	1.0	0.0	0.0	0.0	0.0	1.0	0.0	0.0	7.5	6.5	0.0	1.0	8.5	0.0
426	74.0	1206.0	109.5	0.0	15.5	115.5	57.0	0.0	0.0	0.0	0.0	0.0	0.0	0.0	0.0	1.0	0.0	0.0	0.0	0.0	0.0	0.0	0.0	0.0	0.0	0.0	0.0	0.0	0.0	0.0	0.0	1.5	0.0	3.5	0.0	0.0	0.0	0.0	0.0	0.0	0.0	0.0	0.0	8.5	14.5	0.0	0.0	7.0	1.0
427	74.0	1270.0	104.0	0.0	15.0	116.0	59.0	0.0	0.0	0.0	0.0	1.0	0.0	0.0	0.0	1.0	0.0	0.0	0.0	0.0	0.0	0.0	0.0	0.0	0.0	0.0	0.0	0.0	0.0	0.0	0.0	4.0	0.0	6.0	1.0	0.0	0.0	0.0	0.0	0.0	0.0	0.0	0.0	1.0	2.0	0.0	0.0	11.0	0.0
428	74.0	798.0	131.0	0.0	15.5	109.0	61.5	0.0	0.0	1.0	6.5	2.0	0.0	1.0	0.0	0.0	0.0	0.0	0.0	0.0	1.0	7.0	0.0	0.0	0.0	3.0	0.0	0.0	0.0	0.0	0.0	2.0	0.0	1.0	0.0	0.0	0.0	0.0	0.0	0.0	4.0	5.5	0.0	1.0	1.0	0.0	1.0	6.0	0.0
429	75.0	891.0	115.5	0.0	15.0	120.0	58.0	0.0	0.0	0.0	1.0	1.0	1.0	0.0	0.0	1.0	0.5	0.0	0.0	0.0	1.0	2.0	0.0	0.0	0.0	0.0	1.0	0.0	0.0	0.0	0.0	3.0	0.0	8.0	1.0	0.0	0.0	0.0	0.0	1.0	0.0	0.0	0.0	10.5	29.5	0.0	1.0	13.0	1.0
430	75.0	922.0	139.5	0.0	15.0	114.5	59.0	0.0	0.0	0.0	4.5	1.0	0.0	1.0	0.0	0.0	0.0	0.0	0.0	0.0	1.0	4.0	0.0	0.0	0.0	0.0	0.0	0.0	0.0	17.0	0.0	6.0	0.0	3.0	1.0	1.0	0.0	0.0	0.0	0.5	0.0	0.0	0.0	6.5	13.5	0.0	5.0	6.0	1.0
431	75.0	1075.0	96.0	0.0	14.0	119.0	58.0	0.0	0.0	0.0	2.0	1.0	1.0	0.0	0.0	0.0	0.0	1.0	0.0	0.0	1.0	1.0	0.0	0.0	0.0	0.0	0.0	0.0	0.0	1.0	0.0	2.0	0.0	4.0	1.0	1.0	0.0	0.0	0.0	0.0	0.0	0.0	0.0	11.0	18.0	0.0	2.0	6.0	1.0
432	75.0	1345.0	126.0	0.0	15.0	119.0	59.0	0.0	0.0	0.0	12.0	1.0	0.0	1.0	0.0	0.0	0.0	0.0	0.0	0.0	1.0	1.0	0.0	0.0	0.0	0.0	0.0	0.0	0.0	0.0	0.0	2.0	0.0	6.0	1.0	2.0	0.0	0.0	0.0	0.0	0.0	0.0	0.0	4.0	6.0	0.0	1.0	13.0	0.0
433	75.0	33.0	162.0	0.0	15.0	115.0	55.0	0.0	0.0	0.0	0.0	0.0	0.0	0.0	0.0	0.0	0.0	0.0	0.0	0.0	0.0	0.0	0.0	0.0	0.0	0.0	0.0	0.0	0.0	0.0	0.0	0.0	0.0	1.0	0.0	1.0	0.0	0.0	0.0	0.0	0.0	0.0	0.0	3.0	7.0	0.0	0.0	2.0	1.0
434	76.0	173.0	132.0	0.0	15.0	113.0	59.0	0.0	0.0	0.0	5.0	0.0	0.0	0.0	0.0	0.0	0.0	0.0	0.0	0.0	0.0	0.0	0.0	0.0	0.0	3.0	0.0	0.0	0.0	0.0	0.0	0.0	0.0	1.0	0.0	0.0	0.0	0.0	0.0	0.0	0.0	0.0	0.0	31.0	62.0	0.0	1.0	26.0	1.0
435	74.0	740.0	85.0	0.0	14.0	125.0	56.0	0.0	0.0	0.0	0.0	1.0	0.0	0.0	0.0	0.0	0.0	0.0	0.0	0.0	3.0	8.0	0.0	0.0	1.0	3.0	0.0	0.0	0.0	0.0	0.0	0.0	0.0	10.0	0.0	0.0	0.0	0.0	0.0	0.0	1.0	0.0	0.0	0.0	0.0	0.0	2.0	17.0	0.0
436	76.0	807.0	100.0	0.0	15.0	115.0	61.0	0.0	0.0	1.0	15.0	2.0	0.0	0.0	0.0	0.0	0.0	0.0	0.0	0.0	1.0	5.0	0.0	0.0	0.0	3.0	0.0	0.0	0.0	0.0	0.0	2.0	0.0	2.0	1.0	0.0	0.0	0.0	0.0	0.0	2.0	6.0	0.0	37.0	74.0	0.0	1.0	8.0	0.0
437	75.0	872.0	101.5	0.0	15.0	113.0	59.0	0.0	0.0	0.0	0.0	1.0	1.0	0.0	0.0	2.0	0.0	0.5	0.0	0.0	0.0	0.0	0.0	0.0	0.0	0.0	0.0	0.0	0.0	0.0	0.0	4.0	0.0	6.0	1.0	0.0	0.0	0.0	0.0	1.0	0.0	0.0	0.0	32.5	65.0	0.0	0.0	7.5	1.0
438	75.0	912.0	136.0	0.0	14.0	117.5	60.0	0.0	0.0	0.0	15.5	1.0	1.0	0.0	0.0	0.0	0.0	1.0	0.0	0.0	0.0	105.5	0.0	0.0	0.0	0.0	0.0	0.0	0.0	7.5	0.0	4.0	0.0	8.0	1.0	0.0	0.0	0.0	0.0	1.0	0.0	0.0	0.0	19.0	34.5	0.0	1.0	13.0	1.0
439	77.0	948.0	145.0	0.0	16.0	110.5	55.5	0.0	0.0	0.0	3.0	1.0	0.0	1.0	0.0	0.0	0.0	1.0	0.0	0.0	1.0	4.0	0.0	0.0	0.0	0.0	0.0	0.0	0.0	9.0	0.0	4.5	0.0	4.0	1.0	0.0	0.0	0.0	0.0	0.0	0.0	1.0	0.0	1.0	1.5	0.0	5.0	9.0	1.0
440	76.0	999.0	115.0	0.0	14.0	114.0	55.0	0.0	0.0	0.0	1.0	1.0	0.0	1.0	0.0	0.0	0.0	0.0	0.0	0.0	0.0	0.0	0.0	0.0	0.0	0.0	0.0	0.0	0.0	1.0	0.0	2.0	0.0	2.0	0.0	0.0	0.0	0.0	0.0	0.0	0.0	0.0	0.0	17.0	38.0	0.0	0.0	3.0	1.0
441	75.0	1026.0	139.0	0.0	13.0	112.0	56.0	0.0	0.0	0.0	0.0	2.0	1.0	0.0	0.0	13.0	0.0	0.0	0.0	0.0	0.0	0.0	0.0	0.0	0.0	0.0	0.0	0.0	0.0	0.0	0.0	3.0	1.0	5.0	1.0	0.0	0.0	0.0	0.0	1.0	0.0	0.0	1.0	0.0	1.0	0.0	1.0	14.0	0.0
442	74.0	1088.0	131.0	0.0	16.0	109.0	52.5	0.0	0.0	0.0	2.5	0.0	0.0	1.5	0.0	0.0	0.5	0.0	0.0	0.0	0.0	1.0	0.0	0.0	0.0	0.0	0.0	0.0	0.0	4.5	0.0	3.0	0.0	4.0	0.0	0.0	0.0	0.0	0.0	0.0	0.0	0.0	0.0	4.0	3.0	0.0	1.5	9.0	1.0
443	77.0	141.0	154.0	0.0	15.0	112.0	58.0	0.0	0.0	0.0	0.0	0.0	0.0	0.0	0.0	0.0	0.0	0.0	0.0	0.0	0.0	0.0	0.0	1.0	0.0	0.0	0.0	0.0	0.0	0.0	0.0	0.0	0.0	1.0	0.0	0.0	0.0	0.0	0.0	0.0	0.0	0.0	0.0	23.0	41.0	0.0	0.0	3.0	0.5
444	76.0	263.0	126.0	0.0	14.0	112.0	55.0	0.0	0.0	0.0	1.0	0.0	0.0	1.0	0.0	0.0	0.0	0.0	0.0	0.0	0.0	1.0	0.0	0.0	0.0	0.0	0.0	0.0	0.0	0.0	0.0	1.0	0.0	2.0	0.0	1.0	0.0	0.0	0.0	0.0	0.0	0.0	0.0	3.0	7.0	0.0	1.0	6.0	1.0
445	79.0	820.0	129.0	0.0	14.0	116.0	59.0	0.0	0.0	0.0	4.0	1.0	0.0	0.0	0.0	0.0	0.0	0.0	0.0	0.0	3.0	15.0	0.0	0.0	0.0	0.0	0.0	0.0	0.0	5.0	0.0	1.0	0.0	3.0	1.0	0.0	0.0	0.0	0.0	0.0	0.0	2.0	0.0	18.0	29.0	0.0	1.0	9.0	0.0
446	75.0	828.0	167.0	0.0	18.0	123.0	57.0	0.0	0.0	0.0	0.0	1.0	1.0	0.0	0.0	4.0	1.0	0.0	0.0	0.0	0.0	1.0	0.0	0.0	0.0	0.0	0.0	0.0	0.0	0.0	0.0	4.0	0.0	6.0	1.0	0.0	0.0	0.0	0.0	1.0	0.0	0.0	0.0	1.0	1.0	0.0	1.0	13.0	1.0
447	77.0	965.0	144.0	0.0	14.0	115.0	57.0	0.0	0.0	0.0	0.0	0.0	0.0	0.0	0.0	1.0	0.0	0.0	0.0	0.0	0.0	0.0	0.0	0.0	0.0	0.0	0.0	0.0	0.0	0.0	0.0	2.0	0.0	7.0	1.0	0.0	0.0	0.0	0.0	1.0	0.0	0.0	0.0	16.0	31.0	0.0	0.0	10.0	1.0
448	80.0	1082.0	124.5	0.0	15.0	117.0	56.0	0.0	0.0	0.0	8.0	1.0	1.0	1.0	0.0	0.0	0.0	1.0	0.0	0.0	1.0	1.0	0.0	0.0	0.0	0.0	0.0	0.0	0.0	4.5	0.0	3.0	0.0	6.0	0.0	0.0	0.0	0.0	0.0	0.0	0.0	0.0	0.0	16.0	37.0	0.0	2.0	8.5	1.0
449	78.0	1113.0	117.5	0.0	15.0	113.5	58.0	0.0	0.0	0.0	7.0	1.0	1.0	0.0	0.0	0.0	1.0	1.0	0.0	0.0	0.0	0.0	0.0	0.0	0.0	0.0	0.0	0.0	0.0	1.0	0.0	5.0	0.0	13.0	2.0	0.0	0.0	0.0	0.0	0.0	0.0	5.0	0.0	4.0	8.5	1.0	8.0	18.0	1.0
450	77.0	1124.0	102.5	0.0	14.0	115.5	55.0	0.0	0.0	0.0	6.5	1.0	0.5	0.5	0.0	0.0	0.0	0.0	0.0	0.0	1.0	1.0	0.0	0.0	0.0	0.0	0.0	0.0	0.0	4.5	0.0	2.0	0.0	7.0	1.0	0.0	0.0	0.0	0.0	0.0	0.0	0.0	0.0	31.5	55.0	0.0	1.0	9.0	1.0
451	76.0	1139.0	31.0	0.0	16.0	115.0	59.0	0.0	0.0	0.0	5.0	2.0	0.0	1.0	0.0	0.0	0.0	1.0	0.0	0.0	1.0	1.0	0.0	0.0	0.0	0.0	0.0	0.0	0.0	3.0	0.0	3.0	0.0	5.0	1.0	0.0	0.0	0.0	0.0	0.0	0.0	0.0	0.0	10.0	21.0	0.0	1.0	9.0	0.0
452	77.0	390.0	147.5	0.0	16.0	116.0	55.0	0.0	0.0	0.0	5.0	1.0	0.0	0.0	0.0	0.0	0.0	0.0	0.0	0.0	0.0	1.5	0.0	0.0	0.0	2.0	0.0	0.0	0.0	0.0	0.0	1.0	0.0	1.5	0.0	1.0	0.0	0.0	0.0	0.0	1.0	0.0	0.0	5.5	10.0	0.0	1.0	9.0	1.0
453	76.0	841.0	100.0	0.0	13.0	121.0	53.0	0.0	0.0	0.0	0.0	4.0	0.0	0.0	0.0	17.0	0.0	0.0	0.0	0.0	0.0	0.0	0.0	0.0	0.0	0.0	0.0	0.0	0.0	0.0	0.0	2.0	1.0	5.0	1.0	0.0	0.0	0.0	0.0	1.0	0.0	0.0	1.0	0.0	1.0	0.0	0.0	9.0	1.0
454	77.0	1020.0	92.0	0.0	14.0	112.0	54.0	0.0	1.0	0.0	0.0	2.0	1.0	0.0	0.0	9.0	0.0	0.0	0.0	0.0	0.0	0.0	0.0	0.0	0.0	0.0	0.0	0.0	0.0	0.0	0.0	6.0	0.0	9.0	2.0	0.0	0.0	0.0	0.0	0.0	1.0	0.0	1.0	0.0	1.0	0.0	1.0	14.0	1.0
455	78.0	1132.0	146.0	0.0	14.5	109.5	57.5	0.0	0.0	0.0	9.0	2.0	2.0	0.0	0.0	0.0	1.0	0.5	0.0	0.0	1.0	1.0	0.0	0.0	0.0	1.5	0.0	0.0	0.0	3.0	0.0	5.0	0.5	11.0	1.0	0.0	0.0	0.0	0.0	1.0	1.0	0.0	0.0	11.0	27.5	1.0	3.0	16.0	0.0
456	77.0	187.0	97.0	0.0	15.0	115.0	57.0	0.0	0.0	0.0	1.0	0.0	1.0	0.0	0.0	0.0	0.0	0.0	0.0	0.0	0.0	0.0	0.0	0.0	0.0	0.0	0.0	0.0	0.0	0.0	0.0	2.0	1.0	3.0	0.0	0.0	0.0	0.0	0.0	0.0	0.0	0.0	0.0	6.0	11.0	0.0	0.0	5.0	1.0
457	78.0	248.0	144.0	0.0	15.0	121.0	54.0	0.0	0.0	1.0	1.0	0.0	0.0	0.0	0.0	0.0	0.0	0.0	0.0	0.0	0.0	0.0	0.0	0.0	0.0	0.0	0.0	0.0	0.0	0.0	0.0	0.0	0.0	3.0	0.0	0.0	0.0	0.0	0.0	0.0	0.0	0.0	0.0	23.0	57.0	0.0	1.0	6.0	0.0
458	80.0	834.0	131.0	0.0	14.0	116.0	56.0	0.0	0.0	0.0	0.0	0.0	0.0	0.0	0.0	3.0	0.0	0.0	0.0	0.0	0.0	0.0	0.0	0.0	0.0	0.0	0.0	0.0	0.0	0.0	0.0	2.0	0.0	7.0	1.0	0.0	0.0	0.0	0.0	0.0	0.0	0.0	0.0	8.0	22.5	0.0	0.5	10.0	1.0
459	81.0	985.0	127.0	0.0	15.0	113.0	59.0	0.0	0.0	0.0	0.0	1.0	0.0	0.0	0.0	1.0	0.0	0.0	0.0	0.0	0.0	0.0	0.0	0.0	0.0	0.0	0.0	0.0	0.0	0.0	0.0	4.0	0.0	7.0	1.0	0.0	0.0	0.0	0.0	0.0	0.0	0.0	0.0	6.0	9.0	0.0	0.0	11.0	0.0
460	77.0	1200.0	159.0	0.0	15.0	110.0	59.0	0.0	0.0	0.0	1.0	1.0	0.0	0.0	0.0	0.0	0.0	1.0	0.0	0.0	1.0	2.0	0.0	0.0	0.0	0.0	0.0	0.0	0.0	0.0	0.0	6.0	0.0	7.5	1.0	1.0	0.0	0.0	0.0	0.0	0.0	0.0	0.0	6.5	8.5	0.5	1.0	12.0	1.0
461	81.0	510.0	125.0	0.0	15.0	118.0	57.0	0.0	0.0	0.0	1.0	0.0	0.0	0.0	0.0	0.0	0.0	0.0	0.0	0.0	1.0	2.0	0.0	0.0	0.0	0.0	0.0	0.0	0.0	0.0	0.0	0.0	0.0	8.0	0.0	1.0	0.0	0.0	0.0	0.0	0.0	0.0	0.0	14.0	30.0	0.0	1.0	4.0	1.0
462	78.0	651.0	135.0	0.0	16.0	116.0	60.0	0.0	0.0	0.0	0.0	2.0	9.0	2.0	0.0	9.0	0.0	0.0	0.0	0.0	1.0	1.0	0.0	0.0	0.0	0.0	0.0	0.0	0.0	0.0	0.0	5.0	1.0	25.0	2.0	0.0	0.0	0.0	0.0	1.0	0.0	0.0	0.0	0.0	0.0	0.0	1.0	18.0	2.0
463	80.0	864.0	125.0	0.0	14.5	114.5	58.0	0.0	0.0	0.0	0.0	1.0	1.0	0.0	0.0	4.0	0.0	0.0	0.0	0.0	0.0	0.0	0.0	0.0	0.0	0.0	0.0	0.0	0.0	0.0	0.0	3.0	0.5	7.0	0.0	0.0	0.0	0.0	0.0	0.0	0.0	0.0	0.0	27.0	54.5	0.0	0.0	9.0	0.0
464	80.0	876.0	125.0	0.0	14.0	111.0	60.0	0.0	0.0	0.0	0.0	1.0	1.0	0.0	0.0	7.0	0.0	1.0	0.0	0.0	0.0	0.0	0.0	0.0	0.0	0.0	0.0	0.0	0.0	0.0	0.0	4.0	1.0	6.0	1.0	0.0	0.0	0.0	0.0	1.0	0.0	0.0	0.0	32.0	66.0	0.0	0.0	10.0	1.0
465	79.0	1041.0	94.0	0.0	16.0	113.0	60.0	0.0	0.0	0.0	0.0	1.0	0.0	0.0	0.0	2.0	0.0	0.0	0.0	0.0	0.0	0.0	0.0	0.0	0.0	0.0	0.0	0.0	0.0	0.0	0.0	3.0	0.0	6.0	1.0	0.0	0.0	0.0	0.0	1.0	0.0	0.0	0.0	3.0	5.0	0.0	1.0	15.0	0.0
466	78.0	1103.0	161.5	0.0	15.0	120.0	53.5	0.0	0.0	0.0	21.5	1.0	0.0	1.0	0.0	0.0	0.0	0.5	0.0	0.0	1.0	1.0	0.0	0.0	0.0	0.5	0.0	0.0	0.0	13.0	0.0	2.0	0.0	7.0	1.0	0.0	0.0	0.0	0.0	0.0	0.0	0.0	0.0	31.5	59.5	0.0	1.5	13.0	1.0
467	78.0	73.0	143.5	0.0	15.0	121.5	55.5	0.0	0.0	0.0	0.0	0.0	0.0	0.0	0.0	0.0	0.0	0.0	0.0	0.0	0.0	1.0	0.0	0.0	0.0	0.0	0.0	0.0	0.0	0.0	0.0	0.0	0.0	2.0	0.0	3.5	0.0	0.0	0.0	0.0	0.0	0.0	0.0	2.0	7.5	0.0	0.0	1.0	0.0
468	81.0	180.0	139.5	0.0	15.0	117.0	58.5	0.0	0.0	0.0	0.0	0.0	0.0	0.0	0.0	0.0	0.0	0.0	0.0	0.0	0.0	0.0	0.0	0.0	0.0	0.0	0.0	0.0	0.0	0.0	0.0	2.0	2.0	4.0	0.0	0.5	0.0	0.0	0.0	0.0	0.0	0.0	0.0	11.0	17.0	0.0	0.5	4.5	1.0
469	79.0	241.0	155.0	0.0	17.0	109.5	59.5	0.0	0.0	0.0	1.0	0.0	0.0	0.5	0.0	0.0	0.0	0.0	0.0	0.0	0.0	0.0	0.0	0.0	0.0	0.0	0.0	0.0	0.0	0.0	0.0	1.0	0.0	4.0	0.5	0.5	0.0	0.0	0.0	0.0	0.0	0.0	0.0	29.0	60.0	0.0	0.0	7.5	0.0
470	84.0	1067.0	157.0	0.0	14.0	115.0	58.0	0.0	0.0	0.0	2.0	1.0	0.0	1.0	0.0	0.0	0.0	0.0	0.0	0.0	1.0	1.0	0.0	0.0	0.0	0.0	0.0	0.0	0.0	0.0	0.0	1.0	1.0	3.0	0.0	0.0	0.0	0.0	0.0	0.0	0.0	0.0	0.0	26.0	44.0	0.0	1.0	6.0	0.0
471	80.0	1.0	126.0	0.0	15.0	109.0	60.0	0.0	0.0	0.0	10.0	1.0	0.0	0.0	0.0	0.0	0.0	0.0	0.0	0.0	0.0	1.0	0.0	0.0	0.0	0.0	0.0	0.0	0.0	0.0	0.0	0.0	0.0	2.0	0.0	6.0	0.0	0.0	0.0	0.0	0.0	0.0	0.0	1.0	1.0	0.0	0.0	6.0	0.0
472	82.0	256.0	161.0	0.0	15.0	114.0	57.5	0.0	0.0	1.0	0.0	1.0	0.0	0.0	0.0	4.0	0.0	0.0	0.0	0.0	0.0	0.0	0.0	0.0	0.0	0.0	0.0	0.0	0.0	0.0	0.0	3.0	0.0	3.0	1.0	0.0	0.0	0.0	0.0	1.0	0.0	0.0	0.0	2.0	4.0	0.0	1.0	10.0	0.0
473	82.0	279.0	130.0	0.0	15.0	118.0	56.0	0.0	0.0	1.0	0.0	0.0	0.0	0.0	0.0	3.0	0.0	0.0	0.0	0.0	0.0	0.0	0.0	0.0	0.0	0.0	0.0	0.0	0.0	0.0	0.0	2.0	0.0	6.0	1.0	0.0	0.0	0.0	0.0	0.0	0.0	0.0	0.0	1.0	3.0	0.0	0.0	12.0	0.0
474	80.0	813.0	125.5	0.0	15.0	117.0	58.0	0.0	0.0	0.0	19.5	1.0	0.0	0.0	0.0	0.0	0.0	0.0	0.0	0.0	0.0	1.5	0.0	0.0	0.0	0.0	0.0	0.0	0.0	0.0	0.0	0.0	0.0	2.0	0.0	0.0	0.0	0.0	0.0	0.0	0.0	0.0	0.0	20.5	37.5	0.0	0.5	4.5	1.0
475	84.0	847.0	151.0	0.0	14.0	115.0	58.0	0.0	0.0	0.0	0.0	1.0	0.0	0.0	0.0	6.0	0.0	1.0	0.0	0.0	0.0	0.0	0.0	0.0	0.0	0.0	0.0	0.0	0.0	0.0	0.0	5.0	0.0	6.0	1.0	0.0	0.0	0.0	0.0	1.0	0.0	0.0	0.0	5.0	8.0	0.0	1.0	14.0	1.0
476	80.0	1097.0	153.0	0.0	16.0	115.0	56.0	0.0	0.0	0.0	1.0	0.0	1.0	1.0	0.0	0.0	0.0	0.0	0.0	0.0	6.0	1.0	0.0	0.0	0.0	0.0	0.0	0.0	0.0	0.0	0.0	1.0	1.0	3.0	0.0	0.0	0.0	0.0	0.0	0.0	0.0	0.0	1.0	18.0	38.0	0.0	4.0	13.0	0.0
477	83.0	26.0	139.0	0.0	15.0	113.0	57.0	0.0	0.0	0.0	13.0	3.0	0.0	0.0	1.0	0.0	0.0	0.0	0.0	0.0	2.0	6.0	0.0	0.0	0.0	2.0	0.0	0.0	0.0	0.0	0.0	2.0	1.0	4.0	0.0	0.0	0.0	0.0	0.0	0.0	1.0	0.0	0.0	10.0	19.0	0.0	1.0	8.0	1.0
478	83.0	165.0	103.0	0.0	13.0	116.0	59.0	0.0	0.0	0.0	0.0	0.0	0.0	1.0	0.0	0.0	0.0	0.0	0.0	0.0	0.0	1.0	0.0	0.0	0.0	0.0	0.0	0.0	0.0	0.0	0.0	0.0	1.0	1.0	0.0	0.0	0.0	0.0	0.0	0.0	0.0	0.0	0.0	30.0	74.0	0.0	0.0	2.0	0.0
479	84.0	269.0	125.0	0.0	15.0	116.0	58.0	0.0	0.0	1.0	0.0	0.0	0.0	0.0	0.0	3.0	0.0	0.0	0.0	0.0	0.0	0.0	0.0	0.0	0.0	0.0	0.0	0.0	0.0	0.0	0.0	2.0	0.0	5.0	1.0	0.0	0.0	0.0	0.0	0.0	0.0	0.0	0.0	2.0	2.0	0.0	0.0	9.0	0.0
480	84.0	887.0	150.5	0.0	15.0	110.5	55.5	0.0	0.0	0.0	0.5	0.0	1.0	0.0	0.0	1.0	0.0	0.5	0.0	0.0	1.0	3.0	0.0	0.0	0.0	0.0	0.0	0.0	0.0	0.0	0.0	2.0	0.0	9.5	1.0	0.5	0.0	0.0	0.0	0.0	0.0	0.0	0.0	14.0	22.0	0.0	1.0	12.0	1.0
481	84.0	1014.0	157.0	0.0	15.0	115.0	56.5	0.0	0.0	0.0	0.0	1.0	0.0	0.0	0.0	2.0	0.0	0.0	0.0	0.0	0.0	0.0	0.0	0.0	0.0	0.0	0.0	0.0	0.0	0.0	0.0	5.0	0.0	8.0	1.0	0.0	0.0	0.0	0.0	0.0	1.0	0.0	0.0	1.5	4.0	0.0	1.0	15.0	1.0
482	87.0	1033.0	130.0	0.0	14.0	117.0	58.0	0.0	0.0	0.0	0.0	1.0	1.0	0.0	0.0	3.0	0.0	0.0	0.0	0.0	0.0	0.0	0.0	0.0	0.0	0.0	0.0	0.0	0.0	0.0	0.0	3.0	0.0	5.0	1.0	0.0	0.0	0.0	0.0	1.0	1.0	0.0	0.0	4.0	6.0	0.0	1.0	18.0	1.0
483	83.0	1090.0	151.0	0.0	15.0	115.0	57.0	0.0	0.0	0.0	18.0	1.0	1.0	0.0	0.0	0.0	1.0	0.0	0.0	0.0	0.0	1.0	0.0	0.0	0.0	0.0	0.0	0.0	0.0	12.0	0.0	7.0	1.0	9.0	3.0	0.0	0.0	1.0	0.0	1.0	0.0	0.0	0.0	12.0	24.0	1.0	8.0	15.0	1.0
484	83.0	1206.0	155.0	0.0	15.0	116.0	58.0	0.0	0.0	0.0	0.0	0.0	0.0	0.0	0.0	2.0	0.0	0.0	0.0	0.0	0.0	0.0	0.0	0.0	0.0	0.0	0.0	0.0	0.0	0.0	0.0	3.0	0.0	5.0	0.0	0.0	0.0	0.0	0.0	0.0	0.0	0.0	0.0	8.0	18.0	0.0	0.0	11.0	0.0
485	81.0	1339.0	77.0	0.0	16.0	113.0	56.0	0.0	0.0	0.0	0.0	1.0	0.0	1.0	0.0	0.0	0.0	0.0	0.0	0.0	0.0	0.0	0.0	0.0	0.0	0.0	0.0	0.0	0.0	0.0	0.0	2.0	0.0	7.0	0.0	1.0	0.0	0.0	0.0	0.0	0.0	0.0	0.0	1.0	2.0	0.0	0.0	9.0	0.0
486	83.0	98.0	146.0	0.0	16.0	114.0	55.0	0.0	0.0	0.0	1.0	0.0	0.0	0.0	0.0	0.0	0.0	0.0	0.0	0.0	0.0	1.0	0.0	0.0	0.0	0.0	0.0	0.0	0.0	0.0	0.0	0.0	0.0	4.0	0.0	0.0	0.0	0.0	0.0	0.0	0.0	0.0	0.0	7.0	13.0	0.0	0.0	3.0	0.0
487	82.0	159.0	135.0	0.0	14.0	121.0	55.0	0.0	0.0	0.0	1.0	0.0	0.0	0.0	0.0	0.0	0.0	0.0	0.0	0.0	0.0	1.0	0.0	0.0	0.0	0.0	0.0	0.0	0.0	0.0	0.0	1.0	0.0	2.0	0.0	1.0	0.0	0.0	0.0	0.0	0.0	0.0	0.0	24.0	51.0	0.0	0.0	1.0	0.0
488	83.0	403.0	139.0	0.0	15.0	112.0	58.0	0.0	0.0	0.0	6.0	0.0	0.0	3.0	0.0	0.0	0.0	0.0	0.0	0.0	0.0	1.0	0.0	0.0	0.0	1.0	0.0	0.0	0.0	0.0	0.0	1.0	0.0	4.0	0.0	0.0	0.0	0.0	0.0	0.0	0.0	0.0	0.0	3.0	6.0	0.0	0.0	6.0	1.0
489	84.0	881.0	107.5	0.0	16.0	109.5	59.5	0.0	0.0	0.0	0.0	1.0	1.0	0.0	0.0	1.0	0.0	1.0	0.0	0.0	0.0	0.0	0.0	0.0	0.0	0.0	1.0	0.0	0.0	0.0	0.0	1.0	0.0	10.5	0.0	0.0	0.0	0.0	0.0	0.0	0.0	0.0	0.0	49.0	88.0	1.0	1.0	9.5	1.0
490	83.0	910.0	157.5	0.0	14.0	112.0	56.5	0.0	0.0	0.0	5.0	1.0	0.0	0.0	0.0	0.0	0.0	0.0	0.0	0.0	0.0	2.0	0.0	0.0	0.0	0.0	0.0	0.0	0.0	8.0	0.0	4.0	0.0	6.0	1.0	0.0	0.0	0.0	0.0	1.0	0.0	4.0	0.0	28.0	54.5	0.0	5.5	10.5	0.0
491	81.0	925.0	115.0	0.0	17.0	115.0	58.0	0.0	0.0	0.0	11.0	1.0	1.0	0.0	0.0	0.0	0.0	0.0	0.0	0.0	1.0	77.0	0.0	0.0	0.0	1.0	0.0	0.0	0.0	13.0	0.0	4.0	1.0	2.0	0.0	1.0	0.0	0.0	0.0	0.0	1.0	0.0	0.0	1.0	1.0	0.0	3.0	5.0	1.0
492	86.0	942.0	141.0	0.0	15.0	114.0	59.0	0.0	0.0	0.0	5.0	1.0	0.0	0.0	0.0	0.0	0.0	0.0	0.0	0.0	1.0	2.0	0.0	0.0	0.0	0.0	0.0	0.0	0.0	10.0	0.0	3.0	0.0	8.0	1.0	0.0	0.0	0.0	0.0	0.0	0.0	0.0	0.0	2.0	3.0	0.0	6.0	10.0	1.0
493	85.0	974.0	149.0	0.0	15.0	114.0	56.0	0.0	0.0	0.0	0.0	1.0	0.0	0.0	0.0	1.0	0.0	1.0	0.0	0.0	0.0	0.0	0.0	0.0	0.0	0.0	0.0	0.0	0.0	0.0	0.0	3.0	0.0	7.0	1.0	0.0	0.0	0.0	0.0	1.0	0.0	0.0	0.0	10.5	16.5	0.0	1.0	13.0	0.0
494	83.0	1144.0	61.5	0.0	14.0	118.0	57.5	0.0	0.0	0.0	6.0	1.0	1.0	1.0	0.0	0.0	0.0	0.0	0.0	0.0	1.0	4.0	0.0	0.0	0.0	0.0	0.0	0.0	0.0	0.5	0.0	4.0	0.0	10.0	0.0	0.5	0.0	0.0	0.0	0.0	2.0	0.0	0.0	7.5	10.5	0.0	1.0	12.5	0.0
495	83.0	1273.0	98.0	0.0	16.0	119.5	56.0	0.0	0.0	0.0	0.0	1.0	0.0	0.0	0.0	2.0	0.0	0.5	0.0	0.0	0.0	0.0	0.0	0.0	0.0	0.0	0.0	0.0	0.0	0.0	0.0	4.5	0.0	6.0	0.0	0.0	0.0	0.0	0.0	1.0	0.0	0.0	0.0	5.5	11.5	0.0	0.0	10.5	0.0
496	84.0	75.0	150.5	0.0	15.5	114.0	54.5	0.0	0.0	0.0	2.0	0.0	0.0	0.0	0.0	0.0	0.0	0.0	0.0	0.0	0.0	1.0	0.0	0.0	0.0	0.0	0.0	0.0	0.0	0.0	0.0	0.0	0.0	1.0	0.0	7.0	0.0	0.0	0.0	0.0	0.0	0.0	0.0	1.0	2.5	0.0	0.0	3.0	1.0
497	84.0	153.0	51.0	0.0	13.5	108.5	52.5	0.0	0.0	0.0	0.0	0.0	0.0	0.0	0.0	0.0	0.0	0.0	0.0	0.0	0.0	0.0	0.0	0.0	0.0	0.0	0.0	0.0	0.0	0.0	0.0	0.0	1.0	4.5	0.0	0.0	0.0	0.0	0.0	0.0	0.0	0.0	0.0	24.5	52.5	0.0	0.0	2.5	1.0
498	82.0	246.0	134.5	0.0	13.5	118.0	60.0	0.0	0.0	0.0	1.5	0.0	0.0	0.5	0.0	0.0	0.0	0.0	0.0	0.0	0.0	0.0	0.0	0.0	0.0	0.0	0.0	0.0	0.0	0.0	0.0	0.5	0.0	1.5	0.0	18.0	0.0	0.0	0.0	0.0	2.0	0.0	0.0	0.0	6.5	0.5	0.5	4.0	0.5
499	83.0	377.0	135.0	0.0	16.0	116.5	57.0	0.0	0.0	0.0	11.5	1.0	0.0	1.0	0.0	0.0	0.0	0.0	0.0	0.0	1.0	2.5	0.0	0.0	0.0	6.0	0.0	0.0	0.0	0.0	0.0	0.0	0.0	2.0	0.0	2.0	0.0	0.0	0.0	0.0	0.0	0.0	0.0	1.0	1.0	0.0	2.0	31.0	1.0
500	83.0	393.0	124.0	0.0	14.0	114.0	57.0	0.0	0.0	0.0	19.0	1.0	0.0	0.0	0.0	0.0	0.0	0.0	0.0	0.0	0.0	1.0	0.0	0.0	0.0	1.0	0.0	0.0	0.0	0.0	0.0	1.0	0.0	3.0	0.0	0.0	0.0	0.0	0.0	0.0	0.0	0.0	0.0	29.0	60.0	0.0	1.0	10.0	0.0
501	86.0	648.0	98.0	0.0	16.0	118.0	58.0	0.0	0.0	0.0	0.0	1.0	1.0	0.0	0.0	3.0	0.0	1.0	0.0	0.0	0.0	0.0	0.0	0.0	0.0	0.0	0.0	0.0	0.0	0.0	0.0	7.0	0.0	7.0	1.0	0.0	0.0	0.0	0.0	1.0	0.0	0.0	0.0	5.0	5.0	0.0	0.0	10.0	1.0
502	83.0	733.0	134.0	0.0	13.0	116.0	57.0	0.0	0.0	0.0	12.0	1.0	0.0	0.0	0.0	0.0	0.0	0.0	0.0	0.0	1.0	1.0	0.0	0.0	0.0	0.0	0.0	0.0	0.0	0.0	0.0	14.0	0.0	6.0	1.0	0.0	0.0	0.0	0.0	0.0	0.0	0.0	0.0	6.0	11.0	0.0	1.0	9.0	0.0
503	85.0	748.0	143.0	0.0	14.0	116.0	57.0	0.0	0.0	0.0	4.0	1.0	1.0	0.0	0.0	0.0	0.0	0.0	0.0	0.0	1.0	1.0	0.0	0.0	0.0	0.0	0.0	0.0	0.0	0.0	0.0	1.0	0.0	17.0	1.0	0.0	0.0	0.0	0.0	0.0	0.0	0.0	0.0	5.0	22.0	0.0	1.0	12.0	1.0
504	84.0	992.0	92.0	0.0	14.5	118.0	56.5	0.0	0.0	0.0	0.0	0.5	0.0	0.0	0.0	2.0	0.0	0.5	0.0	0.0	0.0	0.0	0.0	0.0	0.0	0.0	1.0	0.0	0.0	0.0	0.0	3.5	0.0	10.0	1.5	0.0	0.0	0.0	0.0	0.0	0.0	0.0	0.0	27.5	48.0	1.0	0.0	16.0	0.0
505	86.0	1023.0	84.5	0.0	15.0	117.0	58.0	0.0	0.0	0.0	0.0	1.0	0.0	0.0	0.0	2.0	0.0	0.0	0.0	0.0	0.0	0.0	0.0	0.0	0.0	0.0	0.5	0.0	0.0	0.0	0.0	3.0	0.0	6.0	1.0	0.0	0.0	0.0	0.0	1.0	1.0	0.0	0.0	19.0	33.5	0.0	1.0	13.0	0.0
506	84.0	1137.0	142.5	0.0	15.0	111.5	60.0	0.0	0.0	0.0	17.0	2.0	1.0	0.0	0.0	0.0	1.0	1.0	0.0	0.0	0.0	1.0	0.0	0.0	0.0	0.0	0.0	0.0	0.0	9.0	0.0	5.5	1.0	13.0	2.0	0.0	0.0	1.0	0.0	1.0	0.0	0.0	0.0	46.0	86.0	0.5	6.5	14.5	0.0
507	86.0	172.0	118.0	0.0	16.0	111.0	59.0	0.0	0.0	0.0	1.0	0.0	0.0	0.0	0.0	0.0	0.0	0.0	0.0	0.0	0.0	0.0	0.0	0.0	0.0	0.0	0.0	0.0	0.0	0.0	0.0	2.5	1.0	3.0	0.0	2.5	0.0	0.0	0.0	0.0	0.0	0.0	0.0	10.5	23.0	0.0	0.0	6.0	0.5
508	87.0	637.0	125.0	0.0	16.0	115.0	60.0	0.0	0.0	0.0	0.0	0.0	1.0	0.0	0.0	3.0	0.0	0.0	0.0	0.0	0.0	0.0	0.0	0.0	0.0	0.0	0.0	0.0	0.0	0.0	0.0	4.0	0.0	6.0	1.0	0.0	0.0	0.0	0.0	1.0	0.0	0.0	0.0	1.0	2.5	0.0	0.0	9.0	1.0
509	86.0	657.0	128.5	0.0	14.5	118.0	59.0	0.0	0.0	0.0	0.0	1.0	1.0	0.0	0.0	3.0	0.0	0.0	0.0	0.0	0.0	0.0	0.0	0.0	0.0	0.0	0.0	0.0	0.0	0.0	0.0	6.0	0.0	4.0	1.0	0.0	0.0	0.0	0.0	0.0	0.0	0.0	0.0	2.5	6.5	0.0	0.0	7.0	0.0
510	85.0	740.0	111.0	0.0	14.0	118.0	57.0	0.0	0.0	0.0	6.0	1.0	0.0	0.0	0.0	0.0	0.0	0.0	0.0	0.0	0.0	1.0	0.0	0.0	0.0	0.0	0.0	0.0	0.0	0.0	0.0	3.0	0.0	12.0	1.0	1.0	0.0	0.0	0.0	0.0	0.0	0.0	0.0	26.0	44.0	0.0	1.0	10.0	0.0
511	87.0	921.0	138.0	0.0	16.0	113.0	59.0	0.0	0.0	0.0	3.0	1.0	0.0	0.0	0.0	0.0	0.0	0.0	0.0	0.0	2.0	7.0	0.0	0.0	0.0	0.0	0.0	0.0	0.0	14.0	0.0	3.0	0.0	3.0	1.0	0.0	0.0	0.0	0.0	0.0	0.0	0.0	0.0	9.0	13.0	0.0	5.0	7.0	0.0
512	89.0	1354.0	148.0	0.0	15.0	117.0	60.0	0.0	0.0	0.0	2.0	1.0	0.0	1.0	0.0	0.0	0.0	0.0	0.0	0.0	1.0	3.0	0.0	0.0	0.0	0.0	0.0	0.0	0.0	1.0	0.0	3.0	0.0	4.0	0.0	2.0	0.0	0.0	0.0	0.0	2.0	0.0	0.0	3.0	5.5	0.0	0.0	5.0	0.0
513	88.0	132.0	106.0	0.0	16.0	119.0	55.0	0.0	0.0	0.0	0.0	0.0	0.0	0.0	0.0	0.0	0.0	0.0	0.0	0.0	0.0	0.0	0.0	0.0	0.0	0.0	0.0	0.0	0.0	0.0	0.0	0.0	0.0	1.0	0.0	0.0	0.0	0.0	0.0	0.0	0.0	0.0	0.0	5.0	17.0	0.0	0.0	2.0	0.0
514	85.0	140.0	151.5	0.0	15.5	117.0	61.0	0.0	0.0	0.0	0.0	0.0	0.0	0.0	0.0	0.0	0.0	0.0	0.0	0.0	0.0	0.0	0.0	0.0	0.0	0.0	0.0	0.0	0.0	0.0	0.0	1.0	1.0	1.0	0.0	0.0	0.0	0.0	0.0	0.0	0.0	0.0	0.0	23.0	45.0	0.0	0.0	1.5	1.0
515	86.0	237.0	131.0	0.0	15.0	114.0	57.0	0.0	0.0	0.0	0.0	0.0	0.0	0.0	0.0	1.0	0.0	0.0	0.0	0.0	0.0	0.0	0.0	0.0	0.0	0.0	0.0	0.0	0.0	0.0	0.0	2.0	0.0	4.0	0.0	1.0	0.0	0.0	0.0	1.0	0.0	0.0	0.0	1.0	4.0	0.0	0.0	8.0	1.0
516	85.0	288.0	147.5	0.0	14.5	114.5	57.0	0.0	0.0	1.0	0.0	1.0	0.0	0.0	0.0	1.0	0.0	0.0	0.0	0.0	0.0	0.0	0.0	0.0	0.0	0.0	0.0	0.0	0.0	0.0	0.0	3.0	0.0	4.0	1.0	0.0	0.0	0.0	0.0	0.5	0.0	0.0	0.0	3.0	5.0	0.0	0.0	6.5	0.5
517	85.0	543.0	160.0	0.0	17.5	127.5	60.0	0.0	0.0	0.0	5.0	0.0	0.0	0.5	0.0	0.0	0.0	0.0	0.0	0.0	1.0	2.0	0.0	0.0	0.0	0.0	0.0	0.0	0.0	0.0	0.0	1.5	0.0	5.5	0.5	1.0	0.0	0.0	0.0	0.0	0.0	0.0	0.0	26.5	47.5	0.0	0.0	7.5	0.5
518	87.0	668.0	144.0	0.0	15.0	114.5	56.5	0.0	0.0	0.0	0.0	0.0	1.0	0.0	0.0	3.0	0.0	0.0	0.0	0.0	0.0	0.0	0.0	0.0	0.0	0.0	0.0	0.0	0.0	0.0	0.0	4.0	0.0	6.0	1.0	0.0	0.0	0.0	0.0	0.0	0.0	0.0	0.0	3.0	4.0	0.0	0.0	9.0	1.0
519	87.0	758.0	121.0	0.0	15.0	113.0	62.0	0.0	0.0	1.0	4.0	1.0	0.0	0.0	0.0	0.0	0.0	0.0	0.0	0.0	2.0	2.0	0.0	0.0	0.0	1.0	0.0	0.0	0.0	0.0	0.0	1.0	0.0	4.0	1.0	1.0	0.0	0.0	0.0	0.0	1.0	0.0	0.0	1.0	2.0	0.0	1.0	11.0	1.0
520	84.0	856.0	94.0	0.0	22.0	114.0	54.0	0.0	0.0	5.0	15.0	3.0	0.0	0.0	0.0	0.0	1.0	0.0	0.0	0.0	0.0	0.0	0.0	0.0	0.0	11.0	0.0	0.0	0.0	0.0	0.0	8.0	1.0	4.0	9.0	0.0	0.0	0.0	0.0	0.0	15.0	0.0	0.0	0.0	2.0	0.0	0.0	14.0	0.0
521	86.0	932.0	105.5	0.0	13.0	113.5	57.0	0.0	0.0	0.0	8.5	1.0	0.0	1.0	0.0	0.0	0.0	0.0	0.0	0.0	2.0	9.5	0.0	0.0	0.0	0.0	0.0	0.0	0.0	29.5	0.0	2.0	0.0	4.0	1.0	1.0	0.0	0.0	0.0	0.0	0.5	0.0	0.0	0.0	0.0	0.0	5.0	8.0	0.0
522	86.0	1000.0	116.0	0.0	14.0	118.0	58.0	0.0	0.0	0.0	8.0	1.0	1.0	0.0	0.0	0.0	0.0	0.0	0.0	0.0	0.0	1.0	0.0	0.0	0.0	0.0	0.0	0.0	0.0	12.0	0.0	3.0	0.0	5.0	1.0	0.0	0.0	0.0	0.0	0.0	0.0	0.0	0.0	2.0	4.0	0.0	1.0	8.0	0.0
523	87.0	1124.0	114.0	0.0	15.0	114.0	54.5	0.0	0.0	0.0	0.0	1.0	1.0	0.0	0.0	1.0	0.0	1.0	0.0	0.0	0.0	0.0	0.0	0.0	0.0	0.0	0.0	0.0	0.0	0.0	0.0	4.0	0.0	12.0	1.0	0.0	0.0	0.0	0.0	0.0	0.0	0.0	0.0	12.5	29.5	0.0	1.0	13.0	0.5
524	86.0	549.0	160.5	0.0	15.5	119.5	60.5	0.0	0.0	0.0	8.0	0.0	0.5	1.0	0.0	0.0	0.0	0.0	0.0	0.0	1.0	1.0	0.0	0.0	0.0	0.0	0.0	0.0	0.0	0.0	0.0	1.0	0.0	3.0	0.0	1.5	0.0	0.0	0.0	0.0	0.0	0.0	0.0	7.0	14.0	0.0	0.0	7.0	1.0
525	87.0	964.0	153.0	0.0	14.0	114.0	55.0	0.0	0.0	0.0	0.0	0.0	0.0	0.0	0.0	2.0	0.0	0.0	0.0	0.0	0.0	0.0	0.0	0.0	0.0	0.0	0.0	0.0	0.0	0.0	0.0	3.0	0.0	4.0	0.0	0.0	0.0	0.0	0.0	0.0	0.0	0.0	0.0	6.0	10.0	0.0	0.0	10.0	1.0
526	87.0	1113.0	111.5	0.0	13.0	119.0	59.0	0.0	1.0	0.0	0.0	1.0	1.0	0.0	0.0	4.5	0.0	1.0	0.0	0.0	0.0	0.0	0.0	0.0	0.0	0.0	0.0	0.0	0.0	0.0	0.0	6.0	0.0	10.0	1.0	0.0	0.0	0.0	0.0	3.0	0.0	0.0	0.0	0.0	1.0	0.0	1.0	10.5	0.0
527	87.0	1335.0	65.0	0.0	13.5	113.0	58.5	0.0	0.0	0.0	0.0	1.0	0.0	0.0	0.0	1.0	0.5	1.0	0.0	0.0	0.0	0.0	0.0	0.0	0.0	0.0	0.0	0.0	0.0	0.0	0.0	4.0	0.0	8.0	0.0	0.5	0.0	0.0	0.0	1.0	0.0	0.0	0.0	4.0	7.0	0.0	0.0	8.0	1.0
528	89.0	304.0	125.0	0.0	15.0	120.0	59.0	0.0	0.0	0.0	0.0	0.0	0.0	0.0	0.0	2.0	0.0	0.0	0.0	0.0	0.0	0.0	0.0	0.0	0.0	0.0	0.0	0.0	0.0	0.0	0.0	2.0	0.0	6.0	1.0	0.0	0.0	0.0	0.0	0.0	0.0	0.0	0.0	3.0	5.0	0.0	0.0	8.0	1.0
529	87.0	868.0	108.0	0.0	15.0	120.0	58.5	0.0	0.0	0.0	0.0	1.0	0.0	0.0	0.0	18.0	0.0	0.0	0.0	0.0	0.0	1.0	0.0	0.0	0.0	0.0	0.0	0.0	0.0	0.0	0.0	2.0	0.5	5.5	1.0	0.0	0.0	0.0	0.0	0.0	0.0	0.0	0.0	1.0	1.5	0.0	0.0	6.0	1.0
530	90.0	876.0	129.0	0.0	16.0	116.0	58.0	0.0	0.0	0.0	0.0	0.0	1.0	0.0	0.0	1.5	0.0	0.0	0.0	0.0	0.0	0.0	0.0	0.0	0.0	0.0	0.0	0.0	0.0	0.0	0.0	2.0	0.0	6.5	1.0	0.0	0.0	0.0	0.0	0.0	0.0	0.0	0.0	15.5	21.5	0.0	0.5	11.0	0.0
531	89.0	1094.0	132.5	0.0	14.5	117.5	59.0	0.0	0.0	0.0	13.0	1.0	1.0	0.0	0.0	0.0	0.0	0.0	0.0	0.0	0.0	1.0	0.0	0.0	0.0	0.0	0.0	0.0	0.0	5.0	0.0	3.0	0.0	7.5	1.0	0.0	0.0	0.0	0.0	0.0	0.0	0.0	0.0	2.5	6.0	0.0	6.0	13.0	1.0
532	87.0	1131.0	162.0	0.0	18.0	115.0	55.0	0.0	0.0	0.0	1.0	0.0	1.0	0.0	0.0	0.0	0.0	0.0	0.0	0.0	0.0	0.0	0.0	0.0	0.0	0.0	0.0	0.0	0.0	0.0	0.0	5.0	0.0	9.0	0.0	0.0	0.0	0.0	0.0	0.0	0.0	0.0	0.0	81.0	83.0	1.0	1.0	7.0	1.0
533	90.0	4.0	150.0	0.0	16.0	116.0	57.0	0.0	0.0	0.0	9.0	1.0	0.0	1.0	0.0	0.0	0.0	0.0	0.0	0.0	0.0	1.0	0.0	0.0	0.0	0.0	0.0	0.0	0.0	0.0	0.0	1.0	0.0	2.0	0.0	1.0	0.0	0.0	0.0	0.0	0.0	0.0	0.0	5.0	13.0	0.0	0.0	6.0	1.0
534	88.0	295.0	107.0	0.0	16.0	116.0	51.0	0.0	0.0	2.0	2.0	0.0	1.0	0.0	0.0	1.0	0.0	0.0	0.0	0.0	0.0	0.0	0.0	1.0	0.0	0.0	0.0	0.0	0.0	0.0	0.0	2.0	0.0	6.0	0.0	0.0	0.0	0.0	0.0	0.0	3.0	0.0	0.0	13.0	29.0	0.0	0.0	9.0	0.0
535	91.0	858.0	115.0	0.0	15.0	117.0	56.0	0.0	0.0	0.0	0.0	1.0	1.0	0.0	0.0	2.0	0.0	0.0	0.0	0.0	0.0	0.0	0.0	0.0	0.0	0.0	0.0	0.0	0.0	0.0	0.0	3.0	0.0	7.0	1.0	0.0	0.0	0.0	0.0	1.0	0.0	0.0	0.0	2.0	6.0	0.0	1.0	12.0	1.0
536	91.0	1044.0	150.5	0.0	15.0	115.5	56.0	0.0	0.0	0.0	3.5	1.0	0.0	1.0	0.0	0.0	0.0	0.0	0.0	0.0	1.0	1.0	0.0	0.0	0.0	0.0	0.0	0.0	0.0	0.0	0.0	1.0	1.0	3.5	0.0	0.0	0.0	0.0	0.0	0.0	0.0	0.0	0.0	15.0	29.0	0.0	1.0	12.0	1.0
537	89.0	1078.0	123.0	0.0	16.0	116.0	56.5	0.0	0.0	0.0	6.5	1.0	0.0	0.0	0.0	0.0	1.0	1.0	0.0	0.0	3.0	62.0	0.0	0.0	0.0	0.0	0.0	0.0	0.0	12.0	0.0	5.0	1.0	9.5	1.0	1.0	0.0	1.0	0.0	0.5	0.0	0.0	0.0	33.0	41.5	0.0	2.0	11.5	0.5
538	90.0	1199.0	131.0	0.0	16.0	116.0	60.5	0.0	0.0	0.0	0.0	0.0	0.0	0.0	0.0	4.5	0.5	1.0	0.0	0.0	0.0	0.0	0.0	0.0	0.0	0.0	0.0	0.0	0.0	0.0	0.0	5.0	0.0	11.0	1.0	0.0	0.0	0.0	0.0	1.0	0.0	0.0	0.0	1.0	2.5	0.0	1.0	19.5	1.0
539	92.0	77.0	142.5	0.0	15.0	115.0	58.0	0.0	0.0	0.0	1.0	0.0	0.0	1.0	0.0	0.0	0.0	0.0	0.0	0.0	0.0	0.0	0.0	0.0	0.0	0.0	0.0	0.0	0.0	0.0	0.0	0.0	0.0	2.0	0.0	1.0	0.0	0.0	0.0	0.0	0.0	0.0	0.0	17.5	27.5	0.0	0.0	2.0	0.0
540	90.0	146.0	150.0	0.0	15.0	117.0	60.0	0.0	0.0	0.0	0.0	0.0	0.0	0.0	0.0	0.0	0.0	0.0	0.0	0.0	0.0	0.0	0.0	0.0	0.0	0.0	0.0	0.0	0.0	0.0	0.0	2.0	1.0	1.0	0.0	0.0	0.0	0.0	0.0	0.0	0.0	0.0	0.0	7.0	13.0	0.0	0.0	2.0	0.0
541	92.0	626.0	152.5	0.0	14.0	117.5	57.0	0.0	0.0	0.0	0.0	0.0	0.0	0.0	0.0	1.0	0.0	0.0	0.0	0.0	0.0	0.0	0.0	0.0	0.0	0.0	0.0	0.0	0.0	0.0	0.0	4.0	0.0	8.0	1.0	0.0	0.0	0.0	0.0	1.0	0.0	0.0	0.0	2.5	3.0	0.0	0.0	7.0	0.0
542	91.0	985.0	93.0	0.0	14.0	113.5	57.0	0.0	0.0	0.0	0.0	1.0	0.5	0.0	0.0	3.0	0.0	1.0	0.0	0.0	0.0	0.0	0.0	0.0	0.0	0.0	1.0	0.0	0.0	0.0	0.0	3.0	0.5	5.0	1.0	0.0	0.0	0.0	0.0	1.5	0.0	0.0	0.0	21.0	34.5	0.0	1.0	10.0	0.0
543	90.0	158.0	113.0	0.0	16.0	114.0	61.0	0.0	0.0	0.0	0.0	0.0	0.0	0.0	0.0	0.0	0.0	0.0	0.0	0.0	0.0	0.0	0.0	0.0	0.0	0.0	0.0	0.0	0.0	0.0	0.0	1.0	0.0	2.0	0.0	0.0	0.0	0.0	0.0	0.0	0.0	0.0	0.0	23.0	36.0	0.0	0.0	2.0	1.0
544	92.0	341.0	85.0	0.0	15.0	116.0	58.0	0.0	0.0	0.0	2.0	0.0	0.0	1.0	0.0	0.0	0.0	0.0	0.0	0.0	0.0	0.0	0.0	0.0	0.0	0.0	0.0	0.0	0.0	0.0	0.0	0.0	0.0	1.0	0.0	0.0	0.0	0.0	0.0	0.0	0.0	0.0	0.0	35.0	61.0	0.0	0.0	2.0	0.0
545	92.0	348.0	141.0	0.0	15.0	117.0	59.0	0.0	0.0	0.0	4.0	0.0	0.0	1.0	0.0	0.0	0.0	0.0	0.0	0.0	0.0	1.0	0.0	0.0	0.0	0.0	0.0	0.0	0.0	0.0	0.0	1.0	0.0	1.0	0.0	0.0	0.0	0.0	0.0	0.0	0.0	0.0	0.0	19.0	24.0	0.0	0.0	4.0	0.0
546	92.0	911.0	124.0	0.0	15.0	112.5	58.5	0.0	0.0	0.0	4.0	0.5	0.0	0.0	0.0	0.0	0.0	0.0	0.0	0.0	0.0	2.0	0.0	0.0	0.0	0.0	0.0	0.0	0.0	3.0	0.0	2.5	0.0	7.0	1.0	0.5	0.0	0.0	0.0	0.0	0.0	0.0	0.0	14.0	30.5	0.0	4.5	11.0	0.0
547	91.0	1104.0	119.0	0.0	16.0	118.0	61.0	0.0	0.0	0.0	0.0	1.0	3.0	0.0	0.0	3.0	1.0	1.0	0.0	0.0	0.0	0.0	0.0	0.0	0.0	0.0	0.0	0.0	0.0	0.0	0.0	7.0	0.0	18.0	2.0	0.0	0.0	0.0	0.0	2.0	0.0	0.0	0.0	0.0	1.0	0.0	1.0	13.0	1.0
548	91.0	1275.0	127.5	0.0	16.0	117.5	60.0	0.0	0.0	0.0	0.0	0.0	0.0	0.0	0.0	1.0	0.0	0.0	0.0	0.0	0.0	0.0	0.0	0.0	0.0	0.0	0.0	0.0	0.0	0.0	0.0	3.0	0.0	5.0	0.0	0.0	0.0	0.0	0.0	0.0	0.0	0.0	0.0	2.0	3.5	0.0	0.0	5.0	0.0
549	92.0	678.0	100.0	0.0	14.0	114.0	56.0	0.0	0.0	0.0	0.0	0.0	0.0	0.0	0.0	1.0	0.0	0.0	0.0	0.0	0.0	0.0	0.0	0.0	0.0	0.0	0.0	0.0	0.0	0.0	0.0	3.0	0.0	5.0	0.0	0.0	0.0	0.0	0.0	0.0	0.0	0.0	0.0	2.0	3.0	0.0	0.0	6.0	0.0
550	93.0	747.0	133.0	0.0	16.0	114.0	58.0	0.0	0.0	0.0	5.0	1.0	0.0	0.0	0.0	0.0	0.0	0.0	0.0	0.0	2.0	1.0	0.0	0.0	0.0	0.0	0.0	0.0	0.0	8.0	0.0	3.0	0.0	7.0	1.0	1.0	0.0	1.0	0.0	0.0	0.0	0.0	0.0	6.0	8.0	0.0	6.0	8.0	1.0
551	94.0	1135.0	132.0	0.0	15.0	121.0	61.0	0.0	0.0	0.0	0.0	1.0	2.0	0.0	0.0	1.0	0.0	1.0	0.0	0.0	0.0	0.0	0.0	0.0	0.0	0.0	0.0	0.0	0.0	0.0	0.0	5.0	0.0	14.0	2.0	0.0	0.0	0.0	0.0	1.0	0.0	0.0	0.0	24.0	37.0	0.0	1.0	19.0	1.0
552	91.0	166.0	61.5	0.0	11.0	120.5	58.0	0.0	0.0	0.0	2.5	0.5	0.0	0.5	0.0	0.0	0.0	0.0	0.0	0.0	0.0	0.0	0.0	0.0	0.0	0.0	0.0	0.0	0.0	0.0	0.0	1.0	2.0	3.5	0.0	0.0	0.0	0.0	0.0	0.0	3.0	0.0	0.0	30.0	57.5	0.0	0.0	6.0	1.0
553	94.0	172.0	159.5	0.0	13.0	108.0	54.0	0.0	0.0	0.0	0.0	0.0	0.0	0.0	0.0	0.0	0.0	0.0	0.0	0.0	0.0	0.0	0.0	0.0	0.0	0.0	0.0	0.0	0.0	0.0	0.0	3.0	2.0	4.0	0.0	0.0	0.0	0.0	0.0	0.0	0.0	0.0	0.0	12.5	26.0	0.0	0.5	4.5	0.0
554	92.0	240.0	154.0	0.0	16.0	112.0	57.0	0.0	0.0	0.0	0.0	0.0	0.0	0.0	0.0	0.0	0.0	0.0	0.0	0.0	0.0	0.0	0.0	0.0	0.0	0.0	0.0	0.0	0.0	0.0	0.0	2.0	0.0	3.0	0.0	2.0	0.0	0.0	0.0	0.0	0.0	0.0	0.0	2.0	5.0	0.0	0.0	6.0	0.0
555	94.0	290.0	121.5	0.0	16.0	115.5	59.5	0.0	0.0	0.0	0.0	1.0	0.0	0.0	0.0	4.0	0.0	0.0	0.0	0.0	0.0	0.0	0.0	0.0	0.0	0.0	0.0	0.0	0.0	0.0	0.0	3.0	0.0	3.0	0.0	0.0	0.0	0.0	0.0	0.0	0.0	0.0	0.0	7.5	14.0	0.0	0.0	7.0	1.0
556	93.0	683.0	111.0	0.0	19.0	114.0	59.0	0.0	0.0	0.0	0.0	0.0	1.0	0.0	0.0	2.0	0.0	0.0	0.0	0.0	0.0	1.0	0.0	0.0	0.0	0.0	0.0	0.0	0.0	0.0	0.0	2.0	0.0	6.0	1.0	0.0	0.0	0.0	0.0	0.0	0.0	0.0	0.0	7.0	11.0	0.0	0.0	21.0	1.0
557	92.0	994.0	136.0	0.0	16.5	113.5	55.0	0.0	0.0	0.0	0.5	1.0	0.0	0.0	0.0	4.0	0.0	0.5	0.0	0.0	0.0	1.0	0.0	0.0	0.0	0.0	0.0	0.0	0.0	0.0	0.0	6.5	0.0	6.5	2.0	0.0	0.0	0.0	0.0	0.0	0.5	0.0	0.5	18.0	41.5	0.5	2.0	14.5	1.0
558	93.0	1008.0	146.5	0.0	16.0	118.0	60.0	0.0	0.0	0.0	8.5	1.0	0.0	1.0	0.0	0.0	0.0	0.0	0.0	0.0	0.0	3.0	0.0	0.0	0.0	0.0	0.0	0.0	0.0	4.5	0.0	2.0	0.0	3.0	0.5	0.0	0.0	0.0	0.0	0.0	0.0	0.0	0.0	10.5	23.5	0.0	1.0	7.5	1.0
559	95.0	1084.0	125.0	0.0	16.0	118.0	60.0	0.0	0.0	0.0	4.0	2.0	1.0	0.0	0.0	0.0	0.0	0.0	0.0	0.0	1.0	2.0	0.0	0.0	0.0	1.0	0.0	0.0	0.0	4.0	0.0	3.0	0.0	9.0	1.0	0.0	0.0	0.0	0.0	1.0	1.0	0.0	0.0	33.0	72.0	0.0	2.0	13.0	1.0
560	96.0	332.0	143.0	0.0	14.0	114.0	57.0	0.0	0.0	0.0	1.0	0.0	0.0	0.0	0.0	0.0	0.0	0.0	0.0	0.0	1.0	4.0	0.0	0.0	0.0	0.0	0.0	0.0	0.0	0.0	0.0	1.0	0.0	4.0	0.0	1.0	0.0	0.0	0.0	0.0	0.0	0.0	0.0	11.0	23.0	0.0	0.0	5.0	0.0
561	94.0	737.0	148.0	0.0	15.5	116.5	59.0	0.0	0.0	0.5	5.5	1.0	0.0	0.0	0.0	0.0	0.0	0.0	0.0	0.0	2.0	6.0	0.0	0.0	0.0	1.0	0.0	0.0	0.0	0.0	0.0	1.0	0.0	2.5	0.0	1.0	0.0	0.0	0.0	0.0	0.0	0.0	0.0	3.0	5.5	0.0	2.5	8.5	0.5
562	94.0	867.0	100.0	0.0	15.0	115.0	59.0	0.0	0.0	0.0	0.0	1.0	1.0	0.0	0.0	3.0	0.0	0.0	0.0	0.0	0.0	1.0	0.0	0.0	0.0	0.0	0.0	0.0	0.0	0.0	0.0	5.0	1.0	7.0	2.0	0.0	0.0	0.0	0.0	1.0	0.0	0.0	0.0	1.0	2.0	0.0	0.0	12.0	1.0
563	94.0	931.0	120.0	0.0	15.0	114.0	57.0	0.0	0.0	0.0	9.0	1.0	0.0	0.0	0.0	0.0	0.0	0.0	0.0	0.0	1.0	2.0	0.0	0.0	0.0	0.0	0.0	0.0	0.0	9.0	0.0	4.0	1.0	10.0	1.0	0.0	0.0	0.0	0.0	0.0	0.0	0.0	0.0	17.0	23.0	1.0	5.0	12.0	1.0
564	96.0	970.0	136.0	0.0	15.0	111.5	60.0	0.0	0.0	0.0	0.0	1.0	0.5	0.0	0.0	2.0	0.0	1.0	0.0	0.0	0.0	0.0	0.0	0.0	0.0	0.0	0.0	0.0	0.0	0.0	0.0	2.0	0.0	9.0	1.0	0.0	0.0	0.0	0.0	0.0	0.0	0.0	0.0	12.5	26.0	0.0	1.0	11.0	1.0
565	92.0	1117.0	147.5	0.0	15.0	113.5	58.5	0.0	0.5	0.0	0.0	2.5	4.0	0.5	0.0	7.5	0.0	0.0	0.0	0.0	0.0	0.0	0.0	0.0	0.0	0.0	0.0	0.0	0.0	0.0	0.0	6.0	0.0	8.5	1.5	0.0	1.0	0.0	0.0	0.5	0.0	0.0	0.0	1.0	2.0	0.0	1.0	11.0	0.5
566	95.0	299.0	132.0	0.0	15.5	118.0	59.5	0.0	0.0	0.0	0.0	0.0	0.0	0.0	0.0	6.0	0.0	1.0	0.0	0.0	0.0	0.0	0.0	0.0	0.0	0.0	0.0	0.0	0.0	0.0	0.0	3.0	0.0	3.5	0.0	0.0	0.0	0.0	0.0	0.5	0.0	0.0	0.0	1.5	2.0	0.0	0.0	7.0	0.5
567	95.0	317.0	103.5	0.0	16.0	115.0	59.0	0.0	0.0	0.0	0.0	0.0	0.0	0.0	0.0	1.5	0.0	0.0	0.0	0.0	0.0	0.0	0.0	0.0	0.0	0.0	0.0	0.0	0.0	0.0	0.0	1.0	0.0	3.5	0.5	0.5	0.0	0.0	0.0	0.0	0.0	0.0	0.0	1.0	2.0	0.0	0.0	4.0	1.0
568	95.0	526.0	153.5	0.0	16.0	116.0	54.0	0.0	0.0	0.0	0.0	0.0	0.0	0.0	0.0	0.0	0.0	0.0	0.0	0.0	0.0	0.0	0.0	0.0	0.0	0.0	0.0	0.0	0.0	0.0	0.0	2.0	0.0	4.0	0.0	0.0	0.0	0.0	0.0	0.0	0.0	0.0	0.0	8.5	21.5	0.0	0.0	3.0	1.0
569	94.0	536.0	106.0	0.0	15.0	118.0	56.0	0.0	0.0	0.0	0.0	0.0	0.0	0.0	0.0	1.0	0.0	0.0	0.0	0.0	0.0	0.0	0.0	0.0	0.0	0.0	0.0	0.0	0.0	0.0	0.0	3.0	0.0	4.0	0.0	0.0	0.0	0.0	0.0	0.0	0.0	0.0	0.0	3.0	10.0	0.0	1.0	8.0	0.0
570	93.0	670.0	64.5	0.0	13.5	110.0	54.5	0.0	0.0	0.0	0.0	1.0	1.0	0.0	0.0	3.0	0.5	0.0	0.0	0.0	0.0	0.0	0.0	0.0	0.0	0.0	0.0	0.0	0.0	0.0	0.0	4.5	0.0	5.5	0.5	0.0	0.0	0.0	0.0	2.0	0.0	0.0	0.0	0.0	1.5	0.5	0.5	8.5	1.0
571	97.0	1019.0	149.0	0.0	13.0	116.0	60.0	0.0	0.0	0.0	2.0	1.0	0.0	0.0	0.0	0.0	0.0	0.0	0.0	0.0	0.0	2.0	0.0	0.0	0.0	0.0	0.0	0.0	0.0	0.0	0.0	2.0	0.0	4.0	0.0	0.0	0.0	0.0	0.0	0.0	0.0	0.0	0.0	16.0	27.0	0.0	1.0	11.0	1.0
572	93.0	1335.0	85.0	0.0	14.0	110.0	51.0	0.0	0.0	0.0	0.0	1.0	1.0	0.0	0.0	1.0	0.0	0.0	0.0	0.0	0.0	0.0	0.0	0.0	0.0	0.0	1.0	0.0	0.0	0.0	0.0	3.0	1.0	14.0	1.0	0.0	0.0	0.0	0.0	1.0	0.0	0.0	1.0	35.0	55.0	0.0	1.0	26.0	1.0
573	94.0	87.0	222.0	0.0	19.0	111.5	55.0	0.0	0.0	0.0	1.0	1.0	0.0	1.0	0.0	0.0	0.0	0.0	0.0	0.0	2.5	7.5	0.0	0.0	0.0	1.5	0.0	0.0	0.0	0.0	0.0	1.0	3.0	7.5	0.0	1.5	0.0	0.0	0.0	0.0	5.5	0.0	1.0	4.5	11.0	1.0	2.0	18.0	1.0
574	96.0	161.0	138.0	0.0	16.0	112.5	57.0	0.0	0.0	0.0	0.0	0.0	0.0	0.0	0.0	0.0	0.0	0.0	0.0	0.0	0.0	0.0	0.0	0.0	0.0	0.0	0.0	0.0	0.0	0.0	0.0	1.0	3.0	4.5	0.0	0.0	0.0	0.0	0.0	0.0	0.0	0.0	0.0	28.0	78.5	0.0	0.0	2.0	1.0
575	97.0	513.0	130.0	0.0	16.0	113.0	60.0	0.0	0.0	0.0	0.0	0.0	0.0	0.0	0.0	1.0	0.0	1.0	0.0	0.0	0.0	0.0	0.0	0.0	0.0	0.0	0.0	0.0	0.0	0.0	0.0	4.0	0.0	6.0	1.0	0.0	0.0	0.0	0.0	0.0	0.0	0.0	0.0	13.0	31.0	0.0	0.0	6.0	1.0
576	97.0	688.0	120.0	0.0	15.0	113.0	57.0	0.0	0.0	0.0	0.0	0.0	0.0	0.0	0.0	2.0	0.0	0.0	0.0	0.0	0.0	0.0	0.0	0.0	0.0	0.0	0.0	0.0	0.0	0.0	0.0	4.0	0.0	7.0	0.0	0.0	0.0	0.0	0.0	0.0	0.0	0.0	0.0	2.0	4.0	0.0	0.0	13.0	0.0
577	97.0	938.0	107.0	0.0	15.0	114.5	60.0	0.0	0.0	0.0	3.0	1.0	0.0	0.0	1.0	0.0	0.0	0.0	0.0	0.0	1.0	3.0	0.0	0.0	0.0	1.5	0.0	0.0	0.0	11.0	0.0	4.0	0.0	4.0	1.0	0.0	0.0	0.0	0.0	0.0	3.0	0.5	0.0	23.5	43.0	0.0	2.0	7.0	1.0
578	97.0	1058.0	123.5	0.0	15.0	109.5	60.0	0.0	0.0	0.0	12.5	1.0	0.0	0.0	0.0	0.0	0.0	0.0	0.0	0.0	2.0	0.0	0.0	0.0	0.0	0.0	0.0	0.0	0.0	0.0	0.0	1.0	0.0	2.0	0.0	1.0	0.0	0.0	0.0	0.0	1.0	0.0	0.0	3.5	3.0	0.0	2.0	10.5	0.0
579	97.0	1071.0	136.0	0.0	14.0	117.0	57.0	0.0	0.0	0.0	3.0	1.0	1.0	0.0	0.0	0.0	0.0	1.0	0.0	0.0	1.0	2.0	0.0	0.0	0.0	0.0	0.0	0.0	0.0	5.0	0.0	4.0	1.0	13.0	1.0	0.0	0.0	0.0	0.0	0.0	0.0	1.0	0.0	9.0	21.0	0.0	6.0	11.0	1.0
580	98.0	135.0	76.0	0.0	14.0	112.0	57.0	0.0	0.0	0.0	0.0	0.0	0.0	0.0	0.0	1.0	0.0	0.0	0.0	0.0	0.0	0.0	0.0	0.0	0.0	0.0	0.0	0.0	0.0	0.0	0.0	2.0	1.0	3.0	0.0	0.0	0.0	0.0	0.0	0.0	0.0	0.0	0.0	11.0	18.0	0.0	0.0	2.0	0.0
581	98.0	920.0	125.0	0.0	14.0	111.0	59.0	0.0	0.0	0.0	9.0	1.0	0.0	1.0	0.0	0.0	0.0	1.0	0.0	0.0	1.0	3.0	0.0	0.0	0.0	0.0	0.0	0.0	0.0	19.0	0.0	4.0	0.0	6.0	2.0	1.0	0.0	0.0	0.0	0.0	0.0	0.0	0.0	2.0	4.0	0.0	6.0	9.0	0.0
582	98.0	948.0	101.0	0.0	14.0	113.0	58.0	0.0	0.0	0.0	5.0	1.0	0.0	0.0	0.0	0.0	0.0	1.0	0.0	0.0	2.0	4.0	0.0	0.0	0.0	0.0	0.0	0.0	0.0	12.0	0.0	2.0	0.0	10.0	1.0	0.0	0.0	0.0	0.0	0.0	0.0	0.0	0.0	22.0	38.0	0.0	5.0	11.0	1.0
583	98.0	957.0	157.0	0.0	16.0	117.5	60.0	0.0	0.0	0.0	1.5	0.0	0.0	0.0	0.0	0.0	0.0	0.0	0.0	0.0	1.0	1.0	0.0	1.0	0.0	0.0	0.0	0.0	0.0	0.0	0.0	1.5	0.0	1.0	0.0	0.0	0.5	0.0	0.0	0.0	0.0	0.0	0.0	14.0	29.5	0.0	0.0	7.0	0.5
584	99.0	998.0	85.0	0.0	13.0	115.5	57.5	0.0	0.0	0.0	0.0	1.0	0.0	0.0	0.0	0.0	0.0	0.0	0.0	0.0	0.0	0.0	0.0	0.0	0.0	0.0	0.0	0.0	0.0	0.0	0.0	1.0	0.0	4.0	0.0	0.0	0.0	0.0	0.0	0.0	0.0	0.0	0.0	13.0	25.0	0.0	1.0	13.0	1.0
585	100.0	1201.0	124.5	0.0	15.0	114.5	58.0	0.0	0.0	0.0	0.0	1.0	0.0	0.0	0.0	2.0	0.0	0.0	0.0	0.0	0.0	0.0	0.0	0.0	0.0	0.0	0.0	0.0	0.0	0.0	0.0	4.0	0.0	9.0	1.0	0.0	0.0	0.0	0.0	0.0	0.0	0.0	0.0	6.5	10.0	0.0	1.0	13.5	1.0
586	99.0	247.0	103.0	0.0	15.0	113.0	59.5	0.0	0.0	0.0	0.0	0.0	0.0	0.0	0.0	2.0	0.0	0.0	0.0	0.0	0.0	0.0	0.0	0.0	0.0	0.0	0.0	0.0	0.0	0.0	0.0	4.0	0.5	2.0	0.5	0.0	0.0	0.0	0.0	0.0	0.0	2.0	0.0	1.0	4.5	0.0	0.5	9.5	0.0
587	100.0	500.0	155.0	0.0	16.0	116.0	58.0	0.0	0.0	0.0	0.0	0.0	0.0	0.0	0.0	2.0	0.0	0.0	0.0	0.0	0.0	0.0	0.0	0.0	0.0	0.0	0.0	0.0	0.0	0.0	0.0	4.0	0.0	8.0	0.0	0.0	0.0	0.0	0.0	0.0	0.0	0.0	0.0	12.0	20.0	0.0	0.0	10.0	1.0
588	99.0	602.0	146.5	0.0	16.0	118.0	60.0	0.0	0.0	0.0	6.0	1.0	0.0	1.0	0.0	0.0	0.0	0.0	0.0	0.0	1.0	2.0	0.0	0.0	0.0	0.0	0.0	0.0	0.0	0.0	0.0	2.0	0.0	2.5	0.0	1.0	0.0	0.0	0.0	0.0	0.0	0.0	0.0	18.0	37.5	0.0	1.0	6.0	1.0
589	100.0	617.0	139.0	0.0	17.0	116.0	60.5	0.0	0.0	0.0	0.0	1.0	0.0	0.0	0.0	2.0	0.0	0.5	0.0	0.0	0.0	0.0	0.0	0.0	0.0	0.0	0.0	0.0	0.0	0.0	0.0	4.0	0.0	5.0	0.0	0.0	0.0	0.0	0.0	0.0	0.0	0.0	0.0	2.0	3.0	0.0	0.0	7.5	0.0
590	98.0	982.0	126.5	0.0	15.0	111.5	54.0	0.0	0.0	0.0	0.0	0.0	0.5	0.0	0.0	0.5	0.0	0.0	0.0	0.0	0.0	0.0	0.0	0.0	0.0	0.0	0.0	0.0	0.0	0.0	0.0	2.0	0.0	7.0	1.0	0.0	0.0	0.0	0.0	0.0	0.0	0.0	0.0	27.5	57.0	0.0	0.0	11.0	1.0
591	97.0	1119.0	105.0	0.0	17.0	116.0	55.0	0.0	0.0	0.0	0.0	2.0	1.0	0.0	0.0	13.0	0.0	0.0	0.0	0.0	0.0	0.0	0.0	0.0	0.0	0.0	0.0	0.0	0.0	0.0	0.0	4.0	1.0	9.0	2.0	0.0	0.0	0.0	0.0	1.0	0.0	0.0	0.0	1.0	1.0	0.0	0.0	10.0	1.0
592	99.0	240.0	134.0	0.0	15.5	114.5	58.5	0.0	0.0	0.0	0.0	0.0	0.0	0.0	0.0	1.0	0.0	0.0	0.0	0.0	0.0	0.0	0.0	0.0	0.0	0.0	0.0	0.0	0.0	0.0	0.0	2.0	0.0	3.0	0.0	0.0	0.0	0.0	0.0	0.0	0.0	0.0	0.0	3.0	7.5	0.0	0.0	7.0	1.0
593	99.0	563.0	140.0	0.0	13.0	114.0	60.0	0.0	0.0	0.0	5.0	1.0	0.0	0.0	0.0	0.0	0.0	0.0	0.0	0.0	2.0	3.0	0.0	0.0	0.0	0.0	0.0	0.0	0.0	0.0	0.0	1.0	1.0	4.0	0.0	1.0	0.0	0.0	0.0	0.0	0.0	3.0	0.0	12.0	30.0	0.0	1.0	11.0	0.0
594	99.0	873.0	169.0	0.0	15.0	119.0	56.0	0.0	0.0	0.0	0.0	0.0	0.0	0.0	0.0	2.0	0.0	0.0	0.0	0.0	0.0	1.0	0.0	0.0	0.0	0.0	0.0	0.0	0.0	0.0	0.0	3.0	0.0	1.0	0.0	0.0	0.0	0.0	0.0	0.0	0.0	0.0	0.0	5.0	5.0	0.0	1.0	7.0	0.0
595	98.0	1112.0	114.0	0.0	16.0	117.0	60.0	0.0	1.0	0.0	0.0	1.0	1.0	0.0	0.0	17.0	0.0	1.0	0.0	0.0	0.0	0.0	0.0	0.0	0.0	0.0	0.0	0.0	0.0	0.0	0.0	3.0	0.0	9.0	2.0	0.0	0.0	0.0	0.0	0.0	0.0	0.0	0.0	0.0	1.0	0.0	1.0	9.0	0.0
596	98.0	1127.0	185.0	0.0	17.0	122.0	61.0	0.0	1.0	0.0	0.0	1.0	6.0	0.0	0.0	5.0	0.0	1.0	0.0	0.0	0.0	0.0	0.0	0.0	0.0	0.0	0.0	0.0	0.0	0.0	0.0	9.0	1.0	22.0	4.0	0.0	0.0	0.0	0.0	0.0	0.0	0.0	0.0	1.0	2.0	1.0	1.0	31.0	1.0
597	99.0	1333.0	138.0	0.0	15.0	112.0	57.0	0.0	0.0	0.0	0.0	1.0	0.0	0.0	0.0	1.0	0.0	1.0	0.0	0.0	0.0	0.0	0.0	0.0	0.0	0.0	0.0	0.0	0.0	0.0	0.0	3.0	0.0	6.0	0.0	0.0	0.0	0.0	0.0	1.0	0.0	0.0	0.0	7.0	12.0	0.0	1.0	12.0	1.0
598	99.0	1346.0	151.0	0.0	15.0	116.0	62.0	0.0	0.0	0.0	2.0	1.0	0.0	1.0	0.0	0.0	0.0	0.0	0.0	0.0	1.0	4.0	0.0	0.0	0.0	0.0	0.0	0.0	0.0	1.0	0.0	3.0	0.0	5.0	1.0	4.0	0.0	0.0	0.0	0.0	2.0	0.0	0.0	9.0	16.0	0.0	1.0	8.0	0.0
599	100.0	167.0	117.0	0.0	18.0	113.0	59.0	0.0	0.0	0.0	0.0	0.0	0.0	0.0	0.0	0.0	0.0	0.0	0.0	0.0	0.0	0.0	0.0	0.0	0.0	0.0	0.0	0.0	0.0	0.0	0.0	2.0	3.0	2.0	0.0	0.0	0.0	0.0	0.0	0.0	0.0	0.0	0.0	36.0	48.0	0.0	0.0	2.0	1.0
600	101.0	327.0	122.0	0.0	14.0	120.0	57.0	0.0	0.0	0.0	0.0	0.0	0.0	0.0	0.0	1.0	0.0	0.0	0.0	0.0	0.0	0.0	0.0	0.0	0.0	0.0	0.0	0.0	0.0	0.0	0.0	1.0	0.0	7.0	1.0	0.0	0.0	0.0	0.0	0.0	0.0	0.0	0.0	4.0	7.0	0.0	0.0	8.0	1.0
601	100.0	570.0	115.5	0.0	14.0	113.5	55.0	0.0	0.0	0.0	9.5	1.0	0.5	0.0	0.0	0.0	0.0	0.0	0.0	0.0	1.0	3.0	0.0	0.0	0.0	0.0	0.0	0.0	0.0	0.0	0.0	1.5	0.0	3.0	1.0	0.0	0.0	0.0	0.0	0.0	0.0	1.5	0.0	28.5	45.5	0.0	2.0	6.0	0.0
602	102.0	577.0	118.0	0.0	15.0	114.5	56.5	0.0	0.0	0.0	1.0	0.0	1.0	0.0	0.0	0.0	0.0	0.0	0.0	0.0	1.0	1.5	0.0	0.0	0.0	0.0	0.0	0.0	0.0	0.0	0.0	1.5	0.0	3.0	0.0	1.0	0.0	0.0	0.0	0.0	1.0	0.0	0.0	2.5	6.0	0.0	1.0	6.0	0.0
603	101.0	585.0	130.5	0.0	15.5	112.0	58.0	0.0	0.0	0.0	2.0	1.0	0.0	1.0	0.0	0.0	0.0	0.0	0.0	0.0	1.0	2.0	0.0	0.0	0.0	0.0	0.0	0.0	0.0	0.0	0.0	1.0	0.0	5.0	0.0	1.0	0.0	0.0	0.0	0.0	0.0	0.0	0.0	32.0	60.0	0.0	0.0	6.0	1.0
604	102.0	853.0	147.5	0.0	15.0	116.0	57.0	0.0	0.0	0.0	2.0	0.0	0.0	0.0	0.0	0.0	0.0	0.0	0.0	0.0	1.5	5.0	0.0	0.0	0.0	0.0	0.0	0.0	0.0	0.0	0.0	2.0	0.0	5.0	0.0	0.0	0.0	0.0	0.0	0.0	8.0	1.0	0.0	10.0	15.5	0.0	2.0	8.0	0.0
605	100.0	1102.0	140.5	0.0	15.0	115.0	60.0	0.0	0.0	0.0	0.0	1.0	1.5	0.0	0.0	8.0	0.0	1.0	0.0	0.0	0.0	0.0	0.0	0.0	0.0	0.5	0.0	0.0	0.0	0.0	0.0	7.0	0.0	9.5	1.0	0.0	0.0	0.0	0.0	1.0	0.0	0.0	0.0	5.5	10.0	0.0	1.0	11.0	0.5
606	100.0	1270.0	91.0	0.0	15.5	116.5	61.5	0.0	0.0	0.0	0.0	0.0	0.0	0.0	0.0	1.0	0.0	0.0	0.0	0.0	0.0	0.0	0.0	0.0	0.0	0.0	0.0	0.0	0.0	0.0	0.0	5.0	0.0	7.5	0.0	0.0	0.0	0.0	0.0	0.0	0.0	0.0	0.0	3.0	5.5	0.0	0.0	5.5	1.0
607	100.0	743.0	139.5	0.0	14.5	117.0	60.0	0.0	0.0	0.0	7.0	1.0	0.0	0.0	0.0	0.0	0.0	0.0	0.0	0.0	41.5	2.0	0.0	0.0	0.0	0.5	0.0	0.0	0.0	21.0	0.0	2.0	0.0	2.0	1.0	0.5	0.0	0.0	0.0	0.0	0.0	0.0	0.0	8.5	20.0	0.0	1.0	9.0	1.0
608	103.0	989.0	162.0	0.0	15.0	114.0	56.0	0.0	0.0	0.0	0.0	1.0	1.0	0.0	0.0	2.0	0.0	1.0	0.0	0.0	0.0	0.0	0.0	0.0	0.0	0.0	0.0	0.0	0.0	0.0	0.0	2.0	0.0	7.0	1.0	0.0	0.0	0.0	0.0	0.0	0.0	0.0	0.0	17.0	34.0	0.0	1.0	15.0	0.0
609	101.0	545.0	122.0	0.0	16.5	116.0	57.5	0.0	1.0	0.0	0.0	0.5	1.0	0.0	0.0	6.5	0.0	1.0	0.0	0.0	0.0	0.5	0.0	0.0	0.0	0.0	0.0	0.0	0.0	0.0	0.0	6.0	0.0	10.5	1.5	0.0	0.0	0.0	0.0	1.0	0.0	0.0	0.0	1.0	2.0	1.0	1.0	14.0	1.0
610	103.0	553.0	92.0	0.0	16.0	119.0	58.0	0.0	0.0	0.0	0.0	0.0	1.0	0.0	0.0	0.0	0.0	0.0	0.0	0.0	0.0	0.0	0.0	0.0	0.0	0.0	0.0	0.0	0.0	0.0	0.0	4.0	0.0	6.0	0.0	0.0	0.0	0.0	0.0	0.0	0.0	0.0	0.0	3.0	5.0	0.0	0.0	7.0	0.0
611	101.0	590.0	143.0	0.0	15.0	116.0	49.0	0.0	0.0	0.0	3.5	0.0	1.0	0.0	0.0	0.0	0.0	0.0	0.0	0.0	0.5	2.5	0.0	0.0	0.0	0.0	0.0	0.0	0.0	12.5	0.0	1.5	0.0	5.0	1.0	1.5	0.0	0.5	0.0	0.0	0.0	0.5	0.0	32.0	52.0	0.0	0.0	8.0	1.0
612	102.0	596.0	188.0	0.0	15.0	116.0	55.0	0.0	0.0	0.0	4.0	0.0	0.0	0.0	0.0	0.0	0.0	0.0	0.0	0.0	1.0	1.0	0.0	0.0	0.0	0.0	0.0	0.0	0.0	0.0	0.0	1.0	0.0	1.0	0.0	0.0	0.0	0.0	0.0	0.0	0.0	0.0	0.0	35.0	56.0	0.0	0.0	2.0	0.0
613	103.0	793.0	123.0	0.0	15.0	115.0	61.0	0.0	0.0	0.0	6.0	1.0	0.0	7.0	0.0	0.0	0.0	0.0	0.0	0.0	2.0	2.0	0.0	0.0	0.0	0.0	0.0	0.0	0.0	0.0	0.0	2.0	0.0	3.0	1.0	0.0	0.0	0.0	0.0	0.0	0.0	0.0	0.0	12.0	27.0	0.0	1.0	6.0	1.0
614	102.0	1192.0	128.5	0.0	16.5	118.0	57.0	0.0	0.0	0.0	3.0	1.0	0.0	0.0	0.0	0.0	0.0	0.0	0.0	0.0	0.5	2.0	0.0	0.0	0.0	0.0	0.0	0.0	0.0	0.0	0.0	1.0	0.0	4.0	0.5	1.0	0.0	0.0	0.0	0.0	0.5	0.0	0.0	8.5	18.5	0.0	1.0	9.0	0.0
615	103.0	129.0	145.0	0.0	16.0	113.0	60.0	0.0	0.0	0.0	0.0	0.0	1.0	0.0	0.0	0.0	0.0	0.0	0.0	0.0	0.0	0.0	0.0	0.0	0.0	0.0	0.0	0.0	0.0	0.0	0.0	1.0	4.0	6.0	0.0	0.0	0.0	0.0	0.0	0.0	0.0	0.0	0.0	47.0	83.0	0.0	0.0	2.0	1.0
616	105.0	693.0	106.0	0.0	14.0	121.0	59.0	0.0	0.0	0.0	0.0	0.0	0.0	0.0	0.0	0.0	0.0	0.0	0.0	0.0	0.0	0.0	0.0	0.0	0.0	0.0	0.0	0.0	0.0	0.0	0.0	3.5	0.0	8.0	0.0	0.0	0.0	0.0	0.0	1.0	0.0	0.0	0.0	8.0	14.0	0.0	0.5	10.0	0.0
617	105.0	699.0	117.5	0.0	15.0	117.0	58.5	0.0	0.0	0.0	3.0	0.0	0.0	1.0	0.0	0.0	0.0	0.0	0.0	0.0	1.0	4.0	0.0	0.0	0.0	0.0	0.0	0.0	0.0	0.0	0.0	0.0	0.0	2.0	0.0	1.0	0.0	0.0	0.0	0.0	0.0	0.0	0.0	11.0	21.5	0.0	0.0	6.0	1.0
618	104.0	749.0	111.0	0.0	15.0	117.0	60.0	0.0	0.0	0.0	3.0	1.0	0.0	0.0	0.0	0.0	0.0	0.0	0.0	0.0	1.0	1.0	0.0	0.0	0.0	0.0	0.0	0.0	0.0	13.0	0.0	3.0	0.5	5.0	1.5	0.0	0.0	0.0	0.0	0.0	0.0	0.0	0.0	43.0	67.5	0.0	4.0	7.5	1.0
619	104.0	780.0	122.5	0.0	15.5	119.5	59.0	0.0	0.0	0.0	1.0	1.0	0.0	1.0	0.0	0.0	0.0	0.0	0.0	0.0	1.0	1.0	0.0	0.0	0.0	0.0	0.0	0.0	0.0	0.0	0.0	1.0	0.0	3.0	0.0	0.0	0.0	0.0	0.0	0.0	2.0	0.0	0.0	32.5	57.5	0.0	0.5	5.0	0.0
620	105.0	1004.0	102.0	0.0	16.0	111.0	60.0	0.0	0.0	0.0	6.0	1.0	0.0	0.0	0.0	0.0	1.0	0.0	0.0	0.0	0.0	0.0	0.0	0.0	0.0	0.0	0.0	0.0	0.0	17.0	0.0	4.0	0.0	6.0	2.0	0.0	0.0	0.0	0.0	0.0	0.0	1.0	0.0	19.0	37.0	0.0	5.0	11.0	1.0
621	103.0	1081.0	163.0	0.0	15.0	115.0	58.0	0.0	0.0	0.0	5.0	2.0	1.0	1.0	0.0	0.0	1.0	1.0	0.0	0.0	1.0	3.0	0.0	0.0	0.0	0.0	0.0	0.0	0.0	3.0	0.0	4.0	0.0	3.0	1.0	0.0	0.0	0.0	0.0	0.0	1.0	1.0	0.0	5.0	10.0	0.0	5.0	12.0	1.0
622	102.0	1087.0	134.5	0.0	13.0	112.5	57.5	0.0	0.0	0.5	1.0	1.0	1.0	0.5	0.0	1.0	0.0	0.0	0.0	0.0	0.0	1.0	0.0	0.0	0.0	0.5	0.0	0.0	0.0	0.5	0.0	3.5	0.0	3.5	1.0	1.0	0.0	0.0	0.0	0.0	1.5	0.0	0.0	7.0	18.0	0.0	0.5	11.0	0.5
623	105.0	1135.0	134.5	0.0	14.0	115.0	58.0	0.0	0.0	0.0	0.0	1.0	2.0	0.0	0.0	1.0	0.0	1.0	0.0	0.0	1.0	0.0	0.0	0.0	0.0	0.0	0.0	0.0	0.0	0.0	0.0	3.0	0.0	14.0	1.0	0.0	0.0	0.0	0.0	1.0	0.0	0.0	0.0	15.0	26.5	0.0	1.0	18.0	0.0
624	104.0	1354.0	134.0	0.0	14.5	114.0	58.0	0.0	0.0	0.0	3.0	2.0	2.0	1.0	0.0	0.0	0.0	1.0	0.0	0.0	1.0	4.0	0.0	0.0	0.0	0.0	0.0	0.0	0.0	7.0	0.0	4.5	0.0	13.5	1.0	5.0	0.0	0.0	0.0	0.0	1.0	0.0	0.0	7.0	10.0	0.0	1.0	15.0	0.0
625	105.0	81.0	108.5	0.0	13.5	112.5	57.5	0.0	0.0	0.0	2.0	0.0	0.0	3.0	0.0	0.0	0.0	0.0	0.0	0.0	1.0	1.0	0.0	0.0	0.0	0.0	0.0	0.0	0.0	0.0	0.0	1.0	1.0	4.0	0.0	2.0	0.0	0.0	0.0	0.0	0.0	0.0	0.0	13.0	28.0	0.0	0.0	8.5	0.0
626	106.0	401.0	146.5	0.0	14.0	115.5	58.5	0.0	0.0	0.0	6.0	2.0	0.0	0.0	0.0	0.0	0.0	0.0	0.0	0.0	1.0	3.0	0.0	0.0	0.0	2.0	0.0	0.0	0.0	0.0	0.0	2.0	0.0	5.5	0.0	0.0	0.0	0.0	0.0	0.0	1.0	0.0	0.0	9.0	22.0	0.0	1.0	9.0	1.0
627	104.0	930.0	121.0	0.0	16.0	111.0	56.0	0.0	0.0	0.0	3.0	2.0	0.0	0.0	0.0	0.0	0.0	0.0	0.0	0.0	2.0	6.0	0.0	0.0	0.0	0.0	0.0	0.0	0.0	5.0	0.0	2.0	0.0	5.0	0.0	0.0	0.0	0.0	0.0	0.0	3.0	0.0	0.0	17.0	34.0	0.0	3.0	8.0	0.0
628	105.0	1041.0	115.0	0.0	15.0	114.0	54.0	0.0	0.0	0.0	2.0	0.0	0.0	0.0	0.0	0.0	0.0	0.0	0.0	0.0	1.0	1.0	0.0	0.0	0.0	0.0	0.0	0.0	0.0	1.0	0.0	1.0	0.0	2.0	0.0	0.0	0.0	0.0	0.0	0.0	0.0	0.0	0.0	12.0	29.0	0.0	1.0	3.0	1.0
629	105.0	1060.0	145.0	0.0	15.5	113.5	57.5	0.0	0.0	0.0	7.0	1.0	0.0	1.0	0.0	0.0	0.0	0.0	0.0	0.0	1.0	3.5	0.0	0.0	0.0	0.0	0.0	0.0	0.0	8.5	0.0	2.5	0.0	5.0	1.0	1.0	0.0	0.0	0.0	0.0	1.0	0.0	0.0	10.5	19.0	0.0	2.0	11.0	1.0
630	103.0	1072.0	116.0	0.0	17.0	112.0	56.0	0.0	0.0	0.0	0.0	2.0	0.0	0.0	0.0	0.0	0.0	0.0	0.0	0.0	0.0	2.0	0.0	0.0	0.0	0.0	0.0	0.0	0.0	1.0	0.0	2.0	0.0	1.0	0.0	0.0	0.0	0.0	0.0	0.0	3.0	0.0	0.0	3.0	4.0	0.0	1.0	7.0	0.0
631	104.0	1109.0	160.5	0.0	14.5	116.0	60.0	0.0	1.0	0.0	0.0	1.0	1.0	0.0	0.0	11.5	0.0	1.0	0.0	0.0	0.0	0.0	0.0	0.0	0.0	0.0	0.0	0.0	0.0	0.0	0.0	6.5	0.0	8.5	2.0	0.0	0.0	0.0	0.0	0.5	0.0	0.0	0.0	0.0	2.0	0.0	1.0	9.0	0.0
632	104.0	1341.0	129.0	0.0	16.0	124.0	58.0	0.0	0.0	0.0	1.0	2.0	1.0	1.0	0.0	0.0	0.0	1.0	0.0	0.0	1.0	3.0	0.0	0.0	0.0	0.0	1.0	0.0	0.0	5.0	0.0	2.0	0.0	22.0	3.0	3.0	0.0	0.0	0.0	0.0	1.0	0.0	0.0	42.0	42.0	0.0	1.0	12.0	0.0
633	107.0	61.0	118.5	0.0	14.0	113.5	58.5	0.0	0.0	0.0	5.0	0.0	0.0	0.0	0.0	0.0	0.0	0.0	0.0	0.0	0.0	1.0	0.0	0.0	0.0	0.0	0.0	0.0	0.0	0.0	0.0	0.0	0.0	1.5	0.0	4.5	0.0	0.0	0.0	0.0	0.0	0.0	0.0	6.0	13.5	0.0	0.0	4.0	0.0
634	107.0	377.0	136.0	0.0	14.5	115.0	60.0	0.0	0.0	0.0	2.0	1.0	0.0	0.0	0.0	0.0	0.0	0.0	0.0	0.0	1.5	7.5	0.0	0.0	0.0	3.0	0.0	0.0	1.0	0.0	0.0	0.0	0.0	2.0	0.0	1.0	0.0	0.0	0.0	0.0	1.0	0.0	0.0	16.0	32.0	0.0	2.0	16.0	0.0
635	106.0	507.0	151.0	0.0	13.0	110.0	54.0	0.0	0.0	0.0	0.0	0.0	0.0	0.0	0.0	2.0	0.0	0.0	0.0	0.0	0.0	0.0	0.0	0.0	0.0	0.0	0.0	0.0	0.0	0.0	0.0	3.0	0.0	3.0	0.0	0.0	0.0	0.0	0.0	1.0	0.0	0.0	0.0	2.0	3.0	0.0	0.0	3.0	1.0
636	104.0	512.0	148.0	0.0	13.0	103.0	72.0	0.0	0.0	0.0	0.0	0.0	2.0	0.0	0.0	4.0	1.0	0.0	0.0	0.0	1.0	0.0	0.0	0.0	0.0	0.0	0.0	0.0	0.0	0.0	0.0	5.0	0.0	6.0	0.0	0.0	0.0	0.0	0.0	0.0	0.0	0.0	0.0	2.0	4.0	0.0	0.0	8.0	0.0
637	106.0	917.0	126.0	0.0	15.0	115.0	56.0	0.0	0.0	0.0	4.0	1.0	1.0	0.0	0.0	0.0	0.0	0.0	0.0	0.0	0.0	1.0	0.0	0.0	0.0	0.0	0.0	0.0	0.0	1.0	0.0	4.0	0.0	12.0	1.0	0.0	0.0	0.0	0.0	0.0	0.0	0.0	0.0	34.0	73.0	0.0	7.0	11.0	1.0
638	105.0	944.0	149.0	0.0	15.0	114.0	60.0	0.0	0.0	0.0	2.0	1.0	0.0	0.0	0.0	0.0	0.0	1.0	0.0	0.0	1.0	2.0	0.0	0.0	0.0	0.0	0.0	0.0	0.0	9.0	0.0	4.0	0.0	14.0	2.0	0.0	0.0	1.0	0.0	1.0	0.0	0.0	0.0	27.0	45.0	0.0	7.0	11.0	1.0
639	105.0	971.0	120.0	0.0	16.0	112.0	54.0	0.0	0.0	0.0	0.0	1.0	1.0	0.0	0.0	1.0	0.0	0.0	0.0	0.0	1.0	0.0	0.0	0.0	0.0	0.0	0.0	0.0	0.0	0.0	0.0	4.0	0.0	6.0	1.0	0.0	0.0	0.0	0.0	0.0	0.0	0.0	0.0	14.5	25.5	0.0	1.0	8.0	1.0
640	107.0	978.0	128.0	0.0	14.0	114.0	56.0	0.0	0.0	0.0	0.0	1.0	2.0	0.0	0.0	1.0	0.0	1.0	0.0	0.0	0.0	0.0	0.0	0.0	0.0	0.0	0.0	0.0	0.0	0.0	0.0	4.0	0.0	8.0	1.0	0.0	0.0	0.0	0.0	0.0	0.0	0.0	0.0	21.0	48.0	0.0	1.0	11.0	1.0
641	104.0	1011.0	129.0	0.0	16.0	122.5	64.5	0.0	0.0	0.0	0.0	0.0	0.0	0.0	0.0	0.0	0.0	0.0	0.0	0.0	0.0	1.0	0.0	0.0	0.0	0.0	0.0	0.0	0.0	0.0	0.0	0.5	0.0	0.5	0.0	0.0	0.0	0.0	0.0	0.0	0.0	0.0	0.0	13.0	30.5	0.0	0.0	2.0	0.0
642	109.0	337.0	131.0	0.0	14.5	115.0	57.0	0.0	0.0	0.0	0.0	0.0	0.0	0.0	0.0	1.0	0.0	0.0	0.0	0.0	0.0	0.0	0.0	0.0	0.0	0.0	0.0	0.0	0.0	0.0	0.0	2.0	0.0	6.0	0.0	1.0	0.0	0.0	0.0	0.0	0.0	0.0	0.0	2.0	5.5	0.0	0.0	8.0	0.0
643	106.0	371.0	166.0	0.0	14.0	113.0	53.0	0.0	0.0	1.0	8.0	1.0	0.0	0.0	0.0	0.0	0.0	0.0	0.0	0.0	1.0	6.0	0.0	0.0	0.0	4.0	0.0	0.0	0.0	0.0	0.0	2.0	0.0	4.0	1.0	1.0	0.0	0.0	0.0	0.0	2.0	0.0	0.0	24.0	74.0	0.0	1.0	7.0	1.0
644	109.0	412.0	116.5	0.0	15.0	116.0	57.5	0.0	0.0	0.0	3.0	1.0	0.0	0.0	0.0	0.0	0.0	0.0	0.0	0.0	1.0	2.0	0.0	0.0	0.0	1.0	0.0	0.0	0.0	0.0	0.0	1.0	0.0	2.0	0.0	0.0	0.0	0.0	0.0	0.0	0.0	0.0	0.0	1.0	2.5	0.0	0.5	5.0	0.0
645	105.0	564.0	129.0	0.0	14.5	106.0	62.5	0.0	0.0	0.0	0.0	1.0	0.0	0.0	0.0	0.0	0.0	0.0	0.0	0.0	0.0	0.0	0.0	0.0	0.0	0.0	0.0	0.0	0.0	0.0	0.0	4.0	0.0	7.5	1.0	0.0	0.0	0.0	0.0	0.0	0.0	0.0	0.0	3.5	11.5	0.0	0.0	11.0	1.0
646	106.0	614.0	117.0	0.0	13.0	116.0	53.0	0.0	0.0	0.0	0.0	0.0	0.0	0.0	0.0	2.0	0.0	0.0	0.0	0.0	0.0	0.0	0.0	0.0	0.0	0.0	0.0	0.0	0.0	0.0	0.0	5.0	1.0	4.0	0.0	0.0	0.0	0.0	0.0	1.0	0.0	0.0	0.0	1.0	4.0	0.0	0.0	4.0	0.0
647	107.0	954.0	141.0	0.0	15.0	117.0	58.0	0.0	0.0	0.0	8.0	2.0	0.0	1.0	0.0	0.0	0.0	0.0	0.0	0.0	6.0	2.0	0.0	0.0	0.0	0.0	0.0	0.0	0.0	16.0	0.0	4.0	0.0	9.0	1.0	1.0	0.0	0.0	0.0	1.0	0.0	0.0	0.0	13.0	32.0	0.0	2.0	8.0	0.0
648	106.0	1092.0	107.0	0.0	16.0	115.0	59.0	0.0	0.0	0.0	0.0	1.0	1.0	0.0	0.0	4.0	0.0	0.0	0.0	0.0	0.0	0.0	0.0	0.0	0.0	0.0	0.0	0.0	0.0	0.0	0.0	4.0	0.0	7.0	1.0	0.0	0.0	0.0	0.0	2.0	0.0	0.0	0.0	0.0	1.0	0.0	1.0	12.0	0.0
649	107.0	1126.0	111.0	0.0	15.0	117.0	57.0	0.0	0.0	0.0	0.0	1.0	1.0	0.0	0.0	8.0	0.0	0.0	0.0	0.0	0.0	0.0	0.0	0.0	0.0	0.0	0.0	0.0	0.0	0.0	0.0	3.0	0.0	13.0	2.0	0.0	0.0	0.0	0.0	1.0	0.0	0.0	0.0	0.0	1.0	0.0	1.0	12.0	0.0
650	107.0	741.0	156.5	0.0	12.5	118.0	60.0	0.0	0.0	0.5	25.0	2.0	0.0	0.0	0.0	0.0	0.0	0.0	0.0	0.0	3.5	23.5	0.0	0.0	0.0	11.5	0.0	0.0	0.0	0.0	0.0	3.0	0.0	3.0	1.0	0.0	0.0	0.0	0.0	0.0	3.0	0.0	0.0	1.0	1.0	0.0	4.0	11.5	0.5
651	110.0	759.0	150.0	0.0	15.0	113.0	58.0	0.0	0.0	0.0	3.0	0.0	0.0	1.0	0.0	0.0	0.0	0.0	0.0	0.0	1.0	1.0	0.0	0.0	0.0	0.0	0.0	0.0	0.0	5.0	0.0	1.0	0.0	3.0	0.0	1.0	0.0	0.0	0.0	0.0	0.0	0.0	0.0	2.0	2.0	0.0	1.0	5.0	0.0
652	107.0	871.0	135.0	0.0	13.0	111.0	57.0	0.0	0.0	0.0	3.0	0.0	0.0	0.0	0.0	0.0	0.0	0.0	0.0	0.0	4.0	2.0	0.0	0.0	0.0	0.0	0.0	0.0	0.0	0.0	0.0	1.0	0.0	3.0	0.0	1.0	0.0	0.0	0.0	0.0	1.0	0.0	0.0	8.0	8.0	0.0	1.0	10.0	1.0
653	108.0	1016.0	148.0	0.0	14.0	119.0	58.0	0.0	0.0	0.0	3.0	1.0	0.0	1.0	0.0	0.0	0.0	0.0	0.0	0.0	0.0	0.0	0.0	0.0	0.0	0.0	0.0	0.0	0.0	0.0	0.0	1.0	0.0	2.0	0.0	0.0	0.0	0.0	0.0	0.0	0.0	0.0	0.0	9.0	20.0	0.0	1.0	3.0	1.0
654	112.0	1052.0	123.0	0.0	14.5	113.5	58.5	0.0	0.0	0.0	11.0	1.0	0.0	0.0	0.0	0.0	0.0	0.0	0.0	0.0	0.0	5.0	0.0	0.0	0.0	1.0	0.0	0.0	0.0	5.0	0.0	3.0	0.0	6.0	1.0	0.0	0.0	0.0	0.0	0.0	1.0	0.0	0.0	20.5	33.0	0.0	2.0	9.0	1.0
655	106.0	1271.0	166.0	0.0	16.5	108.5	57.5	0.0	0.0	0.0	0.0	0.5	0.0	0.0	0.0	1.0	0.0	0.0	0.0	0.0	0.0	0.0	0.0	0.0	0.0	0.0	0.0	0.0	0.0	0.0	0.0	1.5	0.5	5.0	0.0	0.0	0.0	0.0	0.0	0.0	0.0	0.0	0.0	17.0	23.5	0.0	0.0	5.5	1.0
656	107.0	1330.0	142.0	0.0	17.0	116.0	57.0	0.0	0.0	0.0	0.0	0.5	0.0	0.0	0.0	0.0	0.0	0.0	0.0	0.0	0.0	0.0	0.0	0.0	0.0	0.0	0.0	0.0	0.0	0.0	0.0	2.0	0.0	11.0	0.0	0.0	0.0	0.0	0.0	0.0	0.0	0.0	0.0	18.5	30.0	0.0	0.0	9.0	0.0
657	107.0	131.0	85.0	0.0	13.0	113.5	55.5	0.0	0.5	0.0	0.0	0.0	0.0	0.0	0.0	0.0	0.0	0.0	0.0	0.0	0.0	0.0	0.0	0.0	0.0	0.0	0.0	0.0	0.0	0.0	0.0	2.0	4.0	6.5	0.0	0.0	0.0	0.0	0.0	0.0	0.5	0.0	0.0	66.5	142.0	0.0	0.0	1.5	0.5
658	107.0	137.0	161.5	0.0	15.0	109.5	56.0	0.0	0.0	0.0	0.0	1.0	0.0	0.0	0.0	5.5	0.0	0.0	0.0	0.0	0.0	0.0	0.0	0.0	0.0	0.0	0.0	0.0	0.0	0.0	0.0	11.0	4.0	6.0	1.0	0.0	0.0	0.0	0.0	0.0	0.0	0.0	0.0	2.5	7.0	0.0	0.0	7.0	1.0
659	109.0	245.0	125.0	0.0	14.0	114.0	59.0	0.0	0.0	0.0	0.0	0.0	0.0	0.0	0.0	1.0	0.0	0.0	0.0	0.0	0.0	0.0	0.0	0.0	0.0	0.0	0.0	0.0	0.0	0.0	0.0	2.0	0.0	5.0	1.0	0.0	0.0	0.0	0.0	1.0	0.0	3.0	0.0	2.0	4.0	0.0	0.0	11.0	1.0
660	109.0	571.0	108.0	0.0	14.0	110.0	58.0	0.0	0.0	0.0	0.0	0.0	0.0	0.0	0.0	0.0	0.0	0.0	0.0	0.0	0.0	0.0	0.0	0.0	0.0	0.0	0.0	0.0	0.0	0.0	0.0	4.0	0.0	11.0	1.0	0.0	0.0	0.0	0.0	0.0	0.0	1.0	0.0	8.0	10.5	0.0	0.0	7.0	0.0
661	107.0	592.0	134.5	0.0	15.0	111.5	56.5	0.0	0.0	0.0	2.5	1.0	1.0	0.0	0.0	0.0	0.0	0.0	0.0	0.0	0.0	5.5	0.0	0.0	0.0	0.0	0.0	0.0	0.0	3.5	0.0	2.0	0.0	4.0	0.0	0.5	0.0	0.0	0.0	0.0	1.5	1.0	0.0	35.5	66.5	0.0	0.5	5.5	0.0
662	107.0	753.0	101.0	0.0	15.0	112.0	60.0	0.0	0.0	0.0	3.0	1.0	0.0	0.0	0.0	0.0	0.0	0.0	0.0	0.0	1.0	0.0	0.0	0.0	0.0	0.0	0.0	0.0	0.0	11.0	0.0	5.0	0.0	5.0	1.0	0.0	0.0	0.0	0.0	0.0	0.0	0.0	0.0	54.0	92.0	0.0	5.0	6.0	1.0
663	108.0	789.0	132.0	0.0	15.0	113.0	55.0	0.0	0.0	0.0	2.0	1.0	0.0	0.0	0.0	0.0	0.0	0.0	0.0	0.0	1.0	1.0	0.0	0.0	0.0	0.0	0.0	0.0	0.0	3.0	0.0	4.0	0.0	7.0	1.0	0.0	0.0	0.0	0.0	0.0	1.0	0.0	0.0	49.0	110.0	0.0	2.0	11.0	1.0
664	110.0	805.0	127.0	0.0	16.0	118.0	59.0	0.0	0.0	1.0	2.0	1.0	0.0	0.0	0.0	0.0	0.0	0.0	0.0	0.0	4.0	1.0	0.0	0.0	0.0	1.0	0.0	0.0	0.0	0.0	0.0	2.0	0.0	3.0	1.0	1.0	0.0	0.0	0.0	0.0	3.0	0.0	0.0	3.0	3.0	0.0	1.0	9.0	0.0
665	111.0	910.0	116.0	0.0	14.0	114.0	57.0	0.0	0.0	0.0	3.0	1.0	0.0	0.0	0.0	0.0	0.0	0.0	0.0	0.0	1.0	2.0	0.0	0.0	0.0	0.0	0.0	0.0	0.0	1.0	0.0	1.0	0.0	6.0	1.0	1.0	0.0	0.0	0.0	1.0	3.0	0.0	0.0	30.0	52.0	0.0	1.0	6.0	0.0
666	106.0	1187.0	166.0	0.0	9.0	122.0	60.0	0.0	0.0	0.0	6.0	1.0	0.0	1.0	0.0	0.0	0.0	0.0	0.0	0.0	3.0	7.0	0.0	0.0	0.0	0.0	0.0	0.0	1.0	0.0	0.0	1.0	0.0	11.0	1.0	0.0	0.0	0.0	0.0	0.0	0.0	1.0	0.0	30.0	66.0	1.0	2.0	24.0	1.0
667	112.0	1364.0	141.5	0.0	14.0	119.0	60.0	0.0	0.0	0.0	0.0	1.0	0.0	0.0	0.0	1.0	0.0	0.0	0.0	0.0	0.0	0.0	0.0	0.0	0.0	0.0	0.0	0.0	0.0	0.0	0.0	3.0	0.5	18.0	2.0	1.0	0.0	0.0	0.0	1.0	0.0	0.0	0.0	3.0	4.0	0.0	1.0	18.5	0.5
668	110.0	385.0	129.0	0.0	13.0	113.0	57.0	0.0	0.0	0.0	5.0	0.0	0.0	0.0	0.0	0.0	0.0	0.0	0.0	0.0	1.0	4.0	0.0	0.0	2.0	9.0	0.0	0.0	0.0	0.0	0.0	0.0	0.0	1.0	0.0	2.0	0.0	0.0	0.0	0.0	0.0	0.0	0.0	1.0	2.0	0.0	2.0	29.0	1.0
669	109.0	495.0	125.0	0.0	14.0	116.5	58.5	0.0	0.0	0.0	0.0	0.0	0.0	0.0	0.0	0.0	0.0	0.0	0.0	0.0	0.0	0.0	0.0	0.0	0.0	0.0	0.0	0.0	0.0	0.0	0.0	2.0	0.0	3.0	0.0	0.0	0.0	0.0	0.0	0.0	0.0	0.0	0.0	4.5	10.0	0.0	0.0	3.0	0.0
670	108.0	837.0	139.5	0.0	15.5	121.5	56.0	0.0	0.0	0.0	0.0	0.0	0.0	1.0	0.0	1.5	0.0	0.0	0.0	0.0	0.0	1.0	0.0	0.0	0.0	0.0	0.0	0.0	0.0	0.0	0.0	2.0	0.0	1.5	0.0	0.0	0.0	0.0	0.0	0.0	0.0	0.0	0.0	5.5	8.5	0.0	1.0	2.0	1.0
671	109.0	902.0	111.5	0.0	15.0	114.0	53.5	0.0	0.0	0.0	4.0	0.0	0.0	0.0	0.0	0.0	0.0	0.0	0.0	0.0	2.0	8.0	0.0	0.0	0.0	0.0	0.0	0.0	0.0	0.0	0.0	1.0	0.0	2.0	0.0	1.0	0.0	0.0	0.0	0.0	0.0	0.0	0.0	21.5	33.5	0.0	1.0	5.0	1.0
672	110.0	940.0	109.0	0.0	14.0	116.0	54.0	0.0	0.0	0.0	4.0	1.0	0.0	1.0	0.0	0.0	1.0	0.0	0.0	0.0	2.0	4.0	0.0	0.0	0.0	0.0	0.0	0.0	0.0	2.0	0.0	1.0	1.0	10.0	1.0	0.0	0.0	0.0	0.0	0.0	0.0	0.0	0.0	26.0	42.0	0.0	2.0	5.0	1.0
673	111.0	963.0	142.0	0.0	15.0	115.5	59.0	0.0	0.0	0.0	3.0	1.0	1.0	0.0	0.0	0.0	0.0	0.0	0.0	0.0	85.5	1.0	0.0	0.0	0.0	0.0	0.0	0.0	0.0	12.0	0.0	3.0	0.0	3.5	1.0	1.0	0.0	0.0	0.0	0.0	0.0	0.0	0.0	10.0	20.5	0.0	1.0	7.0	0.0
674	107.0	1030.0	97.0	0.0	14.0	111.0	50.0	0.0	0.0	0.0	1.0	0.0	0.0	0.0	0.0	0.0	0.0	0.0	0.0	0.0	1.0	1.0	0.0	0.0	0.0	0.0	0.0	0.0	0.0	0.0	0.0	0.0	0.0	2.0	0.0	3.0	0.0	0.0	0.0	0.0	1.0	0.0	0.0	4.0	8.0	0.0	1.0	3.0	1.0
675	109.0	1066.0	106.0	0.0	16.0	115.0	62.0	0.0	0.0	0.0	8.0	1.0	0.0	0.0	0.0	0.0	1.0	0.0	0.0	0.0	1.0	15.0	0.0	0.0	0.0	0.0	0.0	0.0	0.0	4.0	0.0	1.0	0.0	5.0	0.0	0.0	0.0	0.0	0.0	0.0	2.0	0.0	0.0	21.0	35.0	0.0	1.0	8.0	0.0
676	112.0	1101.0	129.0	0.0	15.0	114.0	56.0	0.0	0.0	0.0	0.0	1.0	1.0	0.0	0.0	2.0	0.0	0.0	0.0	0.0	0.0	0.0	0.0	0.0	0.0	0.0	0.0	0.0	0.0	0.0	0.0	3.0	0.0	7.0	1.0	0.0	0.0	0.0	0.0	1.0	0.0	0.0	0.0	17.0	37.0	0.0	1.0	10.0	0.0
677	112.0	140.0	87.0	0.0	16.0	114.0	60.0	0.0	0.0	0.0	0.0	0.0	0.0	0.0	0.0	1.0	0.0	0.0	0.0	0.0	0.0	0.0	0.0	0.0	0.0	0.0	0.0	0.0	0.0	0.0	0.0	3.0	17.0	4.0	0.0	0.0	0.0	0.0	0.0	0.0	0.0	0.0	0.0	4.0	4.0	0.0	0.0	5.0	0.0
678	110.0	488.0	116.0	0.0	16.0	115.0	61.0	0.0	0.0	0.0	0.0	0.0	0.0	0.0	0.0	0.0	0.0	0.0	0.0	0.0	0.0	0.0	0.0	0.0	0.0	0.0	0.0	0.0	0.0	0.0	0.0	2.0	0.0	8.0	1.0	0.0	0.0	0.0	0.0	0.0	0.0	0.0	0.0	40.0	58.0	0.0	0.0	5.0	1.0
679	113.0	995.0	127.0	0.0	15.0	117.0	55.0	0.0	0.0	0.0	15.0	1.0	0.0	0.0	0.0	0.0	0.0	0.0	0.0	0.0	1.0	1.0	0.0	0.0	0.0	0.0	0.0	0.0	0.0	8.0	0.0	2.0	0.0	3.0	1.0	0.0	0.0	0.0	0.0	0.0	0.0	3.0	0.0	13.0	14.0	0.0	1.0	8.0	1.0
680	111.0	1009.0	195.0	0.0	15.0	116.0	56.0	0.0	0.0	0.0	8.0	1.0	0.0	0.0	0.0	0.0	0.0	1.0	0.0	0.0	0.0	0.0	0.0	0.0	0.0	0.0	0.0	0.0	0.0	6.0	0.0	4.0	0.0	38.0	2.0	0.0	0.0	0.0	0.0	0.0	0.0	1.0	0.0	40.0	63.0	0.0	2.0	9.0	1.0
681	110.0	1199.0	117.5	0.0	15.5	118.0	54.5	0.0	0.0	0.0	1.0	0.0	0.0	0.0	0.0	0.0	0.0	0.0	0.0	0.0	0.0	1.0	0.0	0.0	0.0	0.0	0.0	0.0	0.0	0.0	0.0	0.5	0.0	3.0	0.0	2.5	0.0	0.0	0.0	0.0	0.0	0.0	0.0	3.5	3.5	0.0	0.0	7.0	1.0
682	110.0	1346.0	128.0	0.0	15.0	120.0	56.0	0.0	0.0	0.0	4.0	2.0	1.0	1.0	0.0	0.0	1.0	1.0	0.0	0.0	2.0	2.0	0.0	0.0	0.0	0.0	0.0	0.0	0.0	0.0	0.0	3.0	1.0	11.0	1.0	2.0	0.0	0.0	0.0	0.0	1.0	0.0	0.0	55.0	109.0	0.0	1.0	13.0	1.0
683	113.0	1355.0	133.0	0.0	17.0	116.0	56.0	0.0	0.0	0.0	0.0	2.0	0.0	0.0	0.0	2.0	0.0	1.0	0.0	0.0	0.0	0.0	0.0	0.0	0.0	0.0	0.0	0.0	0.0	0.0	0.0	3.0	1.0	9.0	1.0	0.0	0.0	0.0	0.0	1.0	0.0	0.0	0.0	31.0	58.0	0.0	1.0	13.0	1.0
684	112.0	102.0	127.0	0.0	14.0	115.0	58.0	0.0	0.0	0.0	0.0	0.0	0.0	1.0	0.0	0.0	0.0	0.0	0.0	0.0	0.0	1.0	0.0	0.0	0.0	0.0	0.0	0.0	0.0	0.0	0.0	1.0	1.0	1.0	0.0	0.0	0.0	0.0	0.0	0.0	0.0	0.0	0.0	16.0	27.0	0.0	0.0	2.0	1.0
685	110.0	128.0	140.5	0.0	13.0	116.0	58.0	0.0	0.0	0.0	0.0	0.0	0.0	0.0	0.0	0.0	0.0	0.0	0.0	0.0	0.0	0.0	0.0	0.0	0.0	0.0	0.0	0.0	0.0	0.0	0.0	0.0	0.0	2.0	0.0	1.0	0.0	0.0	0.0	0.0	0.0	0.0	0.0	32.5	74.0	0.0	0.0	0.5	1.0
686	111.0	584.0	125.5	0.0	15.5	111.5	60.0	0.0	0.0	0.0	0.0	1.0	0.0	0.0	0.0	0.0	0.0	0.5	0.0	0.0	0.0	0.0	0.0	0.0	0.0	0.0	0.5	0.0	0.0	0.0	0.0	3.0	0.0	6.0	1.0	0.0	0.0	0.0	0.0	1.0	0.0	0.5	0.0	11.0	32.0	0.0	1.0	17.5	1.0
687	110.0	783.0	58.0	0.0	15.5	108.5	54.5	0.0	0.0	0.0	3.0	2.0	0.5	0.0	0.0	0.0	0.0	0.0	0.0	0.0	1.0	1.0	0.0	0.0	0.0	3.0	0.0	0.0	0.0	0.0	0.0	4.0	0.0	7.0	0.0	0.0	0.0	0.0	0.0	0.0	11.0	1.0	0.0	29.0	38.0	0.0	3.0	7.0	1.0
688	110.0	823.0	140.0	0.0	14.0	113.0	58.0	0.0	0.0	0.0	0.0	0.0	1.0	0.0	0.0	1.0	0.0	0.0	0.0	0.0	0.0	1.0	0.0	0.0	0.0	0.0	0.0	0.0	0.0	1.0	0.0	3.0	0.0	7.0	1.0	0.0	0.0	0.0	0.0	0.0	0.0	1.0	0.0	3.0	7.0	0.0	1.0	9.0	1.0
689	111.0	881.0	135.0	0.0	17.0	116.0	59.5	0.0	0.0	0.0	7.0	1.0	0.0	0.0	0.0	0.0	0.0	0.0	0.5	0.0	31.5	2.0	0.0	0.0	0.0	0.0	0.0	0.0	0.0	2.0	0.0	4.0	0.0	7.0	2.0	0.0	0.0	0.0	0.0	0.0	0.0	0.0	0.0	2.0	2.0	0.0	3.5	15.0	0.0
690	113.0	922.0	126.0	0.0	15.0	113.0	59.0	0.0	0.0	0.0	3.0	1.0	0.0	0.0	0.0	0.0	0.0	0.0	0.0	0.0	1.0	2.0	0.0	0.0	0.0	0.0	0.0	0.0	0.0	7.0	0.0	3.0	0.0	5.0	1.0	1.0	0.0	0.0	0.0	1.0	0.0	1.0	0.0	2.0	3.0	0.0	5.0	8.0	0.0
691	112.0	1072.0	148.0	0.0	15.0	116.0	57.0	0.0	0.0	0.0	5.0	1.0	0.0	0.0	0.0	0.0	0.0	0.0	0.0	0.0	1.0	11.0	0.0	0.0	0.0	0.0	0.0	0.0	0.0	7.0	0.0	4.0	0.0	5.0	1.0	1.0	0.0	0.0	0.0	0.0	1.0	0.0	0.0	4.0	8.0	0.0	2.0	8.0	1.0
692	111.0	1086.0	96.0	0.0	15.0	116.0	60.0	0.0	0.0	0.0	0.0	1.0	1.0	0.0	0.0	9.0	0.0	0.0	0.0	0.0	0.0	0.0	0.0	0.0	0.0	0.0	0.0	0.0	0.0	0.0	0.0	5.0	0.0	7.0	2.0	0.0	0.0	0.0	0.0	1.0	1.0	0.0	1.0	0.0	1.0	1.0	1.0	15.0	1.0
693	112.0	1186.0	159.5	0.0	13.5	114.0	55.5	0.0	0.0	0.0	9.5	2.0	1.0	1.0	0.0	0.0	0.0	0.0	0.0	0.0	2.0	5.0	0.0	0.0	0.0	0.5	0.0	0.0	0.0	0.0	0.0	3.0	0.5	13.5	2.0	1.0	0.0	0.0	0.0	0.0	1.0	3.0	0.0	4.0	11.0	0.0	3.0	18.5	1.0
694	113.0	81.0	143.0	0.0	16.0	115.0	57.0	0.0	0.0	0.0	8.0	1.0	0.0	2.0	0.0	0.0	0.0	0.0	0.0	0.0	0.0	1.0	0.0	0.0	0.0	0.0	0.0	0.0	0.0	0.0	0.0	1.0	0.0	2.0	0.0	1.0	0.0	0.0	0.0	0.0	0.0	0.0	0.0	4.0	5.0	0.0	0.0	4.0	0.0
695	111.0	478.0	94.0	0.0	15.0	114.0	60.0	0.0	0.0	0.0	1.0	0.0	1.0	0.0	0.0	0.0	0.0	0.0	0.0	0.0	1.0	1.0	0.0	0.0	0.0	0.0	0.0	0.0	0.0	0.0	0.0	2.0	0.0	3.0	0.0	5.0	0.0	0.0	0.0	0.0	0.0	0.0	0.0	13.0	27.0	0.0	1.0	4.0	0.0
696	112.0	598.0	133.5	0.0	14.5	117.0	55.5	0.0	0.0	1.0	1.0	1.0	0.0	0.0	0.0	0.0	0.0	0.0	0.0	0.0	0.5	3.5	0.0	0.0	0.0	0.5	0.0	0.0	0.0	0.0	0.0	2.0	0.0	4.0	0.0	1.0	0.0	0.0	0.0	0.0	5.0	1.5	0.0	2.0	3.5	0.0	1.0	9.5	1.0
697	111.0	750.0	111.0	0.0	11.0	116.0	55.0	0.0	0.0	0.0	2.0	1.0	0.0	0.0	0.0	0.0	0.0	0.0	0.0	0.0	0.0	0.0	0.0	0.0	0.0	0.0	0.0	0.0	0.0	3.0	0.0	0.0	0.0	1.0	0.0	0.0	0.0	0.0	0.0	0.0	0.0	0.0	0.0	1.0	1.0	0.0	1.0	2.0	0.0
698	112.0	985.0	156.0	0.0	16.0	114.0	55.0	0.0	0.0	0.0	1.0	1.0	0.0	1.0	0.0	0.0	0.0	0.0	0.0	0.0	1.0	2.0	0.0	0.0	0.0	0.0	0.0	0.0	0.0	1.0	0.0	1.0	0.0	2.0	0.0	1.0	0.0	0.0	0.0	0.0	0.0	0.0	0.0	13.0	20.0	0.0	1.0	6.0	0.0
699	110.0	1179.0	134.0	0.0	16.0	109.0	68.0	0.0	0.0	0.0	0.0	0.0	0.0	0.0	0.0	0.0	0.0	0.0	0.0	0.0	0.0	0.0	0.0	0.0	0.0	0.0	0.0	0.0	0.0	0.0	0.0	0.0	0.0	4.0	0.0	0.0	0.0	0.0	0.0	0.0	0.0	0.0	0.0	17.0	19.0	0.0	0.0	3.0	0.0
700	112.0	1273.0	129.0	0.0	17.0	115.5	54.0	0.0	0.0	0.0	0.0	0.0	0.0	0.0	0.0	1.0	0.0	0.0	0.0	0.0	0.0	0.0	0.0	0.0	0.0	0.0	0.0	0.0	0.0	0.0	0.0	4.0	0.0	2.0	0.0	0.0	0.0	0.0	0.0	0.0	0.0	0.0	0.0	4.5	5.5	0.0	0.0	3.5	0.0
701	112.0	154.0	120.0	0.0	15.0	110.0	54.0	5.0	14.0	4.0	0.0	7.0	25.0	4.0	0.0	6.0	3.0	4.0	2.0	0.0	6.0	5.0	2.0	1.0	2.0	0.0	1.0	1.0	0.0	2.0	6.0	11.0	148.0	69.0	63.0	2.0	12.0	1.0	1.0	0.0	0.0	1.0	1.0	0.0	0.0	0.0	0.0	2.0	0.0
702	118.0	237.0	136.0	0.0	15.0	111.0	56.0	0.0	0.0	0.0	0.0	1.0	0.0	0.0	0.0	2.0	0.0	0.0	0.0	0.0	0.0	0.0	0.0	0.0	0.0	0.0	0.0	0.0	0.0	0.0	0.0	3.0	1.0	5.0	1.0	0.0	0.0	0.0	0.0	1.0	1.0	0.0	0.0	1.0	1.0	0.0	1.0	13.0	0.0
703	111.0	509.0	98.0	0.0	13.0	112.0	67.0	0.0	0.0	0.0	0.0	0.0	0.0	0.0	0.0	3.0	0.0	0.0	0.0	0.0	0.0	0.0	0.0	0.0	0.0	0.0	0.0	0.0	0.0	0.0	0.0	3.0	0.0	2.0	1.0	0.0	0.0	0.0	0.0	1.0	0.0	0.0	0.0	0.0	0.0	0.0	0.0	3.0	0.0
704	115.0	774.0	122.0	0.0	14.0	113.0	57.0	0.0	0.0	0.0	7.0	0.0	0.0	0.0	0.0	0.0	0.0	0.0	0.0	0.0	0.0	0.0	0.0	0.0	0.0	0.0	0.0	0.0	0.0	2.0	0.0	3.0	0.0	2.0	1.0	0.0	0.0	0.0	0.0	0.0	0.0	0.0	0.0	8.0	16.0	0.0	4.0	6.0	1.0
705	115.0	950.0	128.5	0.0	14.5	112.0	58.0	0.0	0.0	0.0	10.0	1.0	1.0	0.0	0.0	0.0	0.0	1.0	0.0	0.0	1.0	1.0	0.0	0.0	0.0	0.0	0.0	0.0	0.0	7.0	0.0	4.0	0.0	22.0	2.0	0.0	0.0	0.0	0.0	1.0	0.0	1.0	0.0	21.0	37.0	0.0	5.0	9.0	0.5
706	114.0	1039.0	134.0	0.0	15.0	118.0	59.0	0.0	0.0	0.0	12.0	3.0	0.0	0.0	0.0	0.0	0.0	0.0	0.0	0.0	1.0	10.5	0.0	0.0	0.0	1.0	0.0	0.0	0.0	8.5	0.0	4.5	0.0	5.0	1.0	0.0	0.0	0.0	0.0	0.0	2.0	0.0	0.0	2.0	3.0	0.0	1.0	10.0	1.0
707	116.0	3.0	114.0	0.0	15.0	118.0	58.0	0.0	0.0	1.0	36.5	2.0	0.0	0.0	0.0	0.0	0.0	0.0	0.0	0.0	1.0	2.5	0.0	0.0	0.0	1.0	0.0	0.0	0.0	0.0	0.0	1.0	0.0	9.0	1.0	0.0	0.0	0.0	0.0	0.0	1.0	0.0	0.0	6.0	16.0	0.0	1.0	16.5	1.0
708	117.0	362.0	129.0	0.0	15.0	112.0	58.0	0.0	0.0	0.0	2.0	0.0	0.0	0.0	0.0	0.0	0.0	0.0	0.0	0.0	2.0	3.0	0.0	0.0	0.0	1.0	0.0	0.0	0.0	0.0	0.0	0.0	0.0	2.0	0.0	1.0	0.0	0.0	0.0	0.0	0.0	0.0	0.0	28.0	51.0	0.0	1.0	6.0	0.0
709	113.0	372.0	183.0	0.0	13.0	110.0	54.0	0.0	0.0	1.0	3.0	1.0	0.0	0.0	0.0	0.0	0.0	0.0	0.0	0.0	2.0	6.0	0.0	0.0	0.0	3.0	0.0	0.0	0.0	0.0	0.0	1.0	0.0	2.0	0.0	1.0	0.0	0.0	0.0	0.0	2.0	0.0	0.0	2.0	4.0	0.0	1.0	4.0	0.0
710	114.0	482.0	108.0	0.0	16.0	106.5	55.0	0.0	0.0	0.0	2.5	0.0	0.0	0.0	0.0	1.0	0.0	0.0	0.0	0.0	0.0	0.0	0.0	0.0	0.0	0.5	0.0	0.0	0.0	0.0	0.0	4.5	1.0	11.0	0.0	0.0	0.5	0.0	0.0	0.0	0.0	0.0	0.0	51.0	98.0	0.0	0.5	11.5	0.0
711	117.0	713.0	125.5	0.0	14.0	113.5	58.5	0.0	0.0	0.0	0.0	0.0	0.0	0.0	0.0	0.0	0.0	0.0	0.0	0.0	2.0	3.0	0.0	0.0	0.0	0.0	0.0	0.0	0.0	0.0	0.0	0.0	0.0	2.0	0.0	1.0	0.0	0.0	0.0	0.0	0.0	0.0	0.0	3.5	8.5	0.0	1.0	5.0	1.0
712	114.0	816.0	141.5	0.0	12.0	114.0	58.0	0.0	0.0	0.0	0.0	1.5	0.0	0.0	0.0	3.5	0.0	0.0	0.0	0.0	0.0	1.0	0.0	0.0	0.0	0.0	0.0	0.0	0.0	0.0	0.0	5.0	1.0	7.5	1.5	0.0	0.0	0.0	0.0	1.0	0.0	0.0	0.0	10.0	23.0	0.0	1.0	14.5	1.0
713	115.0	843.0	120.0	0.0	14.0	110.0	57.5	0.0	0.0	0.0	0.0	0.0	0.0	1.0	0.0	0.0	0.0	0.0	0.0	0.0	0.0	1.0	0.0	0.0	0.0	0.0	0.0	0.0	0.0	0.0	0.0	1.5	0.0	2.0	0.0	0.0	0.0	0.0	0.0	0.0	0.0	0.0	0.0	9.0	19.0	0.0	1.0	3.0	0.5
714	115.0	934.0	95.5	0.0	14.5	113.0	58.0	0.0	0.0	0.0	2.5	1.0	0.0	0.0	0.0	0.0	0.0	0.0	0.0	0.0	1.0	2.0	0.0	0.0	0.0	0.0	0.0	0.0	0.0	2.0	0.0	3.0	0.0	43.0	1.0	0.0	0.0	0.0	0.0	0.0	0.0	0.0	0.0	20.0	26.0	0.0	4.5	8.0	0.0
715	117.0	973.0	135.5	0.0	15.0	116.0	56.0	0.0	0.0	0.0	4.0	1.0	0.0	0.0	0.0	0.0	0.0	0.0	0.0	0.0	1.0	1.0	0.0	0.0	0.0	0.0	0.0	0.0	0.0	15.0	0.0	3.0	0.0	4.0	1.0	0.0	0.0	0.0	0.0	0.0	0.0	0.0	0.0	4.0	6.0	0.0	4.0	7.5	1.0
716	116.0	1080.0	149.5	0.0	14.0	112.0	60.0	0.0	0.0	0.0	1.5	2.0	0.5	0.0	0.0	10.5	0.0	0.0	0.0	0.0	0.0	0.0	0.0	0.0	0.0	0.0	0.0	0.0	0.0	0.0	0.0	5.0	0.0	5.0	1.0	0.0	0.0	0.0	0.0	1.0	0.0	0.0	0.0	2.0	3.0	0.0	1.0	16.0	1.0
717	116.0	1339.0	131.0	0.0	14.0	119.0	60.0	0.0	0.0	0.0	2.5	2.0	1.0	2.0	0.0	0.0	0.0	0.0	0.0	0.0	3.5	4.0	0.0	0.0	0.0	0.0	0.0	0.0	0.0	0.0	0.0	2.0	1.0	6.5	0.0	0.5	0.0	0.0	0.0	0.0	1.0	0.0	1.0	26.5	40.0	0.0	2.0	16.0	0.0
718	116.0	162.0	123.0	0.0	15.0	118.0	58.0	1.0	1.0	0.0	0.0	0.0	3.0	1.0	0.0	1.0	0.0	0.0	0.0	0.0	1.0	0.0	0.0	0.0	0.0	0.0	0.0	0.0	0.0	0.0	2.0	4.0	91.0	55.0	19.0	1.0	2.0	1.0	1.0	0.0	0.0	0.0	0.0	0.0	0.0	0.0	0.0	4.0	0.0
719	113.0	789.0	85.0	0.0	14.0	117.0	59.0	0.0	0.0	0.0	10.0	0.5	0.0	0.0	0.0	0.0	0.0	0.0	1.0	0.0	1.0	0.0	0.0	0.0	0.0	0.0	0.0	0.0	0.0	2.0	0.0	2.5	0.0	8.5	2.0	0.0	0.0	0.0	0.0	0.0	0.0	0.0	0.0	52.5	88.0	0.0	5.5	8.5	0.0
720	118.0	890.0	135.0	0.0	15.0	116.0	58.0	0.0	0.0	0.0	6.0	1.0	1.0	0.0	0.0	0.0	0.0	0.0	0.0	0.0	1.0	2.0	0.0	0.0	0.0	0.0	0.0	0.0	0.0	2.0	0.0	4.0	0.0	4.0	1.0	0.0	0.0	0.0	0.0	0.0	0.0	1.0	0.0	3.0	10.0	0.0	3.0	9.0	1.0
721	115.0	1016.0	118.0	0.0	16.0	114.0	58.0	0.0	0.0	0.0	4.5	1.5	0.0	0.0	0.0	0.0	0.0	0.0	0.0	0.0	1.0	1.5	0.0	0.0	0.0	1.0	0.0	0.0	0.0	9.5	0.0	2.5	0.0	8.0	1.0	1.0	0.0	0.0	0.0	0.0	2.5	1.0	0.0	6.5	14.0	0.0	2.0	5.0	1.0
722	117.0	1026.0	125.0	0.0	15.0	113.0	59.0	0.0	0.0	0.0	7.0	2.0	0.0	0.0	0.0	0.0	0.0	0.0	0.0	0.0	1.0	26.0	0.0	0.0	0.0	0.0	0.0	0.0	0.0	10.0	0.0	4.0	0.0	5.0	1.0	0.0	0.0	0.0	0.0	0.0	1.0	0.0	0.0	2.0	3.0	0.0	1.0	8.0	0.0
723	114.0	1133.0	127.0	0.0	14.0	119.0	61.0	0.0	0.0	0.0	0.0	1.0	1.0	0.0	0.0	0.0	0.0	0.0	0.0	0.0	0.0	0.0	0.0	0.0	0.0	0.0	0.0	0.0	0.0	0.0	0.0	2.0	0.0	7.0	0.0	0.0	0.0	0.0	0.0	0.0	0.0	0.0	0.0	3.0	16.0	0.0	1.0	25.0	1.0
724	116.0	1192.0	135.5	0.0	13.0	123.5	58.0	0.0	0.0	0.0	0.0	1.0	0.0	0.0	0.0	0.5	0.0	0.0	0.0	0.0	0.0	0.0	0.0	0.0	0.0	0.0	0.0	0.0	0.0	0.0	0.0	2.5	0.0	8.0	1.0	0.0	0.0	0.0	0.0	1.0	0.0	0.0	0.5	6.5	3.5	0.0	1.0	15.0	0.0
725	113.0	1329.0	121.5	0.0	18.0	127.5	63.0	0.0	0.0	0.0	0.0	1.0	0.0	0.0	0.0	0.0	0.0	0.0	0.0	0.0	0.0	0.0	0.0	0.0	0.0	0.0	0.0	0.0	0.0	0.0	0.0	2.0	0.0	3.5	0.0	1.0	0.0	0.0	0.0	0.0	0.0	0.0	0.0	25.0	42.5	0.0	0.0	5.0	1.0
726	117.0	67.0	90.0	0.0	16.0	113.0	56.0	0.0	0.0	0.0	11.0	1.0	0.0	0.0	0.0	0.0	0.0	0.0	0.0	0.0	0.0	1.0	0.0	0.0	0.0	5.0	0.0	0.0	0.0	0.0	0.0	1.0	0.0	3.0	0.0	1.0	0.0	0.0	0.0	0.0	0.0	0.0	0.0	4.0	6.0	0.0	0.0	10.0	0.0
727	118.0	444.0	151.0	0.0	14.0	117.0	61.0	0.0	0.0	0.0	12.0	1.0	0.0	1.0	0.0	0.0	0.0	0.0	0.0	0.0	1.0	1.0	0.0	0.0	0.0	1.0	0.0	0.0	0.0	0.0	0.0	3.0	0.0	3.0	1.0	1.0	0.0	0.0	0.0	0.0	0.0	0.0	0.0	15.0	27.0	0.0	1.0	9.0	1.0
728	114.0	512.0	82.0	0.0	16.0	124.0	64.0	0.0	0.0	0.0	0.0	0.0	0.0	0.0	0.0	2.0	0.0	0.0	0.0	0.0	0.0	0.0	0.0	0.0	0.0	0.0	0.0	0.0	0.0	0.0	0.0	3.0	0.0	3.0	0.0	0.0	0.0	0.0	0.0	6.0	0.0	0.0	0.0	0.0	0.0	1.0	0.0	4.0	1.0
729	116.0	594.0	110.0	0.0	15.5	118.5	60.0	0.0	0.0	0.0	0.0	0.0	0.0	0.0	0.0	0.0	0.0	0.0	0.0	0.0	0.0	0.0	0.0	0.0	0.0	0.0	0.0	0.0	0.0	0.0	0.0	2.0	0.0	4.0	0.0	0.0	0.0	0.0	0.0	0.0	0.0	0.0	0.0	5.0	10.5	0.0	0.0	9.0	0.5
730	119.0	695.0	148.0	0.0	15.0	111.0	57.0	0.0	0.0	0.0	0.0	1.0	0.0	0.0	0.0	1.0	0.0	1.0	0.0	0.0	0.0	0.0	0.0	0.0	0.0	0.0	0.0	0.0	0.0	0.0	0.0	3.0	0.0	5.0	0.0	0.0	0.0	0.0	0.0	1.0	0.0	0.0	0.0	3.0	7.0	0.0	0.0	7.0	0.0
731	117.0	783.0	124.0	0.0	15.0	117.5	56.0	0.0	0.0	0.0	2.0	0.5	0.0	0.0	0.0	0.0	0.0	0.0	0.0	0.0	1.0	1.0	0.0	0.0	0.0	0.0	0.0	0.0	0.0	7.0	0.0	3.0	0.0	2.0	0.0	0.0	0.0	0.0	0.0	0.0	1.0	0.0	0.0	9.5	19.0	0.0	6.0	6.5	0.0
732	118.0	794.0	117.0	0.0	17.0	112.0	57.0	0.0	1.0	0.0	15.0	2.0	0.0	0.0	0.0	0.0	1.0	1.0	0.0	0.0	2.0	9.0	0.0	1.0	0.0	1.0	0.0	0.0	0.0	14.0	0.0	5.0	1.0	4.0	1.0	0.0	0.0	1.0	0.0	0.0	0.0	0.0	0.0	1.0	3.0	0.0	5.0	10.0	0.0
733	116.0	904.0	90.0	0.0	15.5	117.5	55.0	0.0	0.0	0.0	3.0	1.0	0.0	0.0	0.0	0.0	0.0	0.0	0.0	0.0	1.0	1.0	0.0	0.0	0.0	1.0	0.0	0.0	0.0	0.0	0.0	2.0	0.0	4.5	1.0	0.0	0.0	0.0	0.0	0.0	8.0	0.0	0.0	2.0	5.0	0.0	1.0	7.0	0.5
734	115.0	1092.0	139.0	0.0	16.0	114.0	55.0	0.0	0.0	0.5	0.0	1.0	1.0	0.0	0.0	10.5	0.0	1.5	0.0	0.0	0.0	1.0	0.0	0.0	0.0	1.0	0.0	0.0	0.0	0.0	0.0	4.5	0.0	12.5	1.5	0.0	0.0	0.0	0.0	1.0	0.0	0.0	0.0	0.5	2.0	0.0	0.0	7.0	1.0
735	116.0	1198.0	148.0	0.0	16.0	116.0	56.0	0.0	0.0	0.0	0.0	0.0	0.0	0.0	0.0	1.0	0.0	1.0	0.0	0.0	0.0	0.0	0.0	0.0	0.0	0.0	0.0	0.0	0.0	0.0	0.0	3.0	0.0	4.0	1.0	0.0	0.0	0.0	0.0	0.0	0.0	1.0	0.0	6.0	8.0	0.0	0.0	7.0	0.0
736	115.0	1205.0	89.0	0.0	13.0	112.0	51.0	0.0	0.0	0.0	0.0	1.0	0.0	0.0	0.0	6.0	0.0	1.0	0.0	0.0	1.0	0.0	0.0	0.0	0.0	0.0	0.0	0.0	0.0	0.0	0.0	3.0	0.0	6.0	1.0	0.0	0.0	0.0	0.0	1.0	0.0	2.0	0.0	0.0	1.0	0.0	0.0	12.0	0.0
737	115.0	1211.0	171.0	0.0	14.5	111.5	58.0	0.0	0.0	0.0	0.0	0.5	0.0	0.0	0.0	2.0	0.0	0.0	0.0	0.0	0.0	0.0	0.0	0.0	0.0	0.0	0.0	0.0	0.0	0.0	0.0	3.0	1.0	4.0	1.0	0.0	0.0	0.0	0.0	0.0	0.0	0.0	0.0	3.5	6.5	0.0	0.0	7.5	0.0
738	118.0	1323.0	104.0	0.0	16.0	115.5	58.0	0.0	0.0	0.0	0.0	1.0	0.0	0.0	0.0	2.0	0.0	1.0	0.0	0.0	0.0	0.0	0.0	0.0	0.0	0.0	0.0	0.0	0.0	0.0	0.0	4.5	0.0	6.0	1.0	0.0	0.0	0.0	0.0	0.0	0.0	0.0	0.0	3.0	6.5	0.0	0.0	6.0	0.0
739	117.0	150.0	139.5	0.0	15.0	110.5	58.0	2.0	5.0	2.0	1.0	1.5	10.5	3.5	0.0	4.5	1.0	1.0	1.5	0.5	4.5	3.0	0.5	0.0	0.5	0.0	0.0	0.0	0.0	1.0	2.0	4.5	168.5	67.0	26.0	2.0	3.5	1.0	1.0	0.0	0.0	0.0	1.0	0.0	0.0	0.0	0.5	3.0	0.0
740	116.0	368.0	83.0	0.0	15.0	104.0	58.0	0.0	0.0	2.0	4.0	2.0	0.0	0.0	1.0	0.0	0.0	0.0	0.0	0.0	2.0	9.0	0.0	0.0	0.0	0.0	0.0	0.0	0.0	0.0	0.0	2.0	0.0	2.0	1.0	0.0	0.0	0.0	0.0	0.0	4.0	0.0	1.0	22.0	18.0	0.0	1.0	6.0	0.0
741	117.0	587.0	116.0	0.0	14.0	113.0	59.5	0.0	0.0	0.0	0.0	0.0	0.0	0.0	0.0	0.5	0.0	0.0	0.0	0.0	0.0	0.0	0.0	0.0	0.0	0.0	0.0	0.0	0.0	0.0	0.0	2.0	0.0	7.5	0.0	0.0	0.0	0.0	0.0	0.0	0.0	0.0	0.0	30.0	58.5	0.0	0.0	7.0	1.0
742	116.0	1123.0	146.0	0.0	14.0	110.5	60.5	0.0	0.0	0.0	0.0	2.0	1.0	0.0	0.0	11.0	0.0	0.5	0.0	0.0	0.0	0.0	0.0	0.0	0.0	0.0	0.0	0.0	0.0	0.0	0.0	5.0	1.0	6.5	3.5	0.0	0.0	0.0	0.0	2.0	0.0	0.0	1.0	0.5	0.5	0.0	1.0	18.0	1.0
743	120.0	477.0	114.5	0.0	15.0	117.0	58.0	0.0	0.0	0.0	0.0	0.0	0.0	0.0	0.0	2.0	0.0	0.0	0.0	0.0	0.0	0.0	0.0	0.0	0.0	0.0	0.0	0.0	0.0	0.0	0.0	3.0	0.0	3.0	0.0	0.0	0.0	0.0	0.0	0.0	0.0	0.0	0.0	4.5	6.0	0.0	0.0	9.0	1.0
744	117.0	491.0	127.0	0.0	14.0	115.0	58.0	0.0	0.0	0.0	0.0	0.0	0.0	0.0	0.0	2.0	0.0	0.0	0.0	0.0	0.0	0.0	0.0	0.0	0.0	0.0	0.0	0.0	0.0	0.0	0.0	4.0	0.0	3.0	0.0	0.0	0.0	0.0	0.0	1.0	0.0	0.0	0.0	3.0	3.0	0.0	0.0	3.0	0.0
745	118.0	826.0	101.0	0.0	16.0	113.0	56.0	0.0	0.0	0.0	0.0	2.0	1.0	0.0	0.0	11.0	0.0	0.0	0.0	0.0	0.0	0.0	0.0	0.0	0.0	0.0	0.0	0.0	0.0	0.0	0.0	6.0	0.0	7.0	2.0	0.0	0.0	0.0	0.0	1.0	0.0	0.0	1.0	0.0	1.0	0.0	1.0	14.0	1.0
746	117.0	851.0	124.0	0.0	14.0	110.0	56.0	0.0	0.0	0.0	0.0	1.0	0.0	1.0	0.0	2.0	0.0	0.0	0.0	0.0	1.0	0.0	0.0	0.0	0.0	0.0	0.0	0.0	0.0	0.0	0.0	4.0	0.0	1.0	0.0	0.0	0.0	0.0	0.0	0.0	0.0	0.0	0.0	8.0	11.0	0.0	1.0	5.0	0.0
747	117.0	1116.0	124.0	0.0	16.0	107.0	57.0	0.0	0.0	0.0	0.0	1.0	1.0	0.0	0.0	14.0	0.0	0.0	0.0	0.0	0.0	0.0	0.0	0.0	0.0	0.0	0.0	0.0	0.0	0.0	0.0	3.0	0.0	9.0	1.0	0.0	0.0	0.0	0.0	1.0	0.0	0.0	0.0	0.0	0.0	0.0	0.0	8.0	0.0
748	120.0	1130.0	132.0	0.0	15.0	111.0	60.0	0.0	0.0	0.0	0.0	1.0	1.0	0.0	0.0	1.0	0.0	1.0	0.0	0.0	0.0	0.0	0.0	0.0	0.0	0.0	0.0	0.0	0.0	0.0	0.0	3.0	1.0	14.0	1.0	0.0	0.0	0.0	0.0	1.0	0.0	0.0	0.0	32.0	77.0	0.0	1.0	22.0	0.0
749	121.0	1348.0	112.5	0.0	16.0	116.0	57.0	0.0	0.0	0.0	0.0	1.0	1.0	0.0	0.0	2.0	0.0	0.0	0.0	0.0	0.0	0.0	0.0	0.0	0.0	0.0	0.0	0.0	0.0	0.0	0.0	3.0	0.0	16.0	2.0	0.0	0.0	0.0	0.0	1.0	0.0	0.0	0.0	35.5	60.5	0.0	1.0	22.5	0.0
750	119.0	415.0	130.0	0.0	15.0	112.0	60.0	0.0	0.0	0.0	6.0	2.0	0.0	0.0	0.0	0.0	0.0	0.0	0.0	0.0	1.0	5.0	0.0	0.0	0.0	2.0	0.0	0.0	0.0	0.0	0.0	1.0	0.0	4.0	0.0	0.0	0.0	0.0	0.0	0.0	1.0	0.0	0.0	2.0	8.0	0.0	1.0	8.0	1.0
751	121.0	769.0	157.0	0.0	16.0	117.5	57.5	0.0	0.0	0.0	3.0	0.0	0.0	0.0	0.0	0.0	0.0	0.0	0.5	0.0	1.0	2.0	0.0	0.0	0.0	0.0	0.0	0.0	0.0	34.0	0.0	2.5	1.0	4.0	1.0	0.5	0.0	1.0	0.0	0.0	0.0	0.0	0.0	0.0	2.0	0.0	6.0	8.5	1.0
752	118.0	834.0	115.0	0.0	14.5	116.0	59.5	0.0	0.0	0.0	0.0	1.5	1.0	0.0	0.0	2.5	0.0	0.0	0.0	0.0	0.0	0.0	0.0	0.0	0.0	1.0	0.0	0.0	0.0	0.0	0.0	3.5	0.0	10.0	2.0	0.0	0.0	0.0	0.0	1.5	0.0	0.0	1.0	0.0	1.0	0.0	1.0	15.0	1.0
753	120.0	960.0	120.0	0.0	16.0	107.0	53.0	0.0	0.0	0.0	6.0	1.0	0.0	0.0	0.0	0.0	0.0	0.0	0.0	0.0	1.0	1.0	0.0	0.0	0.0	0.0	0.0	0.0	0.0	17.0	0.0	4.0	0.0	5.0	1.0	0.0	0.0	0.0	0.0	0.0	0.0	0.0	0.0	15.0	29.0	0.0	4.0	6.0	1.0
754	120.0	1009.0	126.0	0.0	16.0	113.0	56.5	0.0	0.0	0.0	7.0	1.0	1.0	0.0	0.0	0.0	0.0	0.0	1.0	0.0	117.0	0.0	0.0	0.0	0.0	0.0	0.0	0.0	0.0	4.5	0.0	3.0	0.0	13.0	2.0	0.0	0.0	0.0	0.0	1.0	0.0	1.0	0.0	15.5	35.0	0.0	0.5	6.5	0.0
755	119.0	1058.0	80.0	0.0	14.0	112.0	58.0	0.0	0.0	0.0	5.0	1.0	1.0	1.0	0.0	0.0	0.0	0.0	0.0	0.0	0.0	1.0	0.0	0.0	0.0	4.0	0.0	0.0	0.0	2.0	0.0	3.0	0.0	4.0	0.0	1.0	0.0	0.0	0.0	1.0	9.0	0.0	0.0	8.0	15.0	0.0	2.0	5.0	0.0
756	120.0	1067.0	133.5	0.0	16.0	112.0	57.0	0.0	0.0	0.0	4.5	1.0	0.0	1.0	0.0	0.0	0.0	0.0	0.0	0.0	0.5	2.0	0.0	0.0	0.0	0.0	0.0	0.0	0.0	0.5	0.0	2.0	0.0	3.0	0.0	1.0	0.0	0.0	0.0	0.0	3.0	0.0	0.0	16.0	28.0	0.0	0.0	7.0	1.0
757	118.0	1109.0	142.5	0.0	11.5	120.5	52.0	0.0	0.0	0.0	1.5	2.0	1.0	0.0	0.0	9.0	0.0	0.5	0.0	0.0	0.0	2.0	0.0	0.0	0.0	0.0	0.0	0.0	0.0	0.5	0.0	5.5	1.0	26.0	2.5	0.0	0.0	0.0	0.0	1.0	0.0	0.0	0.5	0.0	1.5	0.0	1.0	12.0	0.5
758	122.0	466.0	120.0	0.0	15.0	118.5	55.5	0.0	0.0	0.0	9.0	1.0	0.5	1.0	0.0	0.0	0.0	0.0	0.0	0.0	1.0	2.0	0.0	0.0	0.0	2.0	0.0	0.0	0.0	0.0	0.0	2.0	0.0	2.0	1.0	1.0	0.0	0.0	0.0	0.0	1.0	0.0	0.0	7.0	18.5	0.0	1.0	7.0	1.0
759	126.0	609.0	132.0	0.0	15.0	114.0	57.0	0.0	0.0	0.0	0.0	0.0	0.0	0.0	0.0	1.0	0.0	0.0	0.0	0.0	0.0	0.0	0.0	0.0	0.0	0.0	0.0	0.0	0.0	0.0	0.0	2.5	0.0	3.5	0.0	0.0	0.0	0.0	0.0	0.0	0.0	0.0	0.0	5.5	7.5	0.0	0.0	4.0	0.0
760	124.0	805.0	125.0	0.0	15.0	115.0	56.0	0.0	0.0	0.0	0.0	1.0	0.0	0.0	0.0	2.0	0.0	0.0	0.0	0.0	0.0	0.0	0.0	0.0	0.0	0.0	0.0	0.0	0.0	0.0	0.0	6.0	1.0	9.0	2.0	0.0	0.0	0.0	0.0	1.0	0.0	0.0	0.0	10.0	24.0	0.0	1.0	13.0	0.0
761	119.0	916.0	149.0	0.0	14.0	112.0	56.0	0.0	0.0	0.0	1.0	1.0	0.0	0.0	0.0	0.0	0.0	0.0	0.0	0.0	0.0	0.0	0.0	0.0	0.0	0.0	0.0	0.0	0.0	0.0	0.0	1.0	1.0	6.0	0.0	0.0	0.0	0.0	0.0	0.0	0.0	0.0	0.0	14.0	25.0	0.0	1.0	10.0	1.0
762	120.0	1272.0	91.0	0.0	16.0	116.0	58.0	0.0	0.0	0.0	0.0	1.0	0.0	0.0	0.0	2.0	0.0	0.0	0.0	0.0	0.0	0.0	0.0	0.0	0.0	0.0	0.0	0.0	0.0	0.0	0.0	4.0	0.0	2.0	0.0	0.0	0.0	0.0	0.0	0.0	0.0	0.0	0.0	3.0	3.0	0.0	0.0	2.0	0.0
763	127.0	1367.0	130.5	0.0	15.0	114.0	59.0	0.0	0.0	0.0	0.0	1.0	0.0	0.0	0.0	1.0	0.0	0.0	0.0	0.0	0.0	0.0	0.0	0.0	0.0	0.0	0.0	0.0	0.0	0.0	0.0	3.0	0.0	13.0	1.0	1.0	0.0	0.0	0.0	2.0	0.0	0.0	0.0	7.5	14.0	0.0	1.0	22.0	1.0
764	122.0	228.0	121.5	0.0	15.5	121.0	61.0	0.0	0.0	0.0	0.0	0.0	0.0	0.0	0.0	0.0	0.0	0.0	0.0	0.0	0.0	0.0	0.0	0.0	0.0	0.0	0.0	0.0	0.0	0.0	0.0	3.0	0.0	4.0	1.0	0.0	0.0	0.0	0.0	0.0	0.0	0.0	0.0	1.0	3.5	0.0	0.0	8.0	1.0
765	120.0	406.0	118.0	0.0	15.0	118.0	59.0	0.0	0.0	1.0	32.0	5.0	1.0	3.0	1.0	0.0	0.0	0.0	0.0	0.0	8.0	15.0	0.0	0.0	0.0	11.0	0.0	0.0	0.0	0.0	0.0	3.0	1.0	4.0	0.0	0.0	0.0	0.0	0.0	0.0	2.0	0.0	0.0	0.0	1.0	0.0	2.0	14.0	0.0
766	121.0	458.0	127.0	0.0	17.0	114.0	56.0	0.0	0.0	0.0	2.0	1.0	0.0	0.0	0.0	0.0	0.0	0.0	0.0	0.0	1.0	2.0	0.0	0.0	0.0	1.0	0.0	0.0	0.0	4.0	0.0	3.0	0.0	12.0	0.0	0.0	0.0	0.0	0.0	0.0	0.0	0.0	0.0	13.0	27.0	0.0	2.0	5.0	0.0
767	124.0	911.0	148.0	0.0	14.5	113.0	58.0	0.0	0.0	0.0	3.0	1.0	0.0	0.0	0.0	0.0	0.0	0.0	0.0	0.0	0.0	0.0	0.0	0.0	0.0	0.0	0.0	0.0	1.0	0.0	0.0	4.0	0.0	6.0	1.0	0.0	1.0	0.0	0.0	1.0	1.0	0.0	0.0	38.0	59.5	0.0	1.0	13.5	1.0
768	120.0	942.0	148.5	0.0	14.0	116.0	63.0	0.0	0.0	0.0	2.0	1.5	0.0	0.0	0.0	0.0	0.0	0.0	0.0	0.0	1.5	4.0	0.0	0.0	0.0	0.0	0.0	0.0	0.0	1.0	0.0	1.0	0.0	18.0	1.0	1.0	0.0	0.0	0.0	0.0	3.5	0.0	0.0	23.0	47.0	0.0	2.0	5.0	0.5
769	119.0	986.0	117.0	0.0	18.0	114.0	55.5	0.0	0.0	0.0	0.0	0.5	0.0	0.0	0.0	0.0	0.0	0.0	0.0	0.0	1.5	2.0	0.0	0.0	0.0	0.0	0.0	0.0	0.0	2.0	0.0	0.5	0.0	1.0	0.0	1.5	0.0	0.0	0.0	0.0	0.0	0.0	0.0	0.0	1.0	0.0	1.0	3.5	0.0
770	121.0	994.0	150.0	0.0	15.0	117.0	56.0	0.0	0.0	0.0	2.0	1.0	0.0	0.0	0.0	0.0	0.0	0.0	0.0	0.0	0.0	1.0	0.0	0.0	0.0	0.0	0.0	0.0	0.0	1.0	0.0	1.0	0.0	2.0	0.0	0.0	0.0	0.0	0.0	0.0	0.0	0.0	0.0	0.0	1.0	0.0	1.0	3.0	1.0
771	121.0	1002.0	161.0	0.0	15.0	113.0	55.5	0.0	0.0	0.0	5.0	1.5	1.0	0.0	0.0	0.0	0.5	1.5	0.0	0.0	16.5	1.0	0.0	0.0	0.0	1.0	0.0	0.0	0.0	16.0	0.0	7.5	0.5	8.5	1.0	0.0	0.0	0.5	0.0	0.0	0.0	1.0	0.0	0.0	1.0	0.0	10.5	12.5	0.5
772	121.0	1093.0	144.0	0.0	15.0	115.0	58.0	0.0	0.0	0.0	0.0	1.0	1.0	0.0	0.0	8.0	0.0	1.0	0.0	0.0	0.0	0.0	0.0	0.0	0.0	0.0	0.0	0.0	0.0	0.0	0.0	5.0	0.0	13.0	3.0	0.0	0.0	0.0	0.0	1.0	0.0	0.0	0.0	0.0	1.0	0.0	0.0	8.0	0.0
773	125.0	1180.0	120.0	0.0	15.0	120.0	59.0	0.0	0.0	0.0	1.0	0.0	0.0	1.0	0.0	0.0	0.0	0.0	0.0	0.0	1.0	7.0	0.0	0.0	0.0	0.0	0.0	0.0	0.0	0.0	0.0	1.0	0.0	4.0	0.0	1.0	0.0	0.0	0.0	0.0	0.0	0.0	0.0	13.0	28.0	0.0	1.0	9.0	0.0
774	120.0	1215.0	161.0	0.0	14.0	118.0	57.0	0.0	0.0	0.0	0.0	0.0	1.0	0.0	0.0	2.0	0.0	1.0	0.0	0.0	0.0	0.0	0.0	0.0	0.0	0.0	0.0	0.0	0.0	0.0	0.0	6.0	0.0	8.0	0.0	0.0	0.0	0.0	0.0	0.0	0.0	0.0	0.0	30.0	55.0	0.0	0.0	19.0	0.0
775	121.0	1331.0	115.0	0.0	14.5	118.0	57.0	0.0	0.0	0.0	2.0	1.0	0.0	1.0	0.0	0.0	0.0	1.0	0.0	0.0	1.0	1.0	0.0	0.0	0.0	0.0	0.0	0.0	0.0	9.0	0.0	3.0	0.0	6.0	1.0	2.0	0.0	0.0	0.0	0.0	0.0	0.0	0.0	6.0	9.0	0.0	1.0	9.0	0.0
776	122.0	704.0	124.0	0.0	14.0	123.0	60.0	0.0	0.0	0.0	6.0	0.0	0.0	0.0	0.0	0.0	0.0	0.0	0.0	0.0	22.0	1.0	0.0	0.0	0.0	0.0	0.0	0.0	0.0	2.0	0.0	2.0	0.0	4.0	0.0	2.0	0.0	0.0	0.0	0.0	0.0	1.0	0.0	1.0	3.0	0.0	0.0	5.0	0.0
777	122.0	816.0	181.0	0.0	14.5	117.5	56.5	0.0	0.0	0.0	0.0	1.0	1.0	0.0	0.0	16.5	0.0	0.0	0.0	0.0	0.0	0.0	0.0	0.0	0.0	0.0	0.0	0.0	0.0	0.0	0.0	4.0	0.5	6.0	2.0	0.0	0.0	0.0	0.0	1.0	0.0	0.0	0.0	0.0	0.0	0.0	0.5	10.5	0.5
778	123.0	853.0	111.0	0.0	15.0	115.0	60.5	0.0	0.0	0.0	3.5	1.0	0.0	0.0	0.0	0.0	0.0	0.0	0.0	0.0	1.0	1.0	0.0	0.0	0.0	0.0	0.0	0.0	0.0	0.0	0.0	1.0	0.0	3.0	1.0	1.0	0.0	0.0	0.0	0.0	0.0	0.0	0.0	10.0	32.0	0.0	1.0	6.0	0.0
779	121.0	924.0	139.0	0.0	14.0	119.0	54.0	0.0	0.0	0.0	1.0	0.0	0.0	1.0	0.0	0.0	0.0	0.0	0.0	0.0	1.0	0.0	0.0	0.0	0.0	0.0	0.0	0.0	0.0	2.0	0.0	1.0	0.0	2.0	0.0	1.0	0.0	0.0	0.0	0.0	0.0	0.0	0.0	5.0	7.0	0.0	0.0	3.0	1.0
780	123.0	1017.0	109.0	0.0	16.0	113.0	59.5	0.0	0.0	0.0	3.0	0.0	0.0	1.0	0.0	0.0	0.0	1.0	0.0	0.0	1.0	4.0	0.0	0.0	0.0	0.0	0.0	0.0	0.0	4.5	0.0	2.0	0.0	6.0	1.0	1.0	0.0	0.0	0.0	0.0	0.0	0.0	0.0	15.0	29.5	0.0	3.0	6.0	0.0
781	121.0	1105.0	134.0	0.0	16.0	114.0	53.0	0.0	0.0	0.0	0.0	1.0	0.0	0.0	0.0	1.0	0.0	0.0	0.0	0.0	0.0	0.0	0.0	0.0	0.0	0.5	0.0	0.0	0.0	0.0	0.0	2.5	1.0	14.5	0.5	0.0	0.0	0.0	0.0	1.0	0.0	0.0	0.0	10.0	20.5	0.0	1.0	8.5	1.0
782	122.0	1222.0	140.0	0.0	16.0	117.0	59.5	0.0	0.0	0.0	0.0	0.5	0.0	0.0	0.0	1.5	0.0	1.0	0.0	0.0	0.0	0.0	0.0	0.0	0.0	0.0	0.0	0.0	0.0	0.0	0.0	7.0	0.5	4.0	0.0	0.0	0.0	0.0	0.0	0.0	0.0	1.0	0.0	3.5	9.5	0.0	0.0	5.5	1.0
783	122.0	1356.0	133.0	0.0	14.0	119.0	55.0	0.0	0.0	0.0	0.0	0.0	0.0	0.0	0.0	0.0	0.0	0.0	0.0	0.0	0.0	0.0	0.0	0.0	0.0	0.0	0.0	0.0	0.0	0.0	0.0	2.0	0.0	5.5	0.0	0.0	0.0	0.0	0.0	0.0	0.0	0.0	0.0	2.0	2.0	0.0	0.0	8.0	0.5
784	124.0	70.0	113.0	0.0	17.0	115.0	58.0	0.0	0.0	0.0	11.0	1.0	0.0	1.0	0.0	0.0	0.0	0.0	0.0	0.0	1.0	1.0	0.0	0.0	0.0	1.0	0.0	0.0	0.0	0.0	0.0	1.0	1.0	2.0	0.0	1.0	0.0	0.0	0.0	0.0	0.0	0.0	0.0	17.0	35.0	0.0	1.0	7.0	1.0
785	124.0	348.0	134.0	0.0	15.0	119.0	60.0	0.0	0.0	0.0	1.0	0.0	0.0	0.0	0.0	0.0	0.0	0.0	0.0	0.0	0.0	2.0	0.0	0.0	0.0	0.0	0.0	0.0	0.0	0.0	0.0	1.0	0.0	3.0	0.0	1.0	0.0	0.0	0.0	0.0	0.0	0.0	0.0	13.0	23.0	0.0	0.0	5.0	1.0
786	123.0	393.0	192.0	0.0	15.0	112.0	56.5	0.0	0.0	1.0	22.5	2.0	0.0	1.0	0.0	0.0	0.0	0.0	0.0	0.0	1.0	3.5	0.0	0.0	0.0	4.0	0.0	0.0	0.0	0.0	0.0	1.5	0.0	2.0	0.0	0.0	0.0	0.0	0.0	0.0	0.0	0.0	0.0	5.5	20.5	0.0	1.0	6.0	0.0
787	123.0	400.0	125.0	0.0	16.0	117.0	59.0	0.0	0.0	0.0	17.0	1.0	0.0	1.0	0.0	0.0	0.0	0.0	0.0	0.0	2.0	9.0	0.0	0.0	0.0	2.0	0.0	0.0	0.0	0.0	0.0	1.0	0.0	2.0	1.0	1.0	0.0	0.0	0.0	0.0	0.0	0.0	0.0	1.0	3.0	0.0	1.0	11.0	1.0
788	124.0	762.0	115.5	0.0	14.0	116.0	58.5	0.0	0.0	0.0	3.0	0.0	0.0	1.0	0.0	0.0	0.0	0.0	0.0	0.0	1.0	2.0	0.0	0.0	0.0	0.0	0.0	0.0	0.0	1.0	0.0	2.0	0.0	4.0	0.0	0.0	0.0	0.0	0.0	0.0	0.0	0.0	0.0	14.5	23.0	0.0	2.0	5.5	0.0
789	122.0	823.0	205.0	0.0	15.5	115.0	52.5	0.0	0.5	0.0	0.0	1.0	0.0	0.0	0.0	3.5	0.0	0.5	0.0	0.0	1.0	0.0	0.0	0.0	0.0	0.5	0.0	0.0	0.0	0.0	0.0	5.5	1.5	10.5	2.0	0.0	0.0	0.0	0.0	3.5	0.0	0.0	0.0	1.0	1.0	0.0	0.5	14.0	0.0
790	125.0	840.0	145.0	0.0	14.0	115.0	59.0	0.0	0.0	0.0	0.0	1.0	0.0	0.0	0.0	2.0	0.0	0.0	0.0	0.0	0.0	0.0	0.0	0.0	0.0	0.0	0.0	0.0	0.0	0.0	0.0	4.0	1.0	25.0	2.0	0.0	0.0	0.0	0.0	1.0	0.0	0.0	0.0	7.0	12.0	0.0	1.0	10.0	1.0
791	124.0	862.0	120.5	0.0	15.5	111.0	59.0	0.0	0.0	1.0	7.0	1.0	0.0	0.0	0.0	0.0	0.0	0.0	0.0	0.0	2.0	2.0	0.0	0.0	0.0	1.0	0.0	0.0	0.0	0.0	0.0	2.0	0.0	2.0	1.0	0.0	0.0	0.0	0.0	1.0	2.0	0.0	0.0	29.0	55.5	0.0	1.0	8.5	0.0
792	122.0	932.0	137.0	0.0	15.0	114.0	58.0	0.0	0.0	0.0	3.0	0.0	0.0	0.0	0.0	0.0	0.0	0.0	1.0	0.0	1.0	2.0	0.0	0.0	0.0	0.0	0.0	0.0	0.0	12.0	0.0	4.0	0.0	18.0	2.0	0.0	0.0	1.0	0.0	0.0	0.0	0.0	0.0	22.0	46.0	0.0	6.0	9.0	0.0
793	126.0	1053.0	130.0	0.0	15.0	121.0	58.0	0.0	0.0	0.0	1.0	1.0	0.0	0.0	0.0	1.0	0.0	0.0	0.0	0.0	0.0	0.0	0.0	0.0	0.0	1.0	0.0	0.0	0.0	0.0	0.0	4.0	0.0	8.0	2.0	0.0	0.0	0.0	0.0	1.0	1.0	0.0	0.0	26.0	45.0	0.0	1.0	14.0	1.0
794	123.0	1085.0	153.0	0.0	15.0	121.0	60.0	0.0	0.0	0.0	0.0	1.0	1.0	0.0	0.0	14.0	0.0	1.0	0.0	0.0	0.0	0.0	0.0	0.0	0.0	1.0	0.0	0.0	0.0	0.0	0.0	4.0	1.0	28.0	2.0	0.0	0.0	0.0	0.0	0.0	0.0	0.0	0.0	0.0	0.0	0.0	1.0	8.0	1.0
795	122.0	1121.0	145.0	0.0	20.0	127.0	60.0	0.0	0.0	0.0	0.0	2.0	2.0	0.0	0.0	5.0	0.0	0.0	0.0	0.0	1.0	0.0	0.0	0.0	0.0	0.0	0.0	0.0	0.0	0.0	0.0	7.0	0.0	7.0	2.0	0.0	0.0	0.0	0.0	2.0	0.0	0.0	2.0	1.0	0.0	0.0	0.0	14.0	1.0
796	122.0	1266.0	174.0	0.0	14.0	121.0	48.0	0.0	0.0	0.0	0.0	1.0	3.0	0.0	0.0	0.0	0.0	1.0	0.0	0.0	0.0	0.0	0.0	0.0	0.0	0.0	0.0	0.0	0.0	0.0	0.0	2.0	0.0	7.0	0.0	0.0	0.0	0.0	0.0	0.0	0.0	0.0	0.0	0.0	0.0	0.0	0.0	7.0	0.0
797	124.0	1314.0	157.0	0.0	15.0	117.0	62.0	0.0	0.0	0.0	0.0	0.0	1.0	0.0	0.0	1.0	0.0	1.0	0.0	0.0	0.0	0.0	0.0	0.0	0.0	0.0	0.0	0.0	0.0	0.0	0.0	3.0	0.0	7.0	1.0	0.0	0.0	0.0	0.0	0.0	0.0	0.0	0.0	3.0	8.0	0.0	1.0	10.0	0.0
798	126.0	1340.0	130.0	0.0	16.0	115.0	58.0	0.0	0.0	0.0	4.0	1.0	0.0	0.0	0.0	0.0	0.0	0.0	0.0	0.0	1.0	3.0	0.0	0.0	0.0	0.0	0.0	0.0	0.0	1.0	0.0	3.0	0.0	6.0	0.0	2.0	0.0	0.0	0.0	0.0	0.0	0.0	0.0	46.0	50.0	0.0	1.0	9.0	0.0
799	127.0	100.0	116.0	0.0	15.0	116.0	58.0	0.0	0.0	0.0	1.0	2.0	0.0	0.0	0.0	0.0	0.0	0.0	0.0	0.0	1.0	3.0	0.0	0.0	0.0	1.0	0.0	0.0	0.0	0.0	0.0	1.0	2.0	3.0	0.0	0.0	0.0	0.0	0.0	0.0	1.0	0.0	0.0	1.0	3.0	0.0	0.0	4.0	1.0
800	126.0	210.0	152.5	0.0	14.0	114.5	57.0	0.0	0.0	0.0	0.0	0.0	0.0	0.0	0.0	0.0	0.0	0.0	0.0	0.0	0.0	0.0	0.0	0.0	0.0	0.0	0.0	0.0	0.0	0.0	0.0	2.0	1.0	2.5	0.0	0.0	0.0	0.0	0.0	0.0	0.0	0.0	0.0	8.5	15.0	0.0	0.0	2.5	0.5
801	129.0	338.0	139.0	0.0	14.0	115.0	57.0	0.0	0.0	0.0	0.0	0.0	0.0	0.0	0.0	0.0	0.0	0.0	0.0	0.0	0.0	0.0	0.0	0.0	0.0	0.0	0.0	0.0	0.0	0.0	0.0	2.0	0.0	3.0	0.0	0.0	0.0	0.0	0.0	0.0	0.0	0.0	0.0	3.0	6.0	0.0	0.0	7.0	0.0
802	124.0	746.0	151.5	0.0	15.5	114.5	55.5	0.0	0.0	0.0	10.0	2.0	0.0	0.0	1.0	0.0	0.0	0.0	0.0	0.0	1.0	6.0	0.0	0.0	0.0	4.0	0.0	0.0	0.0	0.0	0.0	3.5	0.0	6.0	1.0	1.0	0.0	0.0	0.0	0.0	1.0	0.0	0.0	0.0	0.5	0.0	10.5	20.5	1.0
803	123.0	902.0	118.0	0.0	17.0	115.0	57.0	0.0	0.0	0.0	2.0	1.0	0.0	0.0	0.0	2.5	0.0	0.0	0.0	0.0	0.0	1.0	0.0	0.0	0.0	0.0	0.0	0.0	1.0	0.0	0.0	6.0	0.5	2.5	2.0	0.0	1.0	0.0	0.0	1.0	1.0	0.0	0.0	0.0	1.0	0.0	1.0	11.0	1.0
804	126.0	938.0	112.0	0.0	15.0	111.5	55.0	0.0	0.0	0.0	4.0	1.0	0.0	0.5	0.0	0.0	0.0	0.0	0.0	0.0	0.5	0.5	0.0	0.0	0.0	0.0	0.0	0.0	0.0	5.5	0.0	3.0	0.0	27.0	1.0	0.0	0.0	0.0	0.0	0.0	0.0	0.0	0.0	28.0	47.5	0.0	2.0	9.0	0.0
805	124.0	946.0	190.5	0.0	15.5	110.0	61.0	0.0	0.0	0.0	2.5	2.0	0.0	0.0	0.0	0.0	0.0	0.0	0.0	0.0	3.5	4.0	0.0	0.0	0.0	0.0	0.0	0.0	0.0	2.0	0.0	0.0	0.0	7.0	0.0	1.0	0.0	0.0	0.0	0.0	1.0	0.0	0.0	6.5	12.5	0.0	1.5	4.0	1.0
806	125.0	1041.0	137.0	0.0	15.0	121.0	59.0	0.0	0.0	0.0	0.0	1.0	0.0	0.0	0.0	1.0	0.0	0.0	0.0	0.0	0.0	0.0	0.0	0.0	0.0	0.0	0.0	0.0	0.0	0.0	0.0	2.0	0.0	6.0	1.0	0.0	0.0	0.0	0.0	1.0	0.0	0.0	0.0	36.0	65.0	0.0	1.0	12.0	0.0
807	129.0	1305.0	153.0	0.0	14.0	117.0	57.0	0.0	0.0	0.0	0.0	0.0	1.0	0.0	0.0	1.0	0.0	0.0	0.0	0.0	0.0	0.0	0.0	0.0	0.0	0.0	0.0	0.0	0.0	0.0	0.0	2.0	0.0	4.0	0.0	0.0	0.0	0.0	0.0	1.0	0.0	0.0	0.0	7.0	14.0	0.0	0.0	9.0	0.0
808	130.0	1317.0	139.5	0.0	15.0	115.0	57.5	0.0	0.0	0.0	0.0	1.0	1.0	0.0	0.0	2.0	0.0	1.0	0.0	0.0	0.0	0.0	0.0	0.0	0.0	0.0	0.0	0.0	0.0	0.0	0.0	5.0	0.0	5.5	0.0	0.0	0.0	0.0	0.0	1.0	0.0	0.0	0.0	1.0	2.0	0.0	0.0	10.5	0.0
809	127.0	93.0	110.0	0.0	15.0	111.0	57.0	0.0	0.0	0.0	1.0	1.0	0.0	0.0	0.0	0.0	0.0	0.0	0.0	0.0	0.0	1.0	0.0	0.0	0.0	0.0	0.0	0.0	0.0	0.0	0.0	1.0	1.0	2.0	0.0	0.0	0.0	0.0	0.0	0.0	1.0	0.0	0.0	17.0	23.0	0.0	0.0	3.0	0.0
810	126.0	448.0	114.0	0.0	12.0	116.0	55.0	0.0	0.0	0.0	5.0	1.0	0.0	0.0	0.0	0.0	0.0	0.0	0.0	0.0	3.0	3.0	0.0	0.0	0.0	3.0	0.0	0.0	0.0	0.0	0.0	4.0	0.0	8.0	1.0	0.0	0.0	0.0	0.0	0.0	1.0	2.0	0.0	26.0	60.0	0.0	1.0	8.0	0.0
811	124.0	953.0	117.0	0.0	13.0	116.0	61.0	0.0	0.0	0.0	1.0	1.0	0.0	0.0	0.0	0.0	0.0	0.0	0.0	0.0	1.0	2.0	0.0	0.0	0.0	0.0	0.0	0.0	0.0	6.0	0.0	1.0	0.0	12.0	0.0	1.0	0.0	0.0	0.0	0.0	0.0	0.0	0.0	13.0	24.0	0.0	1.0	5.0	1.0
812	127.0	983.0	112.0	0.0	15.0	118.0	60.0	0.0	0.0	0.0	1.5	0.0	0.0	0.0	0.0	0.0	0.0	0.0	0.0	0.0	0.5	1.0	0.0	0.0	0.0	0.0	0.0	0.0	0.0	2.0	0.0	2.0	0.0	3.0	0.0	0.0	0.0	0.0	0.0	0.0	0.0	0.0	0.0	22.5	46.0	0.0	1.0	8.0	0.5
813	126.0	1078.0	151.0	0.0	17.0	117.0	59.0	0.0	0.0	0.0	0.0	1.0	1.0	0.0	0.0	3.0	0.0	1.0	0.0	0.0	0.0	0.0	0.0	0.0	0.0	0.0	0.0	0.0	0.0	0.0	0.0	4.0	0.0	7.0	1.0	0.0	0.0	0.0	0.0	1.0	1.0	0.0	0.0	16.0	33.0	0.0	1.0	14.0	1.0
814	125.0	1099.0	114.5	0.0	14.0	121.0	62.5	0.0	0.0	0.0	0.0	1.0	0.0	0.0	0.0	3.0	0.0	0.0	0.0	0.0	0.0	0.0	0.0	0.0	0.0	0.0	0.0	0.0	0.0	0.0	0.0	3.0	0.0	16.0	0.5	0.0	0.0	0.0	0.0	0.0	0.0	0.0	0.0	32.0	53.5	0.0	1.0	7.5	0.5
815	124.0	1116.0	96.0	0.0	15.5	115.0	55.5	0.0	0.0	0.0	0.0	2.0	0.0	0.0	0.0	8.5	0.0	0.0	0.0	0.0	0.0	0.0	0.0	0.0	0.0	1.0	0.0	0.0	0.0	0.0	0.0	7.5	1.0	11.5	2.0	0.0	0.0	0.0	0.0	1.0	0.0	0.0	0.5	1.0	1.0	0.0	0.0	18.5	1.0
816	126.0	438.0	88.0	0.0	17.0	116.0	54.0	0.0	0.0	3.0	16.0	2.0	0.0	0.0	0.0	0.0	0.0	0.0	0.0	0.0	1.0	5.0	0.0	0.0	0.0	2.0	0.0	0.0	0.0	0.0	0.0	3.0	0.0	4.0	0.0	1.0	0.0	0.0	0.0	0.0	1.0	0.0	0.0	16.0	36.0	0.0	2.0	10.0	0.0
817	126.0	784.0	123.0	0.0	14.0	108.0	60.0	0.0	0.0	0.0	3.0	1.0	1.0	1.0	0.0	0.0	0.0	0.0	0.0	0.0	1.0	1.0	0.0	0.0	0.0	0.0	0.0	0.0	0.0	1.0	0.0	2.0	0.0	4.0	1.0	0.0	0.0	0.0	0.0	0.0	1.0	0.0	0.0	26.0	49.0	0.0	2.0	8.0	1.0
818	125.0	967.0	118.0	0.0	13.5	118.5	61.0	0.0	0.0	0.0	8.0	2.0	1.0	0.5	0.0	0.0	0.0	0.5	0.0	0.0	2.0	8.5	0.0	0.0	0.0	0.0	0.0	0.0	0.0	32.5	0.5	3.5	0.0	7.0	1.0	0.0	0.0	0.0	0.0	0.0	0.0	0.0	0.0	1.5	2.0	0.0	2.5	9.0	0.0
819	127.0	1031.0	124.5	0.0	15.5	113.0	60.0	0.0	0.0	0.0	1.0	0.0	0.0	0.0	0.0	0.0	0.0	0.0	0.0	0.0	0.0	1.0	0.0	0.0	0.0	0.0	0.0	0.0	0.0	0.0	0.0	1.0	0.0	7.0	0.0	0.0	0.0	0.0	0.0	0.0	0.0	0.0	0.0	22.5	45.5	0.0	1.0	8.0	0.0
820	127.0	1126.0	127.0	0.0	15.0	114.5	56.0	0.0	0.0	0.0	0.0	1.0	1.0	0.0	0.0	1.0	0.0	0.0	0.0	0.0	0.0	0.0	0.0	0.0	0.0	0.0	0.0	0.0	0.0	0.0	0.0	2.0	0.0	18.0	1.0	0.0	0.0	0.0	0.0	0.0	0.0	0.0	0.0	27.5	56.0	0.0	1.0	19.5	1.0
821	128.0	1216.0	116.0	0.0	14.0	111.0	59.0	0.0	0.0	0.0	0.0	0.0	0.0	0.0	0.0	2.0	0.0	1.0	0.0	0.0	0.0	0.0	0.0	0.0	0.0	0.0	0.0	0.0	0.0	0.0	0.0	4.0	0.0	8.0	1.0	0.0	0.0	0.0	0.0	1.0	0.0	0.0	0.0	6.0	11.0	0.0	1.0	18.0	1.0
822	127.0	108.0	149.5	0.0	14.5	115.0	58.5	0.0	0.0	0.0	1.0	0.0	0.0	0.0	0.0	0.0	0.0	0.0	0.0	0.0	0.5	2.0	0.0	0.0	0.0	0.0	0.0	0.0	0.0	0.0	0.0	0.0	2.0	2.0	0.0	0.0	0.0	0.0	0.0	0.0	1.0	0.0	0.0	6.5	18.0	0.0	1.0	7.0	1.0
823	126.0	139.0	131.0	0.0	15.0	113.0	60.0	0.0	0.0	0.0	1.0	0.0	0.0	0.0	0.0	0.0	0.0	0.0	0.0	0.0	0.0	0.0	0.0	0.0	0.0	0.0	0.0	0.0	0.0	0.0	0.0	0.0	10.0	3.0	0.0	1.0	0.0	0.0	0.0	0.0	0.0	0.0	0.0	15.0	23.0	0.0	1.0	2.0	1.0
824	128.0	147.0	128.5	0.0	15.0	114.0	57.5	0.0	0.0	0.0	0.0	0.0	0.0	0.0	0.0	1.0	0.0	0.0	0.0	0.0	0.0	0.0	0.0	0.0	0.0	0.0	0.0	0.0	0.0	0.0	0.0	3.0	26.0	7.0	1.0	0.0	0.0	0.0	0.0	0.0	0.0	0.0	0.0	3.5	6.0	0.0	0.0	6.5	1.0
825	130.0	698.0	109.5	0.0	14.0	111.0	58.5	0.0	0.0	0.0	4.5	0.0	0.0	1.0	0.0	0.0	0.0	0.0	0.0	0.0	10.0	5.5	0.0	0.0	0.0	0.0	0.0	0.0	0.0	0.0	0.0	1.5	1.0	3.0	0.0	0.0	0.0	0.0	0.0	0.0	0.0	0.0	1.0	5.5	6.5	0.0	6.0	16.0	0.0
826	126.0	895.0	107.0	0.0	18.5	106.5	59.0	0.0	0.0	0.0	1.5	0.5	0.0	0.0	0.0	3.5	1.0	2.0	0.5	0.0	1.5	1.0	0.0	0.0	0.0	0.0	0.0	0.0	0.0	1.5	0.0	5.5	1.5	5.0	1.0	0.0	0.0	0.0	0.0	1.0	2.0	0.0	0.5	0.0	1.5	0.0	2.5	14.0	0.5
827	128.0	927.0	133.0	0.0	17.0	111.0	55.0	0.0	0.0	0.0	1.0	0.0	0.0	0.0	0.0	0.0	0.0	0.0	0.0	0.0	0.0	0.0	0.0	0.0	0.0	0.0	0.0	0.0	0.0	0.0	0.0	2.0	0.0	11.5	0.0	0.0	0.0	0.0	0.0	0.5	0.0	0.0	0.0	32.5	53.0	0.0	1.0	7.0	1.0
828	126.0	957.0	78.0	0.0	11.0	119.0	47.0	0.0	0.0	0.0	5.0	3.0	1.0	2.0	0.0	0.0	0.0	0.0	0.0	0.0	3.0	2.0	0.0	0.0	0.0	0.0	0.0	0.0	0.0	5.0	0.0	3.0	0.0	9.0	1.0	0.0	0.0	0.0	0.0	0.0	1.0	0.0	0.0	17.0	30.0	0.0	1.0	6.0	1.0
829	130.0	974.0	133.0	0.0	16.0	114.0	58.0	0.0	0.0	0.0	2.0	0.0	0.0	0.0	0.0	0.0	0.0	0.0	0.0	0.0	1.0	6.0	0.0	0.0	0.0	0.0	0.0	0.0	0.0	4.0	0.0	2.0	0.0	6.0	1.0	1.0	0.0	0.0	0.0	0.0	0.0	0.0	0.0	29.0	47.5	0.0	1.0	6.0	1.0
830	126.0	1109.0	154.5	0.0	17.5	102.5	57.5	0.0	0.0	0.0	0.0	2.0	0.0	0.0	0.0	6.0	0.5	0.5	0.0	0.0	0.0	0.0	0.0	0.0	0.0	0.5	0.0	0.0	0.0	0.0	0.0	3.0	1.0	13.5	2.0	0.0	0.0	0.0	0.0	1.0	1.0	0.0	0.0	1.0	0.5	0.0	0.0	8.0	0.5
831	127.0	1334.0	158.0	0.0	14.5	115.5	59.0	0.0	0.0	0.0	1.0	1.0	0.0	1.0	0.0	0.0	0.0	0.0	0.0	0.0	1.0	3.5	0.0	0.0	0.0	0.0	0.0	0.0	0.0	0.0	0.0	1.0	0.0	5.5	0.0	1.0	0.0	0.0	0.0	0.0	0.0	0.0	0.0	17.5	38.0	0.0	1.0	5.0	0.0
832	128.0	83.0	116.0	0.0	14.0	117.0	60.0	0.0	0.0	0.0	2.0	0.0	0.0	2.0	0.0	0.0	0.0	0.0	0.0	0.0	0.0	1.0	0.0	0.0	0.0	0.0	0.0	0.0	0.0	0.0	0.0	0.0	0.0	1.0	0.0	1.0	0.0	0.0	0.0	0.0	0.0	0.0	0.0	18.0	29.0	0.0	0.0	4.0	1.0
833	126.0	824.0	112.0	0.0	16.5	109.5	45.5	0.0	0.0	0.0	0.0	0.5	0.5	0.0	0.0	9.0	0.5	0.0	0.0	0.0	0.5	0.0	0.0	0.0	0.0	0.0	0.0	0.0	0.0	0.0	0.0	7.0	0.5	18.5	0.0	0.0	0.0	0.0	0.0	0.5	0.0	0.0	2.0	0.5	1.0	0.0	0.5	15.0	0.5
834	128.0	920.0	101.5	0.0	17.0	114.5	58.0	0.0	0.0	0.0	4.0	2.0	1.0	0.0	0.0	2.0	0.0	0.5	0.0	0.0	0.0	0.0	0.0	0.0	0.0	0.0	0.0	0.0	1.0	0.0	0.0	3.0	0.0	6.0	1.0	0.0	0.5	0.0	0.0	0.0	1.5	0.0	2.0	33.5	56.0	0.0	1.0	14.0	1.0
835	129.0	992.0	99.0	0.0	15.0	117.0	56.0	0.0	0.0	1.0	3.0	1.0	0.0	0.0	0.0	0.0	0.0	0.0	0.0	0.0	1.0	1.0	0.0	0.0	0.0	0.0	0.0	0.0	0.0	3.0	0.0	3.0	0.0	3.0	0.0	1.0	0.0	0.0	0.0	0.0	2.0	0.0	0.0	10.0	20.0	0.0	4.0	8.0	0.0
836	126.0	1001.0	96.5	0.0	16.5	116.5	60.0	0.0	1.0	0.0	4.0	0.0	0.0	0.0	0.0	0.0	1.0	1.0	0.0	0.0	1.5	1.0	0.0	0.0	0.0	0.5	0.0	0.0	0.5	46.5	0.0	4.0	0.5	6.0	0.5	1.5	0.0	0.0	0.0	0.0	0.0	1.5	0.0	0.0	0.5	0.0	6.0	7.0	0.0
837	126.0	1011.0	165.5	0.0	15.0	118.0	58.0	0.0	0.5	0.0	2.0	2.0	0.0	0.0	0.0	0.5	0.0	1.0	0.0	0.0	5.0	2.0	0.0	0.0	0.0	0.0	0.0	0.0	0.0	8.5	0.0	5.0	0.0	4.5	1.5	0.0	0.0	0.5	0.0	0.0	0.0	1.0	0.0	10.0	35.5	0.5	1.5	8.0	0.5
838	129.0	1069.0	166.0	0.0	17.0	116.0	56.0	0.0	0.0	0.0	0.0	1.0	1.0	0.0	0.0	2.0	0.0	0.0	0.0	0.0	0.0	0.0	0.0	0.0	0.0	0.0	0.0	0.0	0.0	0.0	0.0	4.0	0.0	5.0	1.0	0.0	0.0	0.0	0.0	1.0	0.0	0.0	0.0	25.0	48.0	0.0	0.0	12.0	1.0
839	128.0	1326.0	144.5	0.0	14.0	118.5	58.5	0.0	0.0	0.0	0.0	1.0	2.0	0.0	0.0	1.0	1.0	1.0	0.0	0.0	0.0	0.0	0.0	0.0	0.0	0.0	0.0	0.0	0.0	0.0	0.0	4.0	1.0	6.0	1.0	0.5	0.0	0.0	0.0	1.5	0.0	0.0	0.5	7.5	18.0	0.0	1.0	26.0	0.0
840	128.0	394.0	92.0	0.0	15.0	113.0	54.0	0.0	0.0	0.0	10.0	0.0	0.0	0.0	0.0	0.0	0.0	0.0	0.0	0.0	1.0	2.0	0.0	0.0	0.0	2.0	0.0	0.0	0.0	0.0	0.0	0.0	0.0	1.0	0.0	1.0	0.0	0.0	0.0	0.0	0.0	0.0	0.0	16.0	29.0	0.0	1.0	38.0	1.0
841	127.0	905.0	207.0	0.0	15.0	120.0	59.0	0.0	0.0	0.0	0.0	1.0	1.0	0.0	0.0	1.0	2.0	0.0	0.0	0.0	0.0	0.0	0.0	0.0	0.0	1.0	0.0	0.0	0.0	0.0	0.0	8.0	0.0	2.0	0.0	1.0	0.0	1.0	0.0	0.0	0.0	0.0	0.0	21.0	40.0	0.0	1.0	9.0	1.0
842	130.0	59.0	137.0	0.0	14.0	109.5	54.0	0.0	0.0	0.0	9.5	0.0	1.0	1.0	0.0	0.0	0.0	0.5	0.0	0.0	0.0	1.0	0.0	0.0	0.0	0.0	0.0	0.0	0.0	0.0	0.0	1.0	0.5	3.0	0.0	3.5	0.0	0.0	0.0	0.0	0.0	0.0	0.0	27.0	58.0	0.0	1.0	4.5	0.0
843	131.0	233.0	116.0	0.0	14.0	121.0	60.0	0.0	0.0	0.0	0.0	1.0	0.0	0.0	0.0	1.0	0.0	0.0	0.0	0.0	0.0	0.0	0.0	0.0	0.0	0.0	0.0	0.0	0.0	0.0	0.0	2.0	1.0	5.0	1.0	0.0	0.0	0.0	0.0	0.0	3.0	0.0	1.0	4.0	10.0	0.0	0.0	11.0	0.0
844	132.0	240.0	124.0	0.0	14.0	116.0	59.0	0.0	0.0	0.0	0.0	0.0	0.0	0.0	0.0	1.0	0.0	0.0	0.0	0.0	0.0	0.0	0.0	0.0	0.0	0.0	0.0	0.0	0.0	0.0	0.0	2.0	0.0	4.0	1.0	0.0	0.0	0.0	0.0	0.0	0.0	0.0	0.0	8.0	11.0	0.0	0.0	5.0	1.0
845	133.0	366.0	127.5	0.0	14.5	116.5	57.0	0.0	0.0	0.0	8.0	0.0	0.0	0.5	0.0	0.0	0.0	0.0	0.0	0.0	0.0	1.0	0.0	0.0	0.0	0.0	0.0	0.0	0.0	0.0	0.0	1.0	0.0	3.0	0.0	0.0	0.0	0.0	0.0	0.0	0.0	0.0	0.0	25.5	46.0	0.0	0.0	4.0	0.0
846	129.0	460.0	151.0	0.0	14.0	112.0	56.0	0.0	0.0	0.0	2.0	0.0	0.0	0.0	0.0	0.0	0.0	0.0	0.0	0.0	2.0	2.0	0.0	0.0	0.0	0.0	0.0	0.0	0.0	0.0	0.0	1.0	0.0	2.0	0.0	1.0	0.0	0.0	0.0	0.0	0.0	0.0	0.0	28.0	44.0	0.0	1.0	6.0	1.0
847	128.0	898.0	88.0	0.0	17.0	116.0	54.0	0.0	0.0	0.0	0.0	2.0	0.0	0.0	0.0	7.0	0.0	1.0	0.0	0.0	0.0	1.0	0.0	0.0	0.0	0.0	0.0	0.0	0.0	0.0	0.0	8.0	1.0	7.0	2.0	0.0	0.0	0.0	0.0	2.0	2.0	0.0	0.0	1.0	0.0	0.0	0.0	15.0	0.0
848	128.0	1085.0	123.5	0.0	17.5	121.0	60.5	0.0	0.5	0.0	0.0	1.0	1.5	0.0	0.0	13.5	0.0	0.0	0.0	0.0	0.0	0.0	0.0	0.0	0.0	1.0	0.0	0.0	0.0	0.0	0.0	3.0	0.0	11.0	0.0	0.0	0.0	0.0	0.0	0.0	0.0	0.0	0.5	0.0	1.0	0.0	0.0	4.0	0.0
849	131.0	387.0	125.0	0.0	14.0	112.0	58.0	0.0	0.0	0.0	6.0	1.0	0.0	0.0	0.0	0.0	0.0	0.0	0.0	0.0	0.0	2.0	0.0	0.0	0.0	1.0	0.0	0.0	0.0	0.0	0.0	1.0	0.0	2.0	1.0	0.0	0.0	0.0	0.0	0.0	1.0	0.0	0.0	39.0	67.0	0.0	1.0	5.0	0.0
850	135.0	767.0	117.5	0.0	14.0	112.0	59.0	0.0	0.0	0.0	3.0	0.0	0.0	0.0	0.0	0.0	0.0	0.0	0.0	0.0	0.0	1.0	0.0	0.0	0.0	0.0	0.0	0.0	0.0	1.0	0.0	1.0	0.0	5.0	0.0	0.0	0.0	0.0	0.0	0.0	0.0	0.0	0.0	27.5	56.5	0.0	1.0	7.0	1.0
851	132.0	824.0	149.0	0.0	13.0	114.0	54.5	0.0	0.0	0.0	0.0	1.0	0.0	0.0	0.0	1.5	0.0	1.0	0.0	0.0	0.0	0.0	0.0	0.0	0.0	0.0	0.0	0.0	0.0	0.0	0.0	2.0	1.0	35.0	2.0	0.0	0.0	0.0	0.0	1.0	0.0	0.0	0.0	17.5	31.0	0.0	0.0	10.0	1.0
852	133.0	850.0	100.5	0.0	15.0	117.5	55.5	0.0	0.0	0.0	0.0	1.0	1.0	0.0	0.0	5.0	0.0	1.0	0.0	0.0	0.0	0.0	0.0	0.0	0.0	0.0	0.0	0.0	0.0	0.0	0.0	5.0	0.0	10.0	1.0	0.0	0.0	0.0	0.0	1.0	0.0	0.0	0.0	24.5	41.0	0.0	0.0	11.0	0.0
853	133.0	904.0	90.0	0.0	15.0	116.5	60.0	0.0	0.0	0.0	0.0	1.0	0.0	0.0	0.0	1.0	0.0	1.0	0.0	0.0	0.0	0.0	0.0	0.0	0.0	0.0	1.0	0.0	0.0	0.0	0.0	3.0	0.0	6.0	2.0	0.0	0.0	0.0	0.0	1.0	0.0	0.0	0.0	36.5	63.5	0.0	0.0	11.0	1.0
854	132.0	1000.0	84.0	0.0	16.0	114.0	56.0	0.0	0.0	0.0	3.0	1.0	1.0	0.0	0.0	0.0	0.0	1.0	0.0	0.0	1.0	1.0	0.0	0.0	0.0	0.0	0.0	0.0	0.0	13.0	0.0	4.0	0.0	8.0	1.0	1.0	0.0	0.0	0.0	0.0	0.0	0.0	0.0	7.0	9.0	0.0	2.0	15.0	1.0
855	131.0	1016.0	116.0	0.0	16.0	119.5	55.5	0.0	0.0	0.0	2.5	1.0	0.0	0.0	0.0	0.0	0.0	0.5	0.0	0.0	1.0	1.0	0.0	0.0	0.0	0.0	0.0	0.0	0.0	2.0	0.0	3.0	0.0	6.0	1.0	0.0	0.0	0.0	0.0	0.0	1.0	0.0	0.0	16.5	41.0	0.0	2.0	7.0	1.0
856	130.0	1031.0	150.0	0.0	14.0	107.0	50.0	0.0	2.0	0.0	0.0	2.0	2.0	1.0	0.0	0.0	0.0	1.0	0.0	0.0	2.0	0.0	0.0	0.0	0.0	2.0	1.0	0.0	0.0	1.0	0.0	0.0	0.0	6.0	1.0	0.0	0.0	0.0	0.0	3.0	0.0	0.0	0.0	40.0	62.0	0.0	1.0	15.0	1.0
857	131.0	1103.0	146.0	0.0	14.0	115.5	60.5	0.0	0.0	0.0	0.0	1.0	1.0	0.0	0.0	3.0	0.0	0.0	0.0	0.0	0.0	0.0	0.0	0.0	0.0	0.0	0.0	0.0	0.0	0.0	0.0	3.5	0.0	8.0	1.0	0.0	0.0	0.0	0.0	0.0	0.0	0.0	0.0	6.5	8.5	0.0	0.0	10.5	1.0
858	132.0	1114.0	130.0	0.0	16.0	112.0	57.0	0.0	0.0	0.0	2.0	1.0	1.0	0.0	0.0	1.0	0.0	1.0	0.0	0.0	1.0	1.0	0.0	0.0	0.0	0.0	0.0	0.0	0.0	0.0	0.0	6.0	1.0	16.0	2.0	1.0	0.0	0.0	0.0	1.0	0.0	0.0	1.0	11.0	29.0	0.0	1.0	11.0	0.0
859	132.0	64.0	73.0	0.0	11.5	111.0	60.0	0.0	0.0	0.0	5.0	0.5	1.0	0.0	0.0	0.0	0.0	0.0	0.0	0.0	0.0	2.0	0.0	0.0	0.0	0.0	0.0	0.0	0.0	0.0	0.0	0.0	0.0	2.0	1.0	2.0	0.0	0.0	0.0	0.0	0.0	0.0	0.0	3.0	4.5	0.0	1.0	6.0	1.0
860	131.0	401.0	127.0	0.0	17.0	106.0	55.0	0.0	0.0	0.0	1.0	0.0	0.0	0.0	0.0	0.0	0.0	0.0	0.0	0.0	1.0	5.0	0.0	0.0	2.0	0.0	0.0	0.0	0.0	0.0	0.0	0.0	0.0	0.0	0.0	0.0	0.0	0.0	0.0	0.0	0.0	0.0	0.0	0.0	0.0	0.0	1.0	9.0	1.0
861	132.0	817.0	71.0	0.0	17.0	115.0	56.0	0.0	0.0	0.0	0.0	2.0	0.0	0.0	0.0	4.0	0.0	1.0	0.0	0.0	0.0	0.0	0.0	0.0	0.0	0.0	0.0	0.0	0.0	0.0	0.0	9.0	0.0	22.0	3.0	0.0	0.0	0.0	0.0	3.0	0.0	0.0	0.0	0.0	1.0	0.0	1.0	17.0	0.0
862	131.0	858.0	78.0	0.0	16.0	120.0	63.0	0.0	0.0	0.0	0.0	1.0	0.0	0.0	0.0	17.0	0.0	0.0	0.0	0.0	1.0	1.0	0.0	0.0	0.0	0.0	0.0	0.0	0.0	0.0	0.0	7.0	1.0	4.0	3.0	0.0	0.0	0.0	0.0	1.0	0.0	0.0	0.0	1.0	1.0	0.0	1.0	19.0	1.0
863	133.0	945.0	139.0	0.0	15.0	117.5	58.0	0.0	0.0	0.0	5.0	2.0	0.0	0.0	0.0	0.0	1.0	0.0	0.0	0.0	0.0	2.0	0.0	0.0	0.0	0.0	0.0	0.0	0.0	1.0	0.0	9.0	1.0	17.5	2.0	0.0	0.0	0.0	0.0	0.0	0.0	0.0	0.0	20.5	36.0	1.0	13.5	9.5	1.0
864	133.0	954.0	129.5	0.0	15.0	115.0	59.0	0.0	0.0	0.0	18.0	1.0	0.0	0.0	0.0	0.0	1.0	0.0	0.0	0.0	1.0	50.5	0.0	0.0	0.0	0.0	0.0	0.0	0.0	2.0	0.0	4.0	0.5	11.0	2.0	0.0	0.0	0.0	0.0	0.0	0.0	0.0	0.0	22.0	42.5	0.0	1.0	13.0	0.0
865	132.0	1093.0	83.0	0.0	16.0	112.0	55.0	0.0	0.0	0.0	0.0	0.0	1.0	0.0	0.0	2.0	0.0	1.0	0.0	0.0	0.0	0.0	0.0	0.0	0.0	0.0	0.0	0.0	0.0	0.0	0.0	2.0	1.0	7.0	1.0	0.0	0.0	0.0	0.0	1.0	0.0	0.0	0.0	5.0	11.0	0.0	1.0	6.0	1.0
866	133.0	155.0	124.0	0.0	15.0	116.5	61.0	0.0	0.0	0.0	0.0	0.0	0.0	0.0	0.0	0.0	0.0	0.0	0.0	0.0	0.0	0.0	0.0	0.0	0.0	0.0	0.0	0.0	0.0	0.0	0.0	3.0	15.0	3.5	0.0	0.0	0.0	0.0	0.0	0.0	0.0	0.0	0.0	16.0	27.0	0.0	0.0	5.0	1.0
867	133.0	420.0	132.5	0.0	14.0	108.5	59.0	0.0	0.0	0.0	7.5	1.0	0.0	0.0	0.0	0.0	0.0	0.0	0.0	0.0	2.0	11.0	0.0	0.0	0.0	1.0	0.0	0.0	0.0	2.0	0.0	5.0	0.0	5.0	2.0	1.0	0.0	1.0	0.0	0.0	0.0	0.0	0.0	11.0	19.5	0.0	5.0	10.0	0.5
868	133.0	434.0	136.0	0.0	15.0	111.0	58.0	0.0	0.0	0.0	5.0	0.0	0.0	0.0	0.0	0.0	0.0	0.0	0.0	0.0	1.0	4.0	0.0	0.0	0.0	2.0	0.0	0.0	0.0	0.0	0.0	1.0	0.0	5.0	0.0	1.0	0.0	0.0	0.0	0.0	0.0	0.0	0.0	12.0	36.0	0.0	2.0	7.0	1.0
869	131.0	444.0	196.5	0.0	11.5	109.0	55.5	0.0	0.0	0.0	2.5	0.0	1.0	0.5	0.0	0.0	0.0	0.0	0.5	0.0	0.5	0.5	0.0	0.0	0.0	0.0	0.0	0.0	0.0	0.0	0.0	1.0	0.0	14.5	0.5	0.0	0.0	0.5	0.0	0.5	0.0	0.0	0.0	70.5	128.0	0.0	1.5	5.5	1.0
870	134.0	449.0	151.0	0.0	15.0	108.0	54.5	0.0	0.0	0.0	18.0	1.0	1.0	0.0	0.0	0.0	0.0	1.0	0.0	0.0	1.0	1.0	0.0	0.0	0.0	1.0	0.0	0.0	0.0	8.0	0.0	4.0	0.0	11.5	2.0	0.0	0.0	1.0	0.0	0.0	0.0	0.0	0.5	10.0	24.5	0.0	3.0	11.0	1.0
871	135.0	777.0	137.0	0.0	14.0	111.0	56.0	0.0	0.0	0.0	5.0	0.0	0.0	0.0	0.0	0.0	0.0	0.0	0.0	0.0	0.0	1.0	0.0	0.0	0.0	0.0	0.0	0.0	0.0	13.0	0.0	2.0	0.0	4.0	1.0	0.0	0.0	0.0	0.0	0.0	0.0	0.0	0.0	8.0	15.0	0.0	3.0	6.0	1.0
872	132.0	791.0	194.0	0.0	15.5	112.0	53.0	0.0	0.5	0.5	3.5	1.0	0.5	1.5	0.0	0.0	0.0	0.5	0.0	0.0	1.0	1.0	0.0	0.0	0.0	0.0	0.0	0.0	0.0	2.0	0.0	2.5	0.0	2.0	0.0	0.0	0.0	0.0	0.0	0.0	2.5	0.0	0.0	14.5	22.0	0.0	3.0	9.0	1.5
873	136.0	864.0	126.0	0.0	15.0	111.0	56.0	0.0	0.0	0.0	0.0	1.0	0.0	0.0	0.0	1.0	0.0	0.0	0.0	0.0	1.0	1.0	0.0	0.0	0.0	0.0	0.0	0.0	0.0	0.0	0.0	2.0	0.0	10.0	1.0	0.0	0.0	0.0	0.0	1.0	0.0	0.0	0.0	16.0	26.0	0.0	1.0	12.0	1.0
874	134.0	1060.0	161.5	0.0	15.5	113.5	55.0	0.0	0.0	0.0	0.0	1.0	0.0	0.0	0.0	3.0	0.0	1.0	0.0	0.0	0.0	0.0	0.0	0.0	0.0	0.0	0.0	0.0	0.0	0.0	0.0	4.0	0.0	7.0	1.0	0.0	0.0	0.0	0.0	1.0	0.0	0.0	0.0	29.0	56.5	0.0	1.0	11.0	1.0
875	133.0	1352.0	127.0	0.0	13.0	109.5	54.5	0.0	0.0	0.0	2.0	1.0	1.0	1.0	0.0	0.5	0.0	0.0	0.0	0.0	0.5	1.0	0.0	0.0	0.0	0.0	0.0	0.0	0.0	0.0	0.0	3.5	1.0	8.0	1.0	1.0	0.0	0.0	0.0	1.5	0.0	1.0	0.0	0.5	2.0	0.0	2.0	18.5	1.0
876	132.0	78.0	154.0	0.0	16.0	123.0	53.0	0.0	0.0	0.0	1.0	0.0	0.0	2.0	0.0	0.0	0.0	0.0	0.0	0.0	0.0	1.0	0.0	0.0	0.0	0.0	0.0	0.0	0.0	0.0	0.0	0.0	0.0	0.0	0.0	0.0	0.0	0.0	0.0	0.0	0.0	0.0	0.0	6.0	6.0	0.0	0.0	4.0	0.0
877	133.0	108.0	114.5	0.0	14.5	113.5	57.5	0.0	0.0	0.0	0.0	0.0	0.0	0.0	0.0	0.0	0.0	0.0	0.0	0.0	1.0	2.0	0.0	0.0	0.0	0.0	0.0	0.0	0.0	0.0	0.0	0.0	1.0	2.0	0.0	0.0	0.0	0.0	0.0	0.0	0.0	0.0	0.0	3.5	8.0	0.0	1.0	5.0	0.0
878	134.0	455.0	122.0	0.0	16.0	119.0	59.0	0.0	0.0	0.0	7.0	1.0	1.0	0.0	0.0	0.0	0.0	1.0	0.0	0.0	1.0	1.0	0.0	0.0	0.0	0.0	0.0	0.0	0.0	3.0	0.0	4.0	0.0	3.0	1.0	0.0	0.0	0.0	0.0	0.0	0.0	0.0	0.0	32.0	56.0	0.0	2.0	10.0	0.0
879	133.0	806.0	63.0	0.0	12.5	111.0	58.5	0.0	0.0	0.0	0.0	1.0	1.0	0.0	0.0	4.5	1.0	0.0	0.0	0.0	0.0	0.0	0.0	0.0	0.0	0.0	0.0	0.0	0.0	0.0	0.0	6.0	1.0	15.0	3.0	0.0	0.0	0.0	0.0	1.0	0.0	0.0	0.0	0.0	2.0	0.5	1.0	21.0	0.0
880	135.0	1121.0	103.0	0.0	15.0	111.0	56.0	0.0	0.0	0.0	0.0	1.0	1.0	0.0	0.0	1.0	0.0	0.0	0.0	0.0	1.0	0.0	0.0	0.0	0.0	0.0	1.0	0.0	0.0	0.0	0.0	1.0	0.0	11.0	1.0	1.0	0.0	0.0	0.0	0.0	0.0	0.0	0.0	3.0	6.0	0.0	1.0	20.0	1.0
881	133.0	1329.0	200.0	0.0	12.0	109.0	60.0	0.0	0.0	0.0	0.0	0.5	0.5	0.0	0.0	0.5	0.5	0.0	0.0	0.0	0.0	0.0	0.0	0.0	0.0	0.0	0.0	0.0	0.0	0.0	0.0	6.0	0.0	13.0	1.0	0.0	0.0	0.0	0.0	3.0	0.0	1.0	0.5	10.0	20.0	0.0	0.5	25.0	0.0
882	135.0	1341.0	128.0	0.0	14.0	113.0	57.0	0.0	0.0	0.0	3.0	1.0	0.0	0.0	0.0	0.0	0.0	0.0	0.0	0.0	1.0	5.0	0.0	0.0	0.0	0.0	0.0	0.0	0.0	7.5	0.0	2.0	0.0	27.0	2.0	1.0	0.0	0.0	0.0	0.0	0.0	1.0	0.0	9.5	10.5	0.0	2.5	13.0	0.0
883	135.0	393.0	108.0	0.0	15.0	113.0	57.0	0.0	0.0	0.0	6.0	1.0	0.0	1.0	0.0	0.0	0.0	1.0	0.0	0.0	0.0	2.0	0.0	0.0	0.0	1.0	0.0	0.0	0.0	6.0	0.0	2.0	0.0	3.0	0.0	0.0	0.0	0.0	0.0	0.0	0.0	0.0	0.0	43.0	74.0	0.0	1.0	7.0	0.0
884	136.0	441.0	129.0	0.0	15.0	109.0	59.0	0.0	0.0	0.0	3.0	1.0	0.0	0.0	0.0	0.0	0.0	0.0	0.0	0.0	1.0	1.0	0.0	0.0	0.0	0.0	0.0	0.0	0.0	6.0	0.0	4.0	0.0	5.0	1.0	0.0	0.0	0.0	0.0	0.0	0.0	0.0	0.0	5.0	12.0	0.0	7.0	6.0	0.0
885	136.0	468.0	131.0	0.0	15.0	114.0	54.5	0.0	0.0	0.0	1.0	0.5	0.0	0.0	0.0	0.0	0.0	0.0	0.0	0.0	0.0	0.0	0.0	0.0	0.0	2.0	0.0	0.0	0.0	0.0	0.0	2.5	0.0	2.0	0.0	2.0	0.0	0.0	0.0	0.0	5.0	0.0	0.0	2.0	4.5	0.0	0.0	4.0	1.0
886	137.0	688.0	116.0	0.0	15.0	111.0	55.0	0.0	0.0	0.0	0.0	1.0	0.0	0.0	0.0	2.0	0.0	0.0	0.0	0.0	0.0	0.0	0.0	0.0	0.0	0.0	0.0	0.0	0.0	0.0	0.0	5.0	0.0	6.0	1.0	0.0	0.0	0.0	0.0	1.0	0.0	0.0	0.0	6.0	8.0	0.0	1.0	11.0	0.0
887	137.0	834.0	149.0	0.0	16.0	117.0	58.0	0.0	0.0	0.0	0.0	0.0	0.0	0.0	0.0	6.0	0.0	1.0	0.0	0.0	0.0	0.0	0.0	0.0	0.0	0.0	0.0	0.0	0.0	0.0	0.0	3.0	1.0	53.0	2.0	0.0	0.0	0.0	0.0	0.0	0.0	0.0	0.0	17.0	32.0	0.0	1.0	7.0	1.0
888	136.0	936.0	134.0	0.0	14.0	115.0	58.0	0.0	0.0	0.0	4.0	1.0	0.0	0.0	0.0	0.0	0.0	0.0	0.0	0.0	0.0	0.0	0.0	0.0	0.0	0.0	0.0	0.0	0.0	0.0	0.0	2.0	0.0	7.0	1.0	0.0	0.0	0.0	0.0	0.0	0.0	0.0	0.0	17.0	33.0	0.0	1.0	9.0	0.0
889	134.0	1037.0	87.0	0.0	14.0	116.0	63.0	0.0	0.0	0.0	0.0	0.0	0.0	0.0	0.0	0.0	0.0	0.0	0.0	0.0	0.0	0.0	0.0	0.0	0.0	0.0	1.0	0.0	0.0	0.0	0.0	1.0	1.0	15.0	2.0	0.0	0.0	0.0	0.0	0.0	0.0	0.0	0.0	45.0	70.0	0.0	0.0	7.0	0.0
890	136.0	1042.0	124.0	0.0	15.0	115.0	60.0	0.0	0.0	0.0	0.0	1.0	1.0	0.0	0.0	0.0	0.0	0.0	0.0	0.0	0.0	0.0	0.0	0.0	0.0	0.0	0.0	0.0	0.0	0.0	0.0	1.0	0.0	12.0	1.0	0.0	0.0	0.0	0.0	1.0	0.0	0.0	0.0	42.0	77.0	0.0	1.0	15.0	0.0
891	134.0	1053.0	180.0	0.0	16.0	113.0	56.0	0.0	0.0	0.0	0.0	0.0	0.0	0.0	0.0	0.0	0.0	0.0	0.0	0.0	0.0	0.0	0.0	0.0	0.0	0.0	0.0	0.0	0.0	0.0	0.0	2.0	0.0	6.0	1.0	0.0	0.0	0.0	0.0	0.0	0.0	0.0	0.0	34.0	61.0	1.0	0.0	13.0	0.0
892	136.0	1086.0	163.0	0.0	15.0	114.0	58.0	0.0	0.0	0.0	0.0	1.0	1.0	0.0	0.0	1.0	0.0	1.0	0.0	0.0	0.0	0.0	0.0	0.0	0.0	0.0	0.0	0.0	0.0	0.0	0.0	4.0	0.0	7.0	1.0	0.0	0.0	0.0	0.0	1.0	0.0	0.0	0.0	31.0	60.0	0.0	1.0	11.0	0.0
893	138.0	83.0	141.0	0.0	15.0	118.0	57.0	0.0	0.0	1.0	5.0	1.0	0.0	0.0	0.0	0.0	0.0	0.0	0.0	0.0	1.0	3.0	0.0	0.0	0.0	2.0	0.0	0.0	0.0	0.0	0.0	2.0	1.0	3.0	0.0	0.0	0.0	0.0	0.0	0.0	4.0	0.0	0.0	3.0	4.0	0.0	1.0	9.0	1.0
894	137.0	146.0	148.0	0.0	16.0	117.0	57.0	0.0	0.0	0.0	2.0	0.0	0.0	0.0	0.0	0.0	0.0	0.0	0.0	0.0	0.0	0.0	0.0	0.0	0.0	0.0	0.0	0.0	0.0	1.0	0.0	1.0	9.0	2.0	0.0	0.0	0.0	0.0	0.0	0.0	0.0	0.0	0.0	9.0	14.0	0.0	0.0	4.0	1.0
895	136.0	783.0	189.0	0.0	13.5	114.0	59.0	0.0	0.0	0.0	5.0	0.0	0.0	0.0	0.0	0.0	0.0	0.0	0.0	0.0	0.0	0.0	0.0	0.0	0.0	0.0	0.0	0.0	0.0	18.5	0.0	1.0	0.0	2.0	0.0	0.0	0.0	0.0	0.0	0.0	0.0	0.0	0.0	29.0	45.5	0.0	2.5	4.0	0.5
896	137.0	844.0	116.0	0.0	17.0	116.5	56.5	0.0	0.0	0.0	0.0	2.0	1.0	0.0	0.0	6.5	0.0	1.0	0.0	0.0	0.0	0.0	0.0	0.0	0.0	0.0	0.0	0.0	0.0	0.0	0.0	7.0	0.0	14.5	1.0	0.0	0.0	0.0	0.0	1.0	0.0	0.0	1.0	20.0	43.5	0.0	1.0	14.0	1.0
897	137.0	871.0	137.0	0.0	13.0	118.0	59.0	0.0	0.0	0.0	0.0	1.0	0.0	0.0	0.0	0.0	0.0	0.0	0.0	0.0	1.0	1.0	0.0	0.0	0.0	0.0	0.0	0.0	0.0	8.0	0.0	1.5	0.0	1.5	0.0	0.0	0.0	0.0	0.0	0.0	0.0	0.0	0.0	2.5	3.0	0.0	1.0	5.0	0.5
898	135.0	912.0	189.0	0.0	13.5	114.0	58.0	0.0	0.0	0.0	0.0	0.0	0.0	0.0	0.0	0.5	0.0	0.0	0.0	0.0	0.0	0.0	0.0	0.0	0.0	0.0	1.0	0.0	0.5	0.0	0.0	1.5	0.0	8.0	1.0	0.0	0.0	0.0	0.0	0.0	0.5	0.0	0.0	33.0	61.0	0.0	0.5	9.0	0.5
899	137.0	917.0	124.0	0.0	13.0	107.0	60.0	0.0	0.0	0.0	0.0	1.0	0.0	0.0	0.0	1.0	0.0	0.0	0.0	0.0	0.0	0.0	0.0	0.0	0.0	0.0	0.0	0.0	0.0	0.0	0.0	2.0	0.0	4.0	0.0	0.0	0.0	0.0	0.0	0.0	0.0	0.0	0.0	18.0	42.0	0.0	1.0	8.0	1.0
900	136.0	924.0	137.0	0.0	14.0	121.0	62.0	0.0	0.0	0.0	0.0	1.0	0.0	0.0	0.0	3.0	0.0	0.0	0.0	0.0	0.0	0.0	0.0	0.0	0.0	0.0	1.0	0.0	0.0	0.0	0.0	6.0	0.0	8.0	3.0	0.0	0.0	0.0	0.0	1.0	1.0	0.0	0.0	19.0	31.0	0.0	1.0	13.0	1.0
901	136.0	964.0	108.0	0.0	14.5	124.5	60.5	0.0	0.0	0.0	2.0	1.0	0.0	0.0	0.0	0.0	0.0	0.0	0.0	0.0	0.0	9.0	0.0	0.0	0.0	1.0	0.0	0.0	0.0	11.0	0.0	4.0	0.0	3.5	1.0	1.0	0.0	0.0	0.0	2.0	0.0	28.0	0.0	0.0	1.0	0.0	4.0	5.5	1.0
902	139.0	1218.0	103.5	0.0	16.0	116.0	58.0	0.0	0.0	0.0	0.0	0.0	0.0	0.0	0.0	1.0	0.0	0.0	0.0	0.0	0.0	0.0	0.0	0.0	0.0	0.0	0.0	0.0	0.0	0.0	0.0	2.0	0.0	3.0	0.0	0.0	0.0	0.0	0.0	0.0	0.0	0.0	0.0	3.5	6.5	0.0	0.0	6.0	1.0
903	137.0	1372.0	117.5	0.0	14.0	112.0	58.5	0.0	0.0	0.0	2.0	0.0	0.0	1.0	0.0	0.0	0.0	0.0	0.0	0.0	1.0	1.0	0.0	0.0	0.0	0.0	0.0	0.0	0.0	0.0	0.0	1.5	0.0	8.0	0.0	1.0	0.0	0.0	0.0	0.0	0.0	0.0	0.0	17.5	39.0	0.0	1.0	14.0	0.0
904	137.0	812.0	149.5	0.0	14.5	113.0	66.0	0.0	0.0	0.0	0.0	2.0	0.0	0.0	0.0	5.5	0.0	0.0	0.0	0.0	0.0	0.0	0.0	0.0	0.0	0.0	0.0	0.0	0.0	0.0	0.0	7.5	1.0	27.0	2.0	0.0	0.0	0.0	0.0	4.0	0.0	0.0	0.5	0.0	1.0	0.0	1.0	23.5	0.0
905	137.0	897.0	168.0	0.0	14.0	111.0	58.0	0.0	0.0	0.0	0.0	1.0	0.0	0.0	0.0	2.0	0.0	0.0	0.0	0.0	0.0	0.0	0.0	0.0	0.0	0.0	0.0	0.0	0.0	0.0	0.0	4.0	0.0	10.0	2.0	0.0	0.0	0.0	0.0	1.0	0.0	0.0	0.0	10.0	21.0	0.0	1.0	14.0	0.0
906	137.0	993.0	99.5	0.0	14.0	109.5	57.0	0.0	0.0	0.0	0.0	1.0	0.0	1.0	0.0	0.0	0.0	0.0	0.0	0.0	1.0	2.5	0.0	0.0	0.0	0.0	0.0	0.0	0.0	19.5	0.0	4.0	0.0	4.0	1.0	2.5	0.0	1.0	0.0	0.0	0.0	1.0	0.0	0.0	1.0	0.0	4.0	11.0	0.0
907	137.0	1032.0	119.5	0.0	14.0	117.0	57.0	0.0	0.0	0.0	1.0	0.0	0.5	0.0	0.0	1.0	0.0	1.0	0.0	0.0	0.0	0.0	0.0	0.0	0.0	0.0	1.0	0.0	0.0	0.0	0.0	3.0	1.0	9.0	2.0	0.0	0.0	0.0	0.0	1.0	0.0	0.0	0.0	35.5	70.0	0.0	0.5	15.0	1.0
908	139.0	1078.0	118.0	0.0	15.0	111.0	56.5	0.0	0.0	0.0	0.0	1.0	2.0	0.0	0.0	3.0	1.0	1.0	0.0	0.0	0.0	0.0	0.0	0.0	0.0	0.0	0.0	0.0	0.0	0.0	0.0	3.5	0.0	7.0	2.0	0.0	0.0	0.0	0.0	3.0	0.0	0.0	1.0	20.0	33.5	0.0	1.0	12.5	1.0
909	136.0	1108.0	174.0	0.0	15.5	114.0	62.0	0.0	0.0	1.0	0.0	2.5	1.0	0.0	0.0	16.5	0.0	0.5	0.0	0.0	0.0	0.0	0.0	0.0	0.0	0.5	0.0	0.0	0.0	0.0	0.0	5.0	0.5	14.0	1.0	0.0	0.0	0.0	0.0	0.0	0.0	0.0	0.0	0.0	1.5	0.0	0.0	7.5	0.0
910	138.0	196.0	145.0	0.0	13.5	112.5	56.5	0.0	0.0	0.0	0.0	0.0	0.0	0.0	0.0	0.0	0.0	0.0	0.0	0.0	0.0	0.0	0.0	0.0	0.0	0.0	0.0	0.0	0.0	0.0	0.0	3.0	2.0	2.0	1.0	0.0	0.0	0.0	0.0	0.0	0.0	0.0	0.0	9.0	24.0	0.0	0.0	3.5	1.0
911	138.0	323.0	129.0	0.0	13.0	114.0	60.0	0.0	0.0	0.0	0.0	0.0	0.0	0.0	0.0	0.0	0.0	0.0	0.0	0.0	0.0	0.0	0.0	0.0	0.0	0.0	0.0	0.0	0.0	0.0	0.0	2.0	0.0	1.0	0.0	0.0	0.0	0.0	0.0	0.0	0.0	0.0	0.0	1.0	1.0	0.0	0.0	6.0	1.0
912	139.0	399.0	151.0	0.0	13.0	112.0	54.0	0.0	0.0	0.0	6.0	0.0	0.0	0.0	0.0	0.0	0.0	0.0	0.0	0.0	1.0	2.0	0.0	0.0	0.0	1.0	0.0	0.0	0.0	15.0	0.0	2.0	0.0	4.0	1.0	1.0	0.0	0.0	0.0	0.0	0.0	0.0	0.0	8.0	15.0	0.0	2.0	8.0	0.0
913	139.0	475.0	115.5	0.0	15.0	114.0	56.5	0.0	0.0	0.0	0.0	0.0	0.0	0.0	0.0	1.0	0.0	0.0	0.0	0.0	0.0	0.0	0.0	0.0	0.0	0.0	0.0	0.0	0.0	0.0	0.0	4.0	0.0	1.0	0.0	0.0	0.0	0.0	0.0	0.0	0.0	0.0	0.0	18.5	36.0	0.0	0.0	2.5	0.0
914	137.0	705.0	178.0	0.0	17.0	119.0	57.0	0.0	0.0	0.0	0.0	0.0	0.0	1.0	0.0	0.0	0.0	0.0	0.0	0.0	0.0	0.0	0.0	0.0	0.0	0.0	0.0	0.0	0.0	0.0	0.0	0.0	0.0	4.0	0.0	1.0	0.0	0.0	0.0	0.0	0.0	0.0	0.0	21.0	40.0	0.0	0.0	7.0	0.0
915	138.0	788.0	148.0	0.0	15.0	118.0	57.0	0.0	0.0	0.0	9.0	1.0	1.0	1.0	0.0	0.0	0.0	0.0	0.0	0.0	1.0	1.0	0.0	0.0	0.0	0.0	0.0	0.0	0.0	19.0	1.0	3.0	1.0	5.0	2.0	1.0	0.0	0.0	0.0	0.0	0.0	0.0	0.0	11.0	14.0	0.0	3.0	8.0	0.0
916	140.0	795.0	160.5	0.0	15.0	118.5	59.0	0.0	0.0	0.0	2.5	1.0	0.0	0.0	0.0	0.0	0.0	1.0	0.0	0.0	0.0	2.0	0.0	0.0	0.0	0.0	0.0	0.0	0.0	2.5	0.0	4.0	0.0	9.0	1.0	0.0	0.0	0.0	0.0	0.0	0.0	0.0	0.0	7.5	13.0	0.0	5.5	9.0	0.5
917	139.0	856.0	99.0	0.0	18.0	119.0	62.0	0.0	1.0	0.0	0.0	2.0	2.0	0.0	0.0	23.0	0.0	0.0	0.0	0.0	0.0	1.0	0.0	0.0	0.0	0.0	0.0	0.0	0.0	0.0	0.0	3.0	0.0	8.0	1.0	0.0	0.0	0.0	0.0	0.0	0.0	0.0	0.0	1.0	1.0	0.0	0.0	5.0	1.0
918	137.0	1049.0	195.5	0.0	14.5	114.5	53.0	0.0	0.0	0.0	0.0	1.0	0.0	0.0	0.0	1.0	0.5	0.5	0.0	0.0	0.0	0.0	0.0	0.0	0.0	0.0	0.0	0.0	0.0	0.0	0.0	4.0	0.0	9.5	1.0	0.0	0.0	0.0	0.0	1.0	0.0	0.0	0.0	38.0	76.0	0.5	1.0	13.0	0.5
919	141.0	1333.0	120.0	0.0	16.0	113.0	58.0	0.0	0.0	0.0	0.0	0.0	1.0	0.0	0.0	0.0	0.0	0.0	0.0	0.0	0.0	0.0	0.0	0.0	0.0	0.0	0.0	0.0	0.0	0.0	0.0	2.0	0.0	12.0	0.0	0.0	0.0	0.0	0.0	0.0	0.0	0.0	0.0	9.0	19.0	0.0	0.0	14.0	1.0
920	138.0	233.0	116.0	0.0	13.5	108.0	53.5	0.0	0.0	0.0	0.0	0.0	0.0	0.0	0.0	1.0	0.0	0.0	0.0	0.0	0.0	0.0	0.0	0.0	0.0	0.0	0.0	0.0	1.0	0.0	0.0	2.0	0.0	4.5	0.5	0.0	1.0	0.0	0.0	0.0	0.0	0.0	0.0	7.5	24.5	0.0	1.0	13.5	0.0
921	140.0	384.0	101.5	0.0	15.0	112.5	57.0	0.0	0.0	0.0	3.5	1.0	0.0	0.0	0.0	0.0	0.0	0.0	0.0	0.0	0.5	2.5	0.0	0.0	0.0	1.0	0.0	0.0	0.0	0.0	0.0	2.0	0.0	3.0	0.0	0.5	0.0	0.0	0.0	0.0	6.0	0.0	0.0	26.5	48.0	0.0	1.0	10.0	0.0
922	140.0	428.0	145.0	0.0	16.0	113.0	57.0	0.0	0.0	0.0	4.0	0.0	0.0	1.0	0.0	0.0	0.0	0.0	0.0	0.0	1.0	2.0	0.0	0.0	0.0	2.0	0.0	0.0	0.0	0.0	0.0	1.0	0.0	18.0	1.0	0.0	0.0	0.0	0.0	0.0	1.0	0.0	0.0	27.0	45.0	0.0	1.0	9.0	0.0
923	140.0	460.0	124.0	0.0	15.0	111.0	58.0	0.0	0.0	0.0	8.0	1.0	1.0	0.0	0.0	0.0	0.0	0.0	0.0	0.0	1.0	35.0	0.0	0.0	0.0	1.0	0.0	0.0	0.0	15.0	0.0	4.0	0.0	4.0	1.0	0.0	0.0	0.0	0.0	0.0	0.0	0.0	0.0	15.0	26.0	0.0	1.0	6.0	1.0
924	138.0	610.0	112.0	0.0	15.0	113.0	59.0	0.0	0.0	0.0	0.0	0.0	0.0	0.0	0.0	1.0	0.0	0.0	0.0	0.0	0.0	0.0	0.0	0.0	0.0	0.0	0.0	0.0	0.0	0.0	0.0	5.0	0.0	3.0	0.0	0.0	0.0	0.0	0.0	1.0	0.0	0.0	0.0	1.0	1.0	0.0	0.0	7.0	1.0
925	139.0	969.0	123.0	0.0	15.0	113.0	57.0	0.0	0.0	0.0	2.0	1.0	0.0	0.0	0.0	0.0	0.0	0.0	0.0	0.0	1.0	5.0	0.0	0.0	0.0	1.0	0.0	0.0	0.0	15.0	0.0	3.0	0.0	2.0	1.0	1.0	0.0	0.0	0.0	0.0	0.0	18.0	0.0	10.0	19.0	0.0	2.0	6.0	1.0
926	140.0	1005.0	134.5	0.0	14.0	113.5	57.5	0.0	0.0	0.0	5.0	1.0	1.0	0.0	0.0	0.0	0.0	1.0	0.0	0.0	1.0	3.0	0.0	0.0	0.0	0.0	0.0	0.0	0.0	8.0	0.0	3.0	0.0	8.0	1.0	1.0	0.0	0.0	0.0	0.0	0.0	0.0	0.0	23.5	41.0	0.0	3.0	9.0	0.0
927	140.0	1070.0	113.0	0.0	16.0	113.0	57.0	0.0	0.0	0.0	0.0	1.0	1.0	0.0	0.0	1.0	0.0	1.0	0.0	0.0	0.0	0.0	0.0	0.0	0.0	0.0	0.0	0.0	0.0	0.0	0.0	3.0	0.0	13.0	1.0	0.0	0.0	0.0	0.0	0.0	0.0	0.0	0.0	26.0	47.0	0.0	1.0	12.0	1.0
928	139.0	1099.0	130.5	0.0	14.0	112.5	59.0	0.0	0.0	0.0	0.0	1.0	2.5	0.0	0.0	11.0	0.0	0.5	0.0	0.0	0.0	0.5	0.0	0.0	0.0	0.0	0.0	0.0	0.0	0.0	0.0	4.0	0.0	13.0	1.0	0.0	0.0	0.0	0.0	1.0	0.0	0.0	0.0	0.0	0.5	0.0	1.0	16.5	0.0
929	139.0	1298.0	124.0	0.0	13.0	114.0	57.0	0.0	0.0	0.0	0.0	1.0	1.0	0.0	0.0	2.0	0.0	1.0	0.0	0.0	0.0	0.0	0.0	0.0	0.0	0.0	0.0	0.0	0.0	0.0	0.0	6.0	0.0	8.0	1.0	0.0	0.0	0.0	0.0	1.0	0.0	0.0	1.0	5.0	9.0	0.0	1.0	19.0	1.0
930	139.0	152.0	115.0	0.0	13.5	112.5	59.0	0.0	0.0	0.0	0.0	0.0	0.0	0.0	0.0	0.0	0.0	0.0	0.0	0.0	0.0	0.0	0.0	0.0	0.0	0.0	0.0	0.0	0.0	0.0	0.0	1.0	7.0	3.0	0.0	0.0	0.0	0.0	0.0	0.0	0.0	0.0	0.0	30.5	68.0	0.0	0.0	3.5	0.5
931	142.0	375.0	144.0	0.0	14.0	114.0	56.0	0.0	0.0	0.0	3.0	2.0	0.0	0.0	0.0	0.0	0.0	0.0	0.0	0.0	2.0	4.0	0.0	0.0	0.0	1.0	0.0	0.0	0.0	8.0	0.0	4.0	0.0	2.0	1.0	1.0	0.0	0.0	0.0	0.0	0.0	0.0	0.0	1.0	2.0	0.0	2.0	7.0	0.0
932	141.0	697.0	93.0	0.0	14.0	114.0	58.0	0.0	0.0	0.0	15.0	1.0	0.0	1.0	0.0	0.0	0.0	0.0	0.0	0.0	1.0	0.0	0.0	0.0	0.0	0.0	0.0	0.0	0.0	0.0	0.0	2.0	0.0	5.0	1.0	0.0	0.0	0.0	0.0	0.0	1.0	0.0	0.0	30.0	55.0	0.0	1.0	10.0	1.0
933	139.0	881.0	93.0	0.0	18.0	120.0	62.0	0.0	0.0	0.0	4.0	0.0	0.0	1.0	0.0	0.0	0.0	0.0	0.0	0.0	1.0	0.0	0.0	0.0	0.0	0.0	0.0	0.0	0.0	0.0	0.0	0.0	0.0	2.0	0.0	0.0	0.0	0.0	0.0	0.0	0.0	0.0	0.0	16.0	29.0	0.0	1.0	3.0	0.0
934	139.0	950.0	132.0	0.0	15.0	117.0	58.0	0.0	0.0	0.0	6.0	2.0	0.0	1.0	0.0	0.0	1.0	0.0	0.0	0.0	0.0	2.0	0.0	0.0	0.0	0.0	0.0	0.0	0.0	3.0	0.0	5.0	1.0	5.0	1.0	0.0	0.0	0.0	0.0	0.0	1.0	1.0	1.0	31.0	50.0	0.0	3.0	9.0	1.0
935	141.0	960.0	101.5	0.0	13.0	110.5	54.0	0.0	0.0	0.0	11.5	2.0	0.0	0.0	0.0	0.0	0.0	0.0	0.0	0.0	1.0	3.5	0.0	0.0	0.0	0.0	0.0	0.0	0.0	2.5	0.0	3.0	0.0	8.0	1.0	0.5	0.0	0.0	0.0	0.0	2.5	1.0	0.0	14.5	31.0	0.0	1.0	12.5	0.0
936	139.0	1094.0	112.0	0.0	16.0	112.5	56.5	0.0	0.0	0.0	0.0	2.5	1.0	1.0	0.0	16.0	0.0	0.0	0.0	0.0	0.0	0.0	0.0	0.0	0.0	0.0	0.0	0.0	0.0	0.0	0.0	5.0	0.0	11.5	1.5	0.0	0.0	0.0	0.0	0.5	0.5	0.0	0.0	0.5	1.0	1.0	0.0	15.5	0.0
937	138.0	1188.0	176.0	0.0	12.0	96.0	57.0	0.0	0.0	0.0	0.0	0.0	0.0	0.0	0.0	0.0	1.0	0.0	0.0	0.0	0.0	0.0	0.0	0.0	0.0	0.0	0.0	0.0	0.0	0.0	0.0	2.0	0.0	6.0	0.0	0.0	0.0	0.0	0.0	1.0	0.0	0.0	0.0	11.0	18.0	0.0	0.0	2.0	0.0
938	141.0	1291.0	114.0	0.0	15.0	113.0	58.0	0.0	0.0	0.0	0.0	1.0	1.0	0.0	0.0	1.0	0.0	0.0	0.0	0.0	0.0	0.0	0.0	0.0	0.0	0.0	0.0	0.0	0.0	0.0	0.0	3.0	0.0	8.0	0.0	0.0	0.0	0.0	0.0	0.0	0.0	0.0	0.0	6.0	8.0	0.0	0.0	13.0	1.0
939	141.0	159.0	147.5	0.0	15.0	116.5	57.0	0.0	0.0	0.0	0.0	0.0	0.0	0.0	0.0	1.0	0.0	0.0	0.0	0.0	0.0	0.0	0.0	0.0	0.0	0.0	0.0	0.0	0.0	0.0	0.0	2.0	8.0	3.0	0.5	0.0	0.0	0.0	0.0	0.0	0.0	0.0	0.0	11.0	11.5	0.0	0.0	5.0	0.0
940	141.0	239.0	155.5	0.0	13.0	120.0	58.5	0.0	0.0	0.0	0.0	0.5	0.0	0.0	0.0	1.0	0.0	1.0	0.0	0.0	0.0	0.0	0.0	0.0	0.0	0.0	0.0	0.0	0.0	0.0	0.0	4.0	0.0	4.5	1.0	0.0	0.0	0.0	0.0	0.0	0.0	0.0	0.0	22.5	43.5	0.0	0.0	11.5	0.5
941	142.0	451.0	166.5	0.0	14.5	114.5	58.0	0.0	0.0	0.0	2.5	1.0	1.0	0.0	0.0	0.0	0.0	0.0	0.0	0.0	0.0	1.0	0.0	0.0	0.0	0.0	0.0	0.0	0.0	4.0	0.0	3.0	0.0	8.5	1.0	1.0	0.0	0.0	0.0	0.0	0.0	1.0	0.0	30.5	49.5	0.0	6.0	9.5	0.0
942	141.0	678.0	144.5	0.0	14.0	117.0	58.0	0.0	0.0	0.0	0.0	0.0	0.0	0.0	0.0	2.0	0.0	0.0	0.0	0.0	0.0	0.0	0.0	0.0	0.0	0.0	0.0	0.0	0.0	0.0	0.0	3.5	0.0	8.5	1.0	0.0	0.0	0.0	0.0	1.0	0.0	0.0	0.0	1.5	3.0	0.0	0.0	8.0	0.0
943	142.0	704.0	80.0	0.0	14.0	111.0	56.0	0.0	0.0	0.0	2.0	1.0	0.0	0.0	0.0	0.0	0.0	0.0	0.0	0.0	0.0	0.0	0.0	0.0	0.0	0.0	0.0	0.0	0.0	0.0	0.0	1.0	0.0	5.0	1.0	2.0	0.0	0.0	0.0	0.0	0.0	0.0	0.0	27.0	44.0	0.0	0.0	8.0	1.0
944	142.0	807.0	124.0	0.0	15.0	115.0	59.0	0.0	0.0	1.0	10.0	2.0	0.0	1.0	0.0	0.0	1.0	0.0	0.0	0.0	1.0	2.0	0.0	0.0	0.0	4.0	0.0	0.0	0.0	0.0	0.0	6.0	0.0	7.0	1.0	1.0	0.0	0.0	0.0	0.0	9.0	0.0	0.0	0.0	1.0	0.0	2.0	12.0	1.0
945	140.0	910.0	146.0	0.0	15.0	115.0	58.0	0.0	0.0	0.0	0.0	1.0	0.0	0.0	0.0	5.0	0.0	1.0	0.0	0.0	0.0	0.0	0.0	0.0	0.0	0.0	1.0	0.0	0.0	0.0	0.0	3.0	0.0	7.0	2.0	0.0	0.0	0.0	0.0	1.0	1.0	0.0	0.0	15.0	35.0	0.0	1.0	8.0	0.0
946	143.0	997.0	132.0	0.0	15.0	113.0	57.0	0.0	0.0	0.0	3.5	1.0	1.0	0.0	0.0	0.0	0.0	0.5	0.0	0.0	0.0	2.0	0.0	0.0	0.0	0.0	0.0	0.0	0.0	8.0	0.0	2.0	0.0	13.0	1.0	0.0	0.0	0.0	0.0	0.0	1.0	0.5	0.0	29.0	45.0	0.0	1.0	14.0	0.0
947	143.0	1112.0	112.0	0.0	14.0	114.0	60.0	0.0	0.0	0.0	0.0	1.0	0.0	0.0	0.0	3.0	0.0	0.0	0.0	0.0	0.0	0.0	0.0	0.0	0.0	0.0	0.0	0.0	0.0	0.0	0.0	4.0	0.0	15.0	1.0	0.0	0.0	0.0	0.0	1.0	0.0	0.0	0.0	11.0	15.0	0.0	1.0	19.0	1.0
948	143.0	1342.0	131.0	0.0	15.0	114.0	56.0	0.0	0.0	0.0	2.0	1.0	0.0	0.0	0.0	0.0	0.0	0.0	0.0	0.0	0.0	0.0	0.0	0.0	0.0	0.0	0.0	0.0	0.0	2.0	0.0	2.0	0.0	7.0	1.0	1.0	0.0	0.0	0.0	0.0	0.0	0.0	0.0	16.0	25.0	0.0	1.0	8.0	0.0
949	143.0	417.0	103.0	0.0	16.0	112.0	58.0	0.0	0.0	0.0	2.0	0.0	0.0	0.0	0.0	0.0	0.0	0.0	0.0	0.0	1.0	2.0	0.0	0.0	0.0	1.0	0.0	0.0	0.0	2.0	0.0	1.0	0.0	3.0	0.0	1.0	0.0	0.0	0.0	0.0	0.0	0.0	0.0	11.0	15.0	0.0	0.0	6.0	0.0
950	144.0	821.0	164.5	0.0	14.0	115.0	59.0	0.0	0.0	0.0	0.0	1.0	1.0	0.0	0.0	4.0	1.0	0.5	0.0	0.0	0.0	0.0	0.0	0.0	0.0	0.0	0.0	0.0	0.0	0.0	0.0	4.0	1.0	46.5	3.0	0.0	0.0	0.0	0.0	1.0	0.0	0.0	0.0	8.0	16.0	0.0	0.0	12.0	1.0
951	143.0	884.0	160.0	0.0	15.0	113.0	57.0	0.0	0.0	0.0	2.0	0.5	0.0	1.0	0.0	0.0	0.0	0.0	0.0	0.0	0.0	1.0	0.0	0.0	0.0	0.0	0.0	0.0	0.0	0.5	0.0	0.0	0.0	2.0	0.0	0.0	0.0	0.0	0.0	0.0	0.0	0.0	0.0	24.5	50.5	0.0	1.0	2.5	1.0
952	141.0	1028.0	107.0	0.0	18.0	112.0	66.0	0.0	0.0	0.0	0.0	1.0	1.0	0.0	0.0	0.0	0.0	1.0	0.0	0.0	0.0	0.0	0.0	0.0	0.0	0.0	0.0	0.0	0.0	0.0	0.0	1.0	0.0	8.0	1.0	0.0	0.0	0.0	0.0	0.0	0.0	0.0	0.0	20.0	42.0	0.0	0.0	7.0	0.0
953	143.0	1061.0	108.0	0.0	15.0	116.5	57.0	0.0	0.0	0.0	0.0	1.0	0.0	0.0	0.0	1.0	0.0	0.0	0.0	0.0	0.0	0.0	0.0	0.0	0.0	0.0	1.0	0.0	0.0	0.0	0.0	4.0	0.0	11.5	2.0	0.0	0.0	0.0	0.0	1.0	0.0	0.0	0.5	21.0	37.0	0.0	1.0	13.0	0.0
954	142.0	1104.0	81.5	0.0	15.0	118.0	56.0	0.0	0.0	0.0	0.0	2.0	0.5	0.0	0.0	12.0	0.0	0.0	0.0	0.0	0.0	0.0	0.0	0.0	0.0	0.0	0.0	0.0	0.0	0.0	0.0	4.0	0.0	8.5	1.0	0.0	0.0	0.0	0.0	1.0	0.0	0.0	0.0	0.0	1.0	0.0	1.0	12.0	0.0
955	144.0	1364.0	126.5	0.0	16.0	114.0	57.0	0.0	0.0	0.0	0.0	1.0	0.0	0.0	0.0	2.0	0.0	1.0	0.0	0.0	0.0	0.0	0.0	0.0	0.0	0.0	0.0	0.0	0.0	0.0	0.0	3.0	0.0	10.0	1.0	0.0	0.0	0.0	0.0	0.5	0.0	0.0	0.0	5.0	10.0	0.0	0.0	11.0	0.0
956	145.0	434.0	116.5	0.0	17.0	110.5	58.5	0.0	0.0	0.0	6.0	1.0	0.0	2.0	0.0	0.0	0.0	0.0	0.0	0.0	3.0	2.5	0.0	0.0	0.0	2.0	0.0	0.0	0.0	0.0	0.0	1.0	0.0	17.0	1.0	1.0	0.0	0.0	0.0	0.0	2.0	0.0	0.0	13.5	23.0	0.0	1.0	8.5	0.5
957	144.0	841.0	171.0	0.0	16.0	115.0	56.0	0.0	0.0	0.0	0.0	1.0	0.0	0.0	0.0	11.0	0.0	0.0	0.0	0.0	0.0	0.0	0.0	0.0	0.0	0.0	0.0	0.0	0.0	0.0	0.0	4.0	0.0	10.0	0.0	0.0	0.0	0.0	0.0	1.0	0.0	0.0	0.0	0.0	0.0	0.0	0.0	9.0	0.0
958	145.0	930.0	106.0	0.0	15.0	115.0	58.0	0.0	0.0	0.0	0.0	1.0	1.0	0.0	0.0	1.0	0.0	1.0	0.0	0.0	0.0	0.0	0.0	0.0	0.0	0.0	0.0	0.0	0.0	0.0	0.0	6.0	0.0	6.0	1.0	0.0	0.0	0.0	0.0	2.0	0.0	0.0	0.0	15.0	30.0	0.0	0.0	11.0	1.0
959	144.0	975.0	129.0	0.0	14.5	113.0	58.0	0.0	0.0	0.0	2.0	2.0	0.5	0.0	0.0	0.0	0.0	0.0	0.0	0.0	0.0	3.0	0.0	0.0	0.0	1.0	0.0	0.0	0.0	0.5	0.0	2.0	0.0	10.5	1.0	1.0	0.0	0.0	0.0	1.0	2.0	0.0	0.0	18.0	32.0	0.0	1.0	7.0	0.0
960	145.0	1016.0	130.0	0.0	15.0	110.0	56.0	0.0	0.0	0.0	3.0	2.0	0.0	1.0	0.0	0.0	0.0	1.0	0.0	0.0	1.0	3.0	0.0	0.0	0.0	1.0	0.0	0.0	0.0	1.0	0.0	3.0	0.0	3.0	1.0	1.0	0.0	0.0	0.0	0.0	5.0	0.0	0.0	10.0	21.0	0.0	0.0	8.0	1.0
961	141.0	1047.0	74.5	0.0	13.5	118.5	76.0	0.0	0.0	0.0	0.0	0.0	0.5	0.0	0.0	0.0	0.0	0.0	0.0	0.0	0.0	0.5	0.0	0.0	0.0	0.0	0.0	0.0	0.0	0.5	0.0	2.5	0.5	4.5	2.0	0.0	0.0	0.0	0.0	1.0	0.0	0.5	0.5	44.0	70.5	1.0	0.0	11.5	0.5
962	147.0	1180.0	125.5	0.0	15.0	113.0	59.0	0.0	0.0	0.0	0.0	0.0	0.0	0.0	0.0	3.0	0.0	0.0	0.0	0.0	0.0	0.0	0.0	0.0	0.0	0.0	0.0	0.0	0.0	0.0	0.0	3.5	0.0	9.0	1.0	0.0	0.0	0.0	0.0	0.0	0.0	0.0	0.0	1.0	2.0	0.0	1.0	12.5	0.5
963	145.0	201.0	131.0	0.0	16.5	109.0	56.0	0.0	0.0	0.0	0.0	0.0	0.0	0.0	0.0	0.0	0.0	0.0	0.0	0.0	0.0	0.0	0.0	0.0	0.0	0.0	0.0	0.0	0.0	0.0	0.0	2.0	1.0	4.5	1.0	0.0	0.0	0.0	0.0	0.0	0.0	0.0	0.0	2.5	6.5	0.0	0.0	4.0	0.5
964	143.0	229.0	126.0	0.0	15.0	119.0	61.0	0.0	0.0	0.0	0.0	0.0	0.0	0.0	0.0	1.0	0.0	0.0	0.0	0.0	0.0	0.0	0.0	0.0	0.0	0.0	1.0	0.0	0.0	0.0	0.0	2.0	1.0	6.0	1.0	0.0	0.0	0.0	0.0	0.0	0.0	0.0	0.0	40.0	37.0	0.0	1.0	17.0	0.0
965	143.0	390.0	96.0	0.0	15.0	118.0	52.0	0.0	0.0	0.0	1.0	0.0	1.0	0.0	0.0	0.0	0.0	0.0	0.0	0.0	0.0	1.0	0.0	0.0	0.0	0.0	0.0	0.0	1.0	7.0	0.0	1.0	0.0	4.0	0.0	1.0	1.0	0.0	0.0	0.0	0.0	0.0	0.0	35.0	85.0	0.0	1.0	7.0	1.0
966	146.0	442.0	123.0	0.0	15.0	113.0	58.0	0.0	0.0	0.0	3.0	1.0	0.0	0.0	0.0	0.0	0.0	0.0	0.0	0.0	0.0	1.0	0.0	0.0	0.0	1.0	0.0	0.0	0.0	1.0	0.0	1.0	0.0	8.0	1.0	0.0	0.0	0.0	0.0	0.0	0.0	0.0	0.0	18.0	39.0	0.0	1.0	7.0	1.0
967	143.0	479.0	99.5	0.0	14.0	116.5	56.5	0.0	0.0	0.0	0.0	0.0	0.0	0.0	0.0	1.0	0.0	0.0	0.0	0.0	0.0	0.0	0.0	0.0	0.0	0.0	0.0	0.0	0.0	0.0	0.0	3.0	0.0	1.0	0.0	0.0	0.0	0.0	0.0	0.0	0.0	0.0	0.0	7.5	13.0	0.0	0.0	1.0	1.0
968	147.0	901.0	142.0	0.0	15.0	113.0	56.0	0.0	0.0	0.0	1.0	1.0	1.0	0.0	0.0	0.0	0.0	1.0	0.0	0.0	0.0	0.0	0.0	0.0	0.0	0.0	0.0	0.0	0.0	0.0	0.0	3.0	0.0	7.0	1.0	0.0	0.0	0.0	0.0	1.0	0.0	0.0	0.0	23.0	37.0	0.0	0.0	11.0	1.0
969	144.0	941.0	142.0	0.0	13.5	111.0	54.5	0.0	0.0	0.0	0.0	0.0	0.0	0.0	0.0	2.0	0.0	0.0	0.0	0.0	0.0	1.0	0.0	0.0	0.0	0.0	0.0	0.0	0.0	1.0	0.0	3.0	0.0	5.0	1.0	0.0	0.0	0.0	0.0	0.0	0.0	0.0	0.0	20.0	37.5	0.0	0.0	8.0	0.0
970	147.0	985.0	120.5	0.0	15.0	114.5	57.0	0.0	0.0	0.0	4.0	1.0	0.0	0.0	0.0	0.0	0.0	0.0	0.0	0.0	1.0	4.0	0.0	0.0	0.0	0.0	0.0	0.0	0.0	1.0	0.0	2.0	0.0	4.0	0.0	2.0	0.0	0.0	0.0	0.0	0.0	0.0	0.0	15.5	27.5	0.0	1.0	7.0	0.0
971	143.0	1053.0	159.0	0.0	17.0	110.0	62.0	0.0	0.0	0.0	0.0	1.0	0.0	0.0	0.0	5.0	0.0	0.0	0.0	0.0	0.0	0.0	0.0	0.0	0.0	0.0	0.0	0.0	0.0	0.0	0.0	4.0	0.0	4.0	3.0	0.0	0.0	0.0	0.0	3.0	0.0	0.0	0.0	8.0	16.0	0.0	1.0	14.0	1.0
972	143.0	1086.0	120.0	0.0	15.0	113.0	52.0	0.0	0.0	0.0	0.0	1.0	0.0	0.0	0.0	1.0	0.0	0.0	0.0	0.0	0.0	0.0	0.0	0.0	0.0	0.0	0.0	0.0	0.0	0.0	0.0	5.0	0.0	6.0	1.0	0.0	0.0	0.0	0.0	0.0	0.0	0.0	0.0	8.0	5.0	0.0	0.0	10.0	1.0
973	146.0	1352.0	124.0	0.0	14.5	112.0	56.0	0.0	0.0	0.0	0.0	0.0	0.0	0.0	0.0	1.0	0.0	1.0	0.0	0.0	0.0	0.0	0.0	0.0	0.0	0.0	0.0	0.0	0.0	0.0	0.0	3.0	0.0	8.0	0.0	0.0	0.0	0.0	0.0	0.5	0.0	0.0	0.0	3.5	7.0	0.0	0.0	9.5	1.0
974	144.0	1379.0	86.0	0.0	14.0	108.0	56.0	0.0	0.0	0.0	0.0	1.0	0.0	0.0	0.0	2.0	0.0	0.0	0.0	0.0	0.0	0.0	0.0	0.0	0.0	0.0	0.0	0.0	0.0	0.0	0.0	3.0	0.0	15.0	1.0	0.0	0.0	0.0	0.0	0.0	0.0	0.0	0.0	5.0	9.0	0.0	1.0	17.0	1.0
975	147.0	463.0	171.5	0.0	14.0	115.0	59.5	0.0	0.0	0.0	1.0	0.0	0.0	0.0	0.0	0.0	0.0	0.0	0.0	0.0	0.0	1.0	0.0	0.0	0.0	0.0	0.0	0.0	0.0	0.0	0.0	1.5	0.0	3.0	0.0	1.0	0.0	0.0	0.0	0.0	0.0	0.0	0.0	12.5	20.5	0.0	0.0	6.0	1.0
976	145.0	471.0	151.5	0.0	13.5	112.0	55.0	0.0	0.0	0.0	0.0	0.0	0.0	0.0	0.0	1.0	0.0	0.0	0.0	0.0	0.0	0.0	0.0	0.0	0.0	0.0	0.0	0.0	0.0	0.0	0.0	2.0	0.0	2.0	0.0	0.0	0.0	0.0	0.0	0.0	0.0	0.0	0.0	11.5	30.5	0.0	0.0	4.0	1.0
977	144.0	688.0	156.0	0.0	16.0	128.0	60.0	0.0	0.0	2.0	2.0	1.0	0.0	0.0	0.0	0.0	0.0	1.0	0.0	0.0	1.0	2.0	0.0	1.0	0.0	3.0	0.0	0.0	0.0	0.0	0.0	3.0	1.0	3.0	1.0	0.0	0.0	0.0	0.0	0.0	7.0	0.0	0.0	20.0	43.0	0.0	1.0	8.0	1.0
978	144.0	870.0	143.0	0.0	16.0	109.0	60.0	0.0	0.0	0.0	0.0	1.0	0.0	0.0	0.0	1.0	0.0	1.0	0.0	0.0	0.0	0.0	0.0	0.0	0.0	1.0	0.0	0.0	0.0	0.0	0.0	7.0	0.0	12.0	2.0	0.0	0.0	0.0	0.0	1.0	0.0	0.0	0.0	1.0	1.0	0.0	1.0	18.0	0.0
979	148.0	877.0	156.5	0.0	15.5	118.0	58.0	0.0	0.0	0.0	3.0	0.5	0.0	0.0	0.0	0.0	0.0	0.0	0.0	0.0	0.0	1.0	0.0	0.0	0.0	0.0	0.0	0.0	0.0	6.0	0.0	2.0	0.0	2.5	1.0	0.0	0.0	0.0	0.0	0.0	0.0	0.0	0.0	3.0	4.0	0.0	4.0	9.0	1.0
980	147.0	908.0	103.5	0.0	15.0	115.5	58.5	0.0	0.0	0.0	0.0	1.0	0.0	0.0	0.0	1.0	0.0	0.0	0.0	0.0	0.0	0.0	0.0	0.0	0.0	0.0	0.0	0.0	0.0	0.0	0.0	3.0	0.0	5.0	2.5	0.0	0.0	0.0	0.0	1.0	0.0	0.0	0.0	33.0	59.5	0.0	0.0	8.0	1.0
981	145.0	952.0	138.5	0.0	13.0	114.5	55.0	0.0	0.0	0.0	5.0	1.0	0.0	0.0	0.0	0.0	1.0	0.0	0.0	0.0	0.0	1.0	0.0	0.0	0.0	0.0	0.0	0.0	0.0	1.5	0.0	2.5	0.5	7.5	1.0	0.0	0.0	0.0	0.0	0.0	0.0	0.0	0.0	29.5	62.0	1.0	2.5	9.0	1.0
982	144.0	1036.0	156.0	0.0	16.0	122.0	53.0	0.0	0.0	0.0	0.0	1.0	0.0	0.0	0.0	1.0	0.0	0.0	0.0	0.0	0.0	0.0	0.0	0.0	0.0	0.0	0.0	0.0	0.0	0.0	0.0	2.0	0.0	7.0	2.0	0.0	0.0	0.0	0.0	1.0	0.0	0.0	0.0	38.0	69.0	0.0	0.0	11.0	1.0
983	144.0	145.0	82.5	0.0	16.0	105.5	58.0	0.0	0.0	0.0	4.0	0.5	0.0	0.0	0.0	0.0	0.0	1.0	0.0	0.0	0.0	0.0	0.0	0.0	0.0	0.0	0.0	0.0	0.0	8.0	0.0	1.5	5.5	7.5	2.5	0.0	0.0	1.0	0.0	0.0	0.0	0.0	0.0	14.0	25.5	0.0	1.0	10.5	1.0
984	147.0	241.0	122.5	0.0	16.0	117.5	58.5	0.0	0.0	0.0	0.0	0.0	1.0	0.0	0.0	0.0	0.0	0.0	0.0	0.0	0.0	0.0	0.0	0.0	0.0	0.0	0.0	0.0	0.0	0.0	0.0	1.0	0.0	4.5	0.0	0.0	0.0	0.0	0.0	0.0	0.0	0.0	0.0	30.5	50.5	0.0	0.5	12.0	0.0
985	146.0	323.0	139.0	0.0	13.0	110.5	53.0	0.0	0.0	0.0	0.0	0.0	0.0	0.0	0.0	1.0	0.0	0.0	0.0	0.0	0.0	0.0	0.0	0.0	0.0	0.0	0.0	0.0	0.0	0.0	0.0	2.0	0.0	2.5	0.0	0.0	0.0	0.0	0.0	1.0	0.0	0.0	0.0	1.0	2.5	0.0	0.0	3.5	1.0
986	147.0	614.0	135.5	0.0	15.0	113.5	56.5	0.0	0.0	0.0	0.0	0.0	0.0	0.0	0.0	2.0	0.0	0.0	0.0	0.0	0.0	0.0	0.0	0.0	0.0	0.0	0.0	0.0	0.0	0.0	0.0	5.0	0.0	4.0	0.0	0.0	0.0	0.0	0.0	1.0	0.0	0.0	0.0	0.0	1.0	0.0	0.0	6.0	0.0
987	148.0	671.0	123.0	0.0	16.0	112.0	59.0	0.0	0.0	0.0	0.0	1.0	0.0	0.0	0.0	1.0	0.0	0.0	0.0	0.0	0.0	0.0	0.0	0.0	0.0	0.0	0.0	0.0	0.0	0.0	0.0	3.0	0.0	34.0	1.0	0.0	0.0	0.0	0.0	0.0	0.0	0.0	0.0	5.0	12.0	0.0	0.0	4.0	0.0
988	146.0	694.0	161.0	0.0	16.0	117.0	56.0	0.0	0.0	0.0	7.0	0.0	0.0	0.0	0.0	0.0	0.0	0.0	0.0	0.0	0.0	1.0	0.0	0.0	0.0	0.0	0.0	0.0	0.0	0.0	0.0	1.0	0.0	3.0	0.0	5.0	0.0	0.0	0.0	0.0	1.0	0.0	0.0	13.0	19.0	0.0	0.0	5.0	1.0
989	145.0	850.0	101.0	0.0	17.5	113.0	57.0	0.0	0.0	0.0	0.0	1.0	2.0	0.0	0.0	9.0	0.0	1.0	0.0	0.0	0.0	0.0	0.0	0.0	0.0	0.5	0.0	0.0	0.0	0.0	0.0	3.0	0.0	13.0	1.0	0.0	0.0	0.0	0.0	0.5	0.0	0.0	0.0	0.0	1.0	0.0	1.0	7.0	1.0
990	147.0	968.0	130.0	0.0	16.5	119.0	58.5	0.0	0.0	0.0	2.0	1.0	1.0	1.0	0.0	0.0	0.0	0.0	0.0	0.0	3.0	2.0	0.0	0.0	0.0	0.0	0.0	0.0	0.0	0.0	0.0	2.0	0.0	4.0	0.0	0.0	0.0	0.0	0.0	0.0	1.5	0.0	0.0	17.5	32.5	0.0	1.0	6.0	0.0
991	146.0	1095.0	122.0	0.0	16.0	113.0	58.0	0.0	0.0	0.0	0.0	1.0	0.0	0.0	0.0	4.0	0.0	1.0	0.0	0.0	0.0	0.0	0.0	0.0	0.0	0.0	0.0	0.0	0.0	0.0	0.0	6.0	0.0	5.0	2.0	0.0	0.0	0.0	0.0	1.0	1.0	0.0	1.0	8.0	14.0	0.0	0.0	13.0	1.0
992	149.0	233.0	120.5	0.0	15.0	112.0	58.5	0.0	0.0	0.5	0.0	1.0	0.0	0.0	0.0	0.0	0.0	0.0	0.0	0.0	0.0	1.0	0.0	0.0	0.0	0.0	0.0	0.0	0.0	0.0	0.0	0.0	0.0	1.0	0.0	0.0	0.0	0.0	0.0	0.0	2.0	0.0	0.0	2.5	4.0	0.0	0.0	5.0	0.0
993	147.0	315.0	137.0	0.0	14.0	112.0	59.0	0.0	0.0	0.0	0.0	0.0	0.0	0.0	0.0	1.0	0.0	0.0	0.0	0.0	0.0	0.0	0.0	0.0	0.0	0.0	0.0	0.0	0.0	0.0	0.0	2.0	0.0	3.0	0.0	0.0	0.0	0.0	0.0	1.0	0.0	0.0	0.0	3.0	4.0	0.0	0.0	7.0	1.0
994	148.0	800.0	115.0	0.0	16.5	112.0	56.5	0.0	0.0	0.0	9.0	1.0	0.0	0.0	0.0	0.0	0.5	0.0	0.0	0.0	0.0	0.0	0.0	0.0	0.0	0.0	1.0	0.0	0.0	1.5	0.0	5.0	0.0	8.0	1.0	0.0	0.0	0.0	0.0	0.0	0.0	0.0	0.0	14.0	31.5	0.0	4.0	11.0	1.0
995	148.0	887.0	119.0	0.0	13.0	112.5	55.0	0.0	0.0	0.0	5.5	0.0	0.0	0.5	0.0	0.0	0.0	0.0	0.0	0.0	0.0	1.0	0.0	0.0	0.0	0.0	0.0	0.0	0.0	0.0	0.0	1.0	0.0	1.5	0.0	0.0	0.0	0.0	0.0	0.0	0.0	0.0	0.0	7.5	9.5	0.0	0.0	4.5	0.0
996	147.0	1007.0	137.0	0.0	18.0	110.0	56.0	0.0	0.0	0.0	9.0	2.0	0.0	1.0	0.0	0.0	1.0	1.0	0.0	0.0	1.0	86.0	0.0	0.0	0.0	1.0	0.0	0.0	0.0	6.0	0.0	7.0	0.0	6.0	1.0	1.0	0.0	0.0	0.0	1.0	2.0	0.0	0.0	4.0	10.0	0.0	1.0	12.0	0.0
997	146.0	1022.0	113.0	0.0	14.0	109.0	57.0	0.0	0.0	0.0	1.0	0.0	0.0	0.0	0.0	0.0	0.0	0.0	0.0	0.0	0.0	0.0	0.0	0.0	0.0	0.0	0.0	0.0	0.0	0.0	0.0	1.0	0.0	2.0	1.0	1.0	0.0	0.0	0.0	0.0	1.0	0.0	0.0	9.0	9.0	0.0	0.0	9.0	1.0
998	146.0	1041.0	149.0	0.0	12.0	108.0	58.5	0.0	0.0	0.0	0.0	2.0	0.0	0.0	0.0	0.0	1.0	0.0	0.0	0.0	0.0	0.0	0.0	0.0	0.0	0.0	1.0	0.0	0.0	0.0	0.0	2.0	0.0	10.0	1.5	0.0	0.0	0.0	0.0	1.0	0.5	0.0	0.0	34.0	61.5	1.0	0.0	23.0	1.0
999	149.0	1170.0	119.0	0.0	15.0	112.0	57.0	0.0	0.0	0.0	12.0	1.0	0.0	0.0	0.0	0.0	0.0	0.0	0.0	0.0	1.0	3.0	0.0	0.0	1.0	5.0	0.0	0.0	0.0	0.0	0.0	1.0	0.0	5.0	1.0	0.0	0.0	0.0	0.0	0.0	0.0	0.0	0.0	2.0	3.0	0.0	2.0	48.0	1.0
1000	148.0	1296.0	145.5	0.0	15.0	116.5	54.0	0.0	0.0	0.0	0.0	0.0	1.0	0.0	0.0	0.5	0.0	1.0	0.0	0.0	0.0	0.0	0.0	0.0	0.0	0.0	0.0	0.0	0.0	0.0	0.0	3.0	0.0	6.0	0.0	0.0	0.0	0.0	0.0	0.5	0.0	0.0	0.0	4.0	4.0	0.0	1.0	9.0	1.0
1001	149.0	93.0	138.0	0.0	15.0	119.0	56.0	0.0	0.0	0.0	4.0	0.0	0.0	0.0	0.0	0.0	0.0	0.0	0.0	0.0	0.0	1.0	0.0	0.0	0.0	0.0	0.0	0.0	0.0	0.0	0.0	1.0	1.0	4.0	0.0	2.0	0.0	0.0	0.0	0.0	0.0	0.0	0.0	5.0	12.0	0.0	0.0	4.0	1.0
1002	148.0	227.0	178.0	0.0	15.0	121.0	58.0	0.0	0.0	0.0	1.0	0.0	0.0	1.0	0.0	0.0	0.0	0.0	0.0	0.0	0.0	0.0	0.0	0.0	0.0	0.0	0.0	0.0	0.0	0.0	0.0	1.0	0.0	3.0	1.0	0.0	0.0	0.0	0.0	0.0	0.0	0.0	0.0	9.0	22.0	0.0	0.0	6.0	0.0
1003	149.0	396.0	119.0	0.0	14.5	115.5	60.0	0.0	0.0	0.0	1.0	1.0	1.0	0.0	0.0	0.0	0.0	0.0	0.0	0.0	1.0	1.0	0.0	0.0	0.0	0.0	0.0	0.0	0.0	3.0	0.0	1.0	0.0	3.0	0.0	1.0	0.0	0.0	0.0	0.0	0.0	0.0	0.0	8.5	18.0	0.0	1.0	7.0	0.0
1004	148.0	423.0	138.0	0.0	15.5	113.5	58.5	0.0	0.0	0.0	8.5	1.5	0.0	0.0	0.0	0.0	0.5	0.0	1.0	0.0	1.0	1.0	0.0	0.0	0.0	1.0	0.0	0.0	0.0	14.0	0.0	4.0	1.0	15.0	2.0	1.0	0.0	0.5	0.0	0.0	0.0	0.0	0.0	12.5	38.0	0.0	3.0	12.5	1.0
1005	148.0	833.0	132.0	0.0	14.0	119.0	59.0	0.0	0.0	0.0	0.0	1.0	2.0	0.0	0.0	7.0	0.0	1.0	0.0	0.0	0.0	0.0	0.0	0.0	0.0	0.0	0.0	0.0	0.0	0.0	0.0	3.0	1.0	23.0	2.0	0.0	0.0	0.0	0.0	0.0	0.0	0.0	0.0	0.0	1.0	0.0	0.0	6.0	0.0
1006	148.0	860.0	105.0	0.0	15.0	113.0	59.0	0.0	0.0	0.0	0.0	1.0	1.0	0.0	0.0	8.0	0.0	0.0	0.0	0.0	0.0	0.0	0.0	0.0	0.0	0.0	0.0	0.0	0.0	0.0	0.0	2.0	0.0	6.0	0.0	0.0	0.0	0.0	0.0	0.0	0.0	0.0	0.0	0.0	0.0	0.0	1.0	7.0	0.0
1007	147.0	920.0	158.0	0.0	14.0	112.0	59.0	0.0	0.0	0.0	0.0	2.0	1.0	0.0	0.0	13.0	1.0	0.0	0.0	0.0	0.0	0.0	0.0	0.0	0.0	0.0	0.0	0.0	0.0	0.0	0.0	4.0	0.0	3.0	2.0	0.0	0.0	0.0	0.0	1.0	0.0	0.0	0.0	1.0	2.0	0.0	1.0	13.0	1.0
1008	149.0	960.0	157.0	0.0	14.5	112.0	57.0	0.0	0.0	0.0	9.5	1.0	1.0	1.0	0.0	0.0	0.0	0.5	0.0	0.0	1.0	18.0	0.0	0.0	0.0	0.0	0.0	0.0	0.0	6.5	0.0	3.0	0.0	5.0	1.0	0.0	0.0	1.0	0.0	0.0	0.0	0.0	0.0	17.0	27.5	0.0	4.0	11.0	0.0
1009	151.0	1076.0	129.0	0.0	14.0	115.0	58.0	0.0	0.0	0.0	0.0	1.0	1.0	0.0	0.0	5.0	0.0	0.0	0.0	0.0	0.0	0.0	0.0	0.0	0.0	0.0	0.0	0.0	0.0	0.0	0.0	5.0	0.0	6.0	2.0	0.0	0.0	0.0	0.0	1.0	0.0	0.0	0.0	18.0	30.0	0.0	1.0	14.0	0.0
1010	148.0	1347.0	142.0	0.0	14.0	121.0	54.0	0.0	0.0	0.0	0.0	0.0	0.0	0.0	0.0	0.0	0.0	0.0	0.0	0.0	0.0	0.0	0.0	0.0	0.0	0.0	0.0	0.0	0.0	0.0	0.0	0.0	0.0	4.0	0.0	0.0	0.0	0.0	0.0	0.0	0.0	0.0	0.0	5.0	6.0	0.0	0.0	6.0	1.0
1011	149.0	164.0	116.0	0.0	15.0	113.0	58.0	0.0	0.0	0.0	0.0	1.0	0.0	0.0	0.0	1.0	0.0	1.0	0.0	0.0	0.0	0.0	0.0	0.0	0.0	0.0	0.0	0.0	0.0	0.0	0.0	4.0	4.0	14.0	1.0	0.0	0.0	0.0	0.0	0.0	0.0	0.0	0.0	4.0	5.0	0.0	0.0	10.0	0.0
1012	150.0	180.0	124.0	0.0	14.5	108.5	59.0	0.0	0.0	0.0	0.0	0.0	0.0	0.0	0.0	0.0	0.0	0.5	0.0	0.0	0.0	0.0	0.0	0.0	0.0	0.0	0.0	0.0	0.0	0.0	0.0	3.0	2.0	5.0	1.0	0.0	0.0	0.0	0.0	0.0	0.0	0.0	0.0	13.0	26.0	0.0	0.0	3.0	1.0
1013	151.0	189.0	124.0	0.0	14.0	112.0	57.0	0.0	0.0	0.0	0.0	0.0	0.0	0.0	0.0	0.0	0.0	0.0	0.0	0.0	0.0	0.0	0.0	0.0	0.0	0.0	0.0	0.0	0.0	0.0	0.0	2.0	1.0	3.0	0.0	0.0	0.0	0.0	0.0	0.0	0.0	0.0	0.0	21.0	39.0	0.0	0.0	2.0	0.0
1014	150.0	386.0	134.5	0.0	13.5	111.5	61.0	0.0	0.0	0.0	6.0	1.0	0.0	0.0	0.0	0.0	0.0	1.0	0.0	0.0	1.0	2.0	0.0	0.0	0.0	0.0	0.0	0.0	0.0	8.5	0.0	2.0	0.0	5.0	1.0	1.0	0.0	0.0	0.0	0.0	0.0	0.0	0.0	16.0	35.5	0.0	1.5	9.0	1.0
1015	149.0	455.0	116.0	0.0	15.0	119.5	58.5	0.0	0.0	0.0	3.0	1.5	0.5	0.0	0.0	0.0	0.0	0.0	0.0	0.0	0.0	1.0	0.0	0.0	0.0	2.0	0.0	0.0	0.0	1.0	0.0	2.0	0.0	5.5	1.0	1.0	0.0	0.0	0.0	0.0	3.0	0.0	0.0	11.0	22.0	0.0	5.0	8.5	0.0
1016	149.0	685.0	133.0	0.0	14.0	114.0	58.0	0.0	0.0	0.0	1.0	0.0	0.0	0.0	0.0	0.0	0.0	0.0	0.0	0.0	1.0	2.0	0.0	0.0	0.0	0.0	0.0	0.0	0.0	0.0	0.0	1.0	0.0	3.0	0.0	1.0	0.0	0.0	0.0	0.0	4.0	0.0	0.0	17.0	19.0	0.0	1.0	5.0	1.0
1017	149.0	707.0	147.0	0.0	16.0	119.5	57.5	0.0	0.0	0.0	0.0	0.0	0.0	0.0	0.0	0.0	0.0	0.0	0.0	0.0	0.5	1.0	0.0	0.0	0.0	0.0	0.0	0.0	0.0	0.0	0.0	0.0	0.0	2.5	0.0	0.5	0.0	0.0	0.0	0.0	2.0	0.0	0.0	5.5	8.0	0.0	0.0	4.5	0.5
1018	149.0	773.0	121.0	0.0	15.0	116.5	59.5	0.0	0.0	0.0	0.0	1.0	0.0	0.0	0.0	2.5	0.0	0.0	0.0	0.0	1.0	0.5	0.0	0.0	0.0	0.0	0.0	0.0	0.0	1.0	0.0	4.0	0.5	2.0	0.0	0.0	0.0	0.0	0.0	0.0	0.0	0.0	0.0	3.0	4.5	0.0	1.0	13.0	0.0
1019	148.0	1070.0	121.0	0.0	14.0	114.0	62.0	0.0	0.0	0.0	0.0	1.0	1.0	0.0	0.0	6.0	0.0	1.0	0.0	0.0	0.0	0.0	0.0	0.0	0.0	1.0	0.0	0.0	0.0	0.0	0.0	4.0	0.0	7.0	2.0	0.0	0.0	0.0	0.0	1.0	0.0	0.0	0.0	1.0	1.0	0.0	1.0	5.0	0.0
1020	149.0	1083.0	122.0	0.0	13.0	116.0	60.0	0.0	0.0	0.0	0.0	2.0	1.0	0.0	0.0	3.0	1.0	2.0	0.0	0.0	0.0	0.0	0.0	0.0	0.0	0.0	0.0	0.0	0.0	0.0	0.0	10.0	1.0	9.0	3.0	0.0	0.0	0.0	0.0	0.0	1.0	0.0	0.0	6.0	13.0	0.0	1.0	15.0	1.0
1021	149.0	1102.0	141.0	0.0	15.5	117.5	55.0	0.0	0.0	0.0	0.0	2.0	1.0	0.0	0.0	7.0	0.0	0.0	0.0	0.0	0.0	0.0	0.0	0.0	0.0	0.0	0.0	0.0	0.0	0.0	0.0	6.0	0.0	8.5	3.0	0.0	0.0	0.0	0.0	1.5	1.0	0.0	0.0	0.0	1.0	0.5	1.0	18.0	0.0
1022	149.0	144.0	155.0	0.0	15.0	120.0	54.0	0.0	0.0	0.0	2.0	0.0	0.0	0.0	0.0	0.0	0.0	0.0	0.0	0.0	1.0	2.0	0.0	0.0	0.0	0.0	0.0	0.0	0.0	1.0	0.0	2.0	8.0	4.0	0.0	1.0	0.0	0.0	0.0	0.0	0.0	0.0	0.0	3.0	9.0	0.0	1.0	9.0	0.0
1023	151.0	948.0	132.5	0.0	16.0	111.5	58.5	0.0	0.0	0.0	0.0	1.0	1.0	0.0	0.0	1.0	0.0	1.0	0.0	0.0	0.0	0.0	0.0	0.0	0.0	0.0	0.0	0.0	0.0	0.5	0.0	3.0	0.0	6.0	1.0	0.0	0.0	0.0	0.0	1.0	0.0	0.0	0.0	28.5	49.0	0.0	1.0	11.5	1.0
1024	149.0	1048.0	85.0	0.0	16.0	130.0	50.0	0.0	0.0	0.0	0.0	0.0	0.0	0.0	0.0	0.0	1.0	1.0	0.0	3.0	0.0	0.0	0.0	0.0	0.0	0.0	0.0	0.0	0.0	0.0	0.0	1.0	1.0	7.0	1.0	0.0	0.0	0.0	0.0	0.0	0.0	0.0	0.0	42.0	70.0	0.0	0.0	6.0	1.0
1025	149.0	1055.0	122.0	0.0	17.0	106.0	61.0	0.0	0.0	0.0	0.0	1.0	0.0	0.0	0.0	4.0	0.0	1.0	0.0	0.0	0.0	0.0	0.0	0.0	0.0	0.0	0.0	0.0	0.0	0.0	0.0	5.0	0.0	2.0	1.0	0.0	0.0	0.0	0.0	1.0	0.0	0.0	0.0	22.0	37.0	0.0	0.0	13.0	0.0
1026	151.0	52.0	121.5	0.0	14.0	116.0	56.5	0.0	0.0	0.0	1.5	0.0	0.0	0.5	0.0	0.0	0.0	0.0	0.0	0.0	1.0	1.0	0.0	0.0	0.0	0.0	0.0	0.0	0.0	0.0	0.0	1.0	0.0	2.0	0.0	1.5	0.0	0.0	0.0	0.0	0.0	0.0	0.0	11.0	16.5	0.0	0.0	4.5	1.0
1027	151.0	623.0	105.0	0.0	15.0	107.0	55.0	0.0	0.0	0.0	0.0	0.0	0.0	0.0	0.0	2.0	0.0	0.0	0.0	0.0	0.0	0.0	0.0	0.0	0.0	0.0	0.0	0.0	0.0	0.0	0.0	4.0	0.0	2.0	0.0	0.0	0.0	0.0	0.0	1.0	0.0	0.0	0.0	0.0	0.0	0.0	0.0	7.0	1.0
1028	151.0	827.0	122.5	0.0	16.5	111.5	57.5	0.0	0.0	0.0	0.0	1.0	1.0	0.0	0.0	9.0	0.0	0.0	0.0	0.0	0.0	0.0	0.0	0.0	0.0	0.0	0.0	0.0	0.0	0.0	0.0	4.5	0.0	17.0	1.0	0.0	0.0	0.0	0.0	1.0	0.0	0.0	0.0	1.5	2.5	0.0	0.5	9.0	1.0
1029	154.0	871.0	126.0	0.0	15.0	115.0	54.0	0.0	0.0	0.0	0.0	0.0	0.0	0.0	0.0	1.0	0.0	1.0	0.0	0.0	0.0	0.0	0.0	0.0	0.0	0.0	0.0	0.0	0.0	0.0	0.0	3.0	0.0	10.0	1.0	0.0	0.0	0.0	0.0	0.0	0.0	0.0	0.0	26.0	53.0	0.0	1.0	13.0	1.0
1030	150.0	1031.0	123.0	0.0	16.0	110.5	61.5	0.0	0.0	0.0	7.5	1.0	0.5	0.0	0.0	1.0	1.0	0.0	0.0	0.0	0.0	0.0	0.0	0.0	0.0	1.5	0.0	0.0	0.0	0.0	0.0	3.0	0.0	5.0	1.0	0.0	0.0	0.0	0.0	1.0	3.0	0.0	1.0	28.0	50.5	0.0	0.5	11.0	1.0
1031	152.0	1062.0	133.0	0.0	14.0	113.5	57.0	0.0	0.0	0.0	0.0	1.0	1.0	0.0	0.0	5.0	0.0	1.0	0.0	0.0	0.0	0.0	0.0	0.0	0.0	1.0	0.0	0.0	0.0	0.0	0.0	4.0	0.0	8.0	2.0	0.0	0.0	0.0	0.0	1.0	1.0	0.0	0.0	14.5	25.0	0.0	1.0	10.5	0.0
1032	153.0	427.0	119.0	0.0	14.0	112.0	57.0	0.0	0.0	0.0	2.0	1.0	0.0	0.0	0.0	0.0	0.0	0.0	0.0	0.0	3.0	3.0	0.0	0.0	0.0	1.0	0.0	0.0	0.0	8.0	0.0	3.0	0.0	5.0	1.0	0.0	0.0	0.0	0.0	0.0	0.0	0.0	0.0	13.0	24.0	0.0	3.0	10.0	0.0
1033	154.0	447.0	130.0	0.0	16.0	112.0	59.0	0.0	0.0	0.0	2.0	0.0	0.0	0.0	0.0	0.0	0.0	0.0	0.0	0.0	0.0	0.0	0.0	0.0	0.0	1.0	0.0	0.0	0.0	6.0	0.0	2.0	0.0	9.0	0.0	0.0	0.0	0.0	0.0	0.0	0.0	0.0	0.0	29.0	55.0	0.0	1.0	7.0	1.0
1034	153.0	699.0	86.0	0.0	14.5	111.0	57.0	0.0	0.0	0.0	2.5	1.0	0.0	1.0	0.0	0.0	0.0	0.0	0.0	0.0	0.0	1.0	0.0	0.0	0.0	0.0	0.0	0.0	0.0	0.0	0.0	1.0	0.0	4.0	0.0	1.0	0.0	0.0	0.0	0.0	0.5	0.0	0.0	32.5	57.5	0.0	0.0	6.5	0.0
1035	154.0	780.0	141.0	0.0	15.5	111.0	56.0	0.0	0.0	0.0	0.0	1.0	1.0	0.0	0.0	2.0	0.0	0.0	0.0	0.0	0.0	0.0	0.0	0.0	0.0	0.0	0.0	0.0	0.0	0.0	0.0	4.0	0.0	10.0	2.0	0.0	0.0	0.0	0.0	1.0	0.0	0.0	0.0	30.5	53.5	0.0	1.0	14.0	0.0
1036	151.0	786.0	137.0	0.0	12.0	111.0	55.0	0.0	0.0	0.0	1.0	1.0	1.0	1.0	0.0	5.0	0.0	0.0	0.0	0.0	0.0	1.0	0.0	0.0	0.0	0.0	0.0	0.0	0.0	1.0	0.0	5.0	1.0	10.0	1.0	0.0	0.0	0.0	0.0	2.0	0.0	7.0	0.0	8.0	25.0	0.0	1.0	15.0	0.0
1037	152.0	848.0	132.0	0.0	13.0	114.0	56.0	0.0	0.0	0.0	0.0	1.0	3.0	0.0	0.0	17.0	0.0	0.0	0.0	0.0	0.0	0.0	0.0	0.0	0.0	0.0	0.0	0.0	0.0	0.0	0.0	3.0	0.0	8.0	1.0	0.0	0.0	0.0	0.0	0.0	0.0	0.0	0.0	0.0	1.0	0.0	0.0	6.0	1.0
1038	153.0	915.0	110.0	0.0	15.0	110.5	57.5	0.0	0.0	0.0	0.0	1.0	0.0	0.0	0.0	2.0	0.0	1.0	0.0	0.0	0.0	0.0	0.0	0.0	0.0	0.0	0.0	0.0	0.0	0.0	0.0	2.0	0.0	6.0	6.0	0.0	0.0	0.0	0.0	0.0	0.0	0.0	0.0	15.0	35.0	0.0	0.0	10.5	0.0
1039	151.0	937.0	91.5	0.0	13.5	106.5	59.0	0.0	0.0	0.0	0.0	0.5	0.0	0.0	0.0	0.0	0.0	0.5	0.0	0.0	0.0	0.0	0.0	0.0	0.0	0.0	0.0	0.0	0.0	1.5	0.0	2.5	1.0	5.5	1.0	0.0	0.5	0.0	0.0	0.0	0.0	0.0	0.0	28.0	51.0	0.0	1.0	6.0	1.0
1040	151.0	975.0	109.0	0.0	16.0	112.0	56.0	0.0	0.0	0.0	4.0	1.0	1.0	0.0	0.0	0.0	0.0	0.0	0.0	0.0	1.0	1.0	0.0	0.0	0.0	0.0	0.0	0.0	0.0	1.0	0.0	2.0	0.0	4.0	0.0	0.0	0.0	0.0	0.0	0.0	0.0	0.0	0.0	14.0	31.0	0.0	0.0	6.0	1.0
1041	152.0	998.0	157.0	0.0	14.0	111.5	56.5	0.0	0.0	0.0	2.0	1.0	0.0	0.0	0.0	0.0	0.0	0.0	0.0	0.0	1.0	2.0	0.0	0.0	0.0	1.0	0.0	0.0	0.0	0.0	0.0	1.0	0.0	3.0	0.0	1.0	0.0	0.0	0.0	0.0	3.0	0.0	0.0	7.0	13.5	0.0	1.0	6.0	0.0
1042	154.0	1020.0	144.0	0.0	14.0	112.5	56.0	0.0	0.0	0.0	4.0	1.0	0.0	0.0	0.0	0.0	0.0	0.0	0.0	0.0	0.0	1.0	0.0	0.0	0.0	1.0	0.0	0.0	0.0	0.0	0.0	2.0	0.0	3.0	0.0	1.0	0.0	0.0	0.0	0.5	4.5	0.0	0.0	12.0	22.5	0.0	0.0	5.0	1.0
1043	151.0	1038.0	119.0	0.0	13.0	124.0	55.5	0.0	0.0	0.0	0.0	0.0	0.5	0.0	0.0	0.0	0.0	0.5	0.0	0.0	0.0	0.0	0.0	0.0	0.0	1.0	0.0	0.0	0.0	0.0	0.0	1.0	0.0	6.0	2.0	0.0	0.0	0.0	0.0	1.0	0.0	0.0	0.0	30.5	57.5	0.0	0.5	8.5	1.0
1044	153.0	1287.0	159.0	0.0	14.0	113.0	58.5	0.0	0.0	0.0	0.0	0.0	0.0	0.0	0.0	1.0	0.0	0.0	0.0	0.0	0.0	0.0	0.0	0.0	0.0	0.0	0.0	0.0	0.0	0.0	0.0	2.5	0.0	4.5	0.0	0.0	0.0	0.0	0.0	0.0	0.0	0.0	0.0	9.5	15.5	0.0	0.0	6.5	1.0
1045	153.0	220.0	89.0	0.0	15.0	113.0	54.0	0.0	0.0	0.0	0.0	1.0	3.0	0.0	0.0	0.0	0.0	0.0	0.0	0.0	0.0	0.0	0.0	0.0	0.0	0.0	0.0	0.0	0.0	0.0	0.0	5.0	0.0	5.0	1.0	1.0	0.0	0.0	0.0	0.0	1.0	0.0	0.0	2.0	6.0	0.0	0.0	7.0	1.0
1046	153.0	377.0	106.5	0.0	14.5	111.0	57.0	0.0	0.0	0.0	2.0	1.0	0.0	0.0	0.0	0.0	0.0	0.0	0.0	0.0	1.0	2.0	0.0	0.0	0.0	0.0	0.0	0.0	0.0	17.0	0.0	2.5	0.0	2.0	0.0	1.0	0.0	0.0	0.0	0.0	0.0	0.0	0.0	2.0	3.0	0.0	2.0	7.5	0.0
1047	153.0	402.0	121.0	0.0	15.0	112.0	58.0	0.0	0.0	0.0	1.0	0.0	0.0	1.0	0.0	0.0	0.0	0.0	0.0	0.0	0.5	3.0	0.0	0.0	0.0	1.0	0.0	0.0	0.0	3.5	0.0	1.0	0.0	2.0	0.0	1.0	0.0	0.0	0.0	0.0	1.0	0.0	0.0	1.0	0.0	0.0	0.0	4.0	0.0
1048	155.0	411.0	113.5	0.0	15.0	112.0	57.0	0.0	0.0	0.0	4.0	1.0	0.0	0.0	0.0	0.0	0.0	0.0	0.0	0.0	1.0	1.0	0.0	0.0	0.0	1.0	0.0	0.0	0.0	2.0	0.0	2.0	0.0	5.0	1.0	1.0	0.0	0.0	0.0	0.0	0.0	0.0	0.0	4.5	9.0	0.0	1.0	10.0	0.0
1049	156.0	609.0	125.0	0.0	15.0	114.5	55.0	0.0	0.0	0.0	0.0	0.0	0.0	0.0	0.0	1.0	0.0	0.0	0.0	0.0	0.0	0.0	0.0	0.0	0.0	0.0	0.0	0.0	0.0	0.0	0.0	4.0	0.0	3.0	0.0	0.0	0.0	0.0	0.0	0.0	0.0	0.0	0.0	3.0	7.5	0.0	0.0	5.0	0.0
1050	154.0	657.0	124.5	0.0	15.0	114.0	55.0	0.0	0.0	0.0	0.0	0.0	0.0	0.0	0.0	0.5	0.0	0.0	0.0	0.0	0.0	0.0	0.0	0.0	0.0	0.0	0.0	0.0	0.0	0.0	0.0	2.0	0.0	20.5	1.0	0.0	0.0	0.0	0.0	0.0	0.0	0.0	0.0	9.0	16.5	0.0	0.0	6.5	1.0
1051	157.0	1012.0	144.0	0.0	15.0	113.0	58.0	0.0	0.0	0.0	3.0	1.0	0.0	0.0	0.0	0.0	0.0	0.0	0.0	0.0	0.0	3.0	0.0	0.0	0.0	1.0	0.0	0.0	0.0	2.0	0.0	2.0	0.0	3.0	0.0	0.0	0.0	0.0	0.0	0.0	7.0	0.0	0.0	7.0	13.0	0.0	1.0	7.0	0.0
1052	154.0	1341.0	132.0	0.0	15.0	112.0	55.5	0.0	0.0	0.0	0.0	0.0	0.5	0.0	0.0	1.0	0.0	0.0	0.0	0.0	0.0	0.0	0.0	0.0	0.0	0.0	0.0	0.0	0.0	0.0	0.0	2.0	0.0	6.0	0.0	0.0	0.0	0.0	0.0	1.0	0.0	0.0	0.0	3.5	6.0	0.0	0.0	9.0	0.0
1053	156.0	265.0	119.0	0.0	15.0	110.0	57.0	0.0	0.0	0.0	0.0	0.0	0.0	0.0	0.0	0.0	0.0	0.0	0.0	0.0	0.0	0.0	0.0	0.0	0.0	0.0	0.0	0.0	0.0	0.0	0.0	1.0	0.0	2.0	0.0	0.0	0.0	0.0	0.0	0.0	0.0	0.0	0.0	14.0	30.0	0.0	0.0	1.0	1.0
1054	157.0	307.0	146.0	0.0	16.0	115.0	58.0	0.0	0.0	0.0	0.0	0.0	0.0	0.0	0.0	1.0	0.0	0.0	0.0	0.0	0.0	0.0	0.0	0.0	0.0	0.0	0.0	0.0	0.0	0.0	0.0	2.0	0.0	4.0	0.0	0.0	0.0	0.0	0.0	0.0	0.0	0.0	0.0	2.0	3.0	0.0	0.0	7.0	1.0
1055	154.0	677.0	134.0	0.0	14.0	113.0	56.0	0.0	0.0	0.0	0.0	1.0	0.0	0.0	0.0	3.0	1.0	1.0	0.0	0.0	0.0	0.0	0.0	0.0	0.0	0.0	0.0	0.0	0.0	0.0	0.0	4.0	3.0	55.0	5.0	0.0	0.0	0.0	0.0	1.0	0.0	0.0	0.0	7.0	16.0	0.0	0.0	11.0	0.0
1056	152.0	1046.0	190.0	0.0	14.0	126.0	56.0	0.0	0.0	0.0	0.0	0.0	1.0	0.0	0.0	0.0	0.0	1.0	0.0	0.0	0.0	0.0	0.0	0.0	0.0	0.0	0.0	0.0	0.0	0.0	0.0	1.0	0.0	7.0	4.0	0.0	0.0	0.0	0.0	0.0	0.0	0.0	0.0	38.0	55.0	0.0	0.0	10.0	1.0
1057	153.0	245.0	87.0	0.0	17.0	106.0	54.0	0.0	1.0	0.0	1.0	1.0	3.0	0.0	0.0	0.0	0.0	1.0	0.0	0.0	0.0	0.0	0.0	0.0	0.0	0.0	2.0	0.0	0.0	0.0	0.0	2.0	0.0	4.0	1.0	0.0	0.0	0.0	0.0	2.0	0.0	1.0	1.0	37.0	69.0	0.0	0.0	16.0	1.0
1058	156.0	420.0	118.5	0.0	14.0	115.0	57.5	0.0	1.0	0.0	4.0	2.0	0.0	0.0	0.0	0.0	0.0	0.0	1.0	0.0	84.5	1.0	0.0	0.0	0.0	2.0	0.0	0.0	0.0	11.0	0.0	2.0	0.0	3.0	1.0	0.5	0.0	0.0	0.0	0.0	1.0	0.0	0.0	5.5	5.0	0.0	0.5	8.0	0.5
1059	155.0	466.0	121.0	0.0	14.5	109.5	55.0	0.0	0.0	0.0	1.0	0.0	0.0	0.0	0.0	0.0	0.0	0.0	0.0	0.0	0.0	0.0	0.0	0.0	0.0	0.0	0.0	0.0	0.0	0.0	0.0	3.0	0.0	3.0	1.0	0.0	0.0	0.0	0.0	0.0	1.0	0.0	0.0	9.5	17.0	0.0	1.0	8.5	1.0
1060	157.0	789.0	135.5	0.0	16.0	113.0	57.0	0.0	0.0	0.0	0.0	1.0	0.0	0.0	0.0	7.0	0.0	0.0	0.0	0.0	0.0	0.0	0.0	0.0	0.0	0.0	0.0	0.0	0.0	0.0	0.0	6.0	0.0	6.0	2.0	0.0	0.0	0.0	0.0	2.0	0.0	16.5	1.0	10.5	15.0	0.0	0.0	10.0	0.0
1061	158.0	798.0	127.5	0.0	15.0	114.0	56.0	0.0	0.0	0.0	0.0	1.0	1.0	0.0	0.0	3.0	0.0	0.0	0.0	0.0	0.0	0.5	0.0	0.0	0.0	0.0	0.0	0.0	0.0	0.0	0.0	3.0	0.0	8.5	1.0	0.0	0.0	0.0	0.0	1.0	0.0	0.0	0.0	6.5	6.5	0.0	1.0	13.0	0.5
1062	155.0	955.0	153.5	0.0	13.5	111.5	55.5	0.0	0.0	0.0	1.0	2.0	0.0	0.0	0.0	0.0	0.0	0.0	0.0	0.0	0.0	1.0	0.0	0.0	0.0	0.0	0.0	0.0	0.0	1.0	0.0	3.5	0.0	6.0	1.0	0.0	0.0	0.0	0.0	0.5	0.0	0.0	0.5	13.5	25.5	0.0	0.5	9.0	1.0
1063	155.0	965.0	108.0	0.0	13.0	118.0	58.0	0.0	0.0	0.0	10.0	1.0	2.0	1.0	0.0	0.0	0.0	0.0	0.0	0.0	0.0	2.0	0.0	0.0	0.0	0.0	0.0	0.0	0.0	2.0	0.0	3.0	0.0	4.0	1.0	1.0	0.0	0.0	0.0	1.0	0.0	0.0	0.0	13.0	20.0	0.0	5.0	7.0	1.0
1064	155.0	1053.0	126.0	0.0	15.0	114.0	57.0	0.0	0.0	0.0	0.0	0.0	0.0	0.0	0.0	0.0	0.0	0.0	0.0	0.0	0.0	0.0	0.0	0.0	0.0	0.0	0.0	0.0	0.0	1.0	0.0	2.0	0.0	8.0	3.0	0.0	0.0	0.0	0.0	1.0	1.0	0.0	1.0	29.0	61.0	0.0	0.0	10.0	1.0
1065	155.0	1095.0	105.5	0.0	17.0	113.0	57.0	0.0	0.0	0.0	0.0	2.0	1.0	0.0	0.0	2.5	0.0	0.0	0.0	0.0	0.0	0.0	0.0	0.0	0.0	0.0	0.0	0.0	0.0	0.0	0.0	5.0	0.0	9.0	1.0	0.0	0.0	0.0	0.0	1.0	0.0	0.0	0.0	1.5	3.0	0.0	1.0	17.0	1.0
1066	156.0	135.0	160.5	0.0	16.0	115.0	57.5	0.0	0.0	0.0	1.0	0.5	0.0	1.0	0.0	0.0	0.0	0.0	0.0	0.0	0.0	1.0	0.0	0.0	0.0	0.0	0.0	0.0	0.0	0.0	0.0	1.0	3.0	2.0	0.0	2.5	0.0	0.0	0.0	0.0	0.0	0.0	0.0	2.0	4.0	0.0	1.0	3.0	1.0
1067	158.0	151.0	151.5	0.0	15.0	115.0	57.0	0.0	0.0	0.0	0.0	0.5	0.0	0.0	0.0	0.0	0.0	0.0	0.0	0.0	0.0	0.0	0.0	0.0	0.0	0.0	0.0	0.0	0.0	0.0	0.0	3.0	2.0	8.0	1.0	0.0	0.0	0.0	0.0	0.0	0.0	0.0	0.0	3.0	5.0	0.0	0.0	11.5	1.0
1068	157.0	195.0	139.5	0.0	14.5	116.5	55.0	0.0	0.0	0.0	0.0	1.0	0.0	0.5	0.0	0.0	0.0	0.0	0.0	0.0	0.0	0.0	0.0	0.0	0.0	0.0	0.0	0.0	0.0	0.0	0.0	1.0	0.0	2.0	0.0	0.0	0.0	0.0	0.0	0.0	2.0	0.0	0.0	4.5	6.5	0.0	0.0	4.0	0.0
1069	155.0	229.0	115.0	0.0	16.0	119.0	57.5	0.0	0.0	0.0	1.0	0.0	0.0	0.0	0.0	0.0	0.0	0.0	0.0	0.0	0.0	0.0	0.0	0.0	0.0	0.0	0.0	0.0	0.0	0.0	0.0	1.5	0.0	2.0	0.0	0.0	0.0	0.0	0.0	0.0	1.0	0.0	0.0	22.5	30.0	0.0	1.0	9.5	1.0
1070	157.0	436.0	115.5	0.0	14.5	113.0	60.0	0.0	0.0	0.0	1.5	1.0	0.0	0.0	0.0	0.0	0.0	0.0	0.0	0.0	1.0	1.0	0.0	0.0	0.0	2.0	0.0	0.0	0.0	4.0	0.0	2.0	0.0	4.0	0.5	1.5	0.0	0.0	0.0	0.0	1.0	0.0	0.0	8.5	11.5	0.0	1.5	11.0	0.5
1071	156.0	618.0	122.0	0.0	15.0	114.0	54.0	0.0	0.0	0.0	0.0	1.0	0.0	0.0	0.0	2.0	0.0	0.0	0.0	0.0	0.0	0.0	0.0	0.0	0.0	0.0	0.0	0.0	0.0	0.0	0.0	4.0	0.0	7.0	1.0	0.0	0.0	0.0	0.0	0.0	0.0	0.0	0.0	5.0	12.0	0.0	0.0	8.0	1.0
1072	155.0	670.0	140.0	0.0	15.0	114.0	52.5	0.0	0.5	0.0	0.0	2.0	2.0	1.0	0.0	2.5	0.5	1.0	0.0	0.0	0.5	1.0	0.0	0.0	0.0	0.0	1.0	0.0	0.0	0.0	0.0	5.0	8.5	82.5	13.0	0.0	1.5	0.0	0.0	0.5	0.0	0.0	0.0	3.0	4.0	0.0	0.0	2.0	1.0
1073	157.0	864.0	126.0	0.0	14.5	114.0	57.0	0.0	0.0	0.0	0.0	1.0	1.0	0.0	0.0	14.5	0.0	0.0	0.0	0.0	0.0	0.0	0.0	0.0	0.0	0.0	0.0	0.0	0.0	0.0	0.0	3.0	0.0	6.0	1.0	0.0	0.0	0.0	0.0	0.0	0.0	0.0	0.0	0.0	1.0	0.0	0.5	7.0	0.0
1074	156.0	927.0	136.0	0.0	16.5	118.5	56.5	0.0	0.0	0.0	0.0	1.0	0.0	0.0	0.0	1.0	0.0	1.0	0.0	0.0	0.0	0.0	0.0	0.0	0.0	0.0	0.0	0.0	0.0	0.0	0.0	7.0	0.0	3.0	4.0	0.0	0.0	0.0	0.0	1.0	0.0	0.0	0.0	7.5	17.5	0.0	0.0	12.0	0.0
1075	156.0	983.0	98.0	0.0	15.0	113.0	57.0	0.0	0.0	0.0	0.0	1.0	0.0	0.0	0.0	0.0	0.0	1.0	0.0	0.0	0.0	0.0	0.0	0.0	0.0	0.0	1.0	0.0	0.0	0.0	0.0	3.0	0.0	6.0	1.0	0.0	0.0	0.0	0.0	0.0	0.0	0.0	0.0	22.0	39.0	0.0	1.0	11.0	0.0
1076	159.0	1090.0	138.0	0.0	15.0	113.0	56.0	0.0	0.0	0.0	0.0	1.0	1.0	0.0	0.0	12.0	0.0	1.0	0.0	0.0	0.0	0.0	0.0	0.0	0.0	0.0	0.0	0.0	0.0	0.0	0.0	3.0	0.0	8.0	1.0	0.0	0.0	0.0	0.0	0.0	0.0	0.0	0.0	0.0	0.0	0.0	1.0	10.0	1.0
1077	156.0	1329.0	177.0	0.0	15.0	116.0	55.5	0.0	0.0	0.0	0.0	0.0	0.0	0.0	0.0	0.0	0.0	0.0	0.0	0.0	0.0	1.0	0.0	0.0	0.0	0.0	0.0	0.0	0.0	0.0	0.0	1.0	0.0	5.0	0.0	2.0	0.0	0.0	0.0	0.0	0.0	0.0	0.0	7.0	12.5	0.0	0.0	8.0	1.0
1078	156.0	210.0	91.0	0.0	14.5	112.5	60.0	0.0	0.0	0.0	0.0	0.0	0.0	0.0	0.0	0.0	0.0	0.0	0.0	0.0	0.0	0.0	0.0	0.0	0.0	0.0	0.0	0.0	0.0	0.0	0.0	2.0	0.0	2.0	0.0	0.0	0.0	0.0	0.0	0.0	1.5	0.0	0.0	18.0	37.0	0.0	1.0	4.0	0.0
1079	158.0	240.0	131.0	0.0	15.0	124.0	59.0	0.0	0.0	0.0	0.0	0.0	0.0	0.0	0.0	0.0	0.0	0.0	0.0	0.0	0.0	0.0	0.0	0.0	0.0	0.0	0.0	0.0	0.0	0.0	0.0	2.0	0.0	2.0	0.0	0.0	0.0	0.0	0.0	0.0	0.0	0.0	0.0	31.0	49.0	0.0	0.0	3.0	1.0
1080	156.0	705.0	120.5	0.0	13.5	120.0	56.0	0.0	0.0	0.0	9.5	1.0	1.0	1.5	0.0	0.0	0.0	0.5	0.0	0.0	2.0	1.5	0.0	0.0	0.0	0.0	0.0	0.0	0.0	0.0	0.0	2.0	0.0	9.5	0.5	1.0	0.0	0.0	0.0	0.0	2.0	0.0	0.0	56.0	107.0	0.0	1.0	12.5	0.0
1081	160.0	819.0	158.0	0.0	13.0	113.0	57.0	0.0	0.0	0.0	0.0	1.0	0.0	0.0	0.0	3.0	0.0	1.0	0.0	0.0	0.0	0.0	0.0	0.0	0.0	0.0	0.0	0.0	0.0	0.0	0.0	3.0	0.0	12.0	1.0	0.0	0.0	0.0	0.0	0.0	0.0	0.0	0.0	20.0	35.0	0.0	0.0	11.0	1.0
1082	157.0	884.0	92.0	0.0	15.5	109.5	53.5	0.0	0.0	0.0	7.5	0.0	0.0	1.0	0.0	0.0	0.0	0.0	0.0	0.0	0.0	1.0	0.0	0.0	0.0	0.0	0.0	0.0	0.0	1.5	0.0	0.0	0.0	2.0	0.0	0.0	0.0	0.0	0.0	0.0	0.0	0.0	0.0	13.5	30.0	0.0	0.0	4.5	0.0
1083	159.0	44.0	132.0	0.0	15.0	116.0	55.0	0.0	0.0	0.0	8.0	0.0	0.0	2.0	0.0	0.0	0.0	0.0	0.0	0.0	0.0	1.0	0.0	0.0	0.0	0.0	0.0	0.0	0.0	0.0	0.0	1.0	0.0	3.0	1.0	1.0	0.0	0.0	0.0	0.0	0.0	0.0	0.0	4.0	7.0	0.0	0.0	6.0	0.0
1084	157.0	115.0	142.0	0.0	14.5	108.5	56.5	0.0	0.0	0.0	14.0	0.0	0.0	1.5	0.0	0.0	0.0	0.0	0.0	0.0	1.0	3.0	0.0	0.0	0.0	0.0	0.0	0.0	0.0	0.0	0.0	1.0	3.0	4.5	0.0	4.0	0.0	0.0	0.0	0.0	0.0	0.0	0.0	5.5	6.5	0.0	0.0	9.0	1.0
1085	158.0	394.0	136.0	0.0	16.0	111.0	60.0	0.0	0.0	0.0	3.0	1.0	0.0	0.0	0.0	0.0	0.0	1.0	0.0	0.0	2.0	4.0	0.0	0.0	0.0	0.0	0.0	0.0	0.0	6.0	0.0	2.0	0.0	1.0	0.0	1.0	0.0	0.0	0.0	0.0	0.0	0.0	0.0	2.0	4.0	0.0	1.0	5.0	0.0
1086	159.0	458.0	134.0	0.0	15.0	116.0	53.0	0.0	0.0	0.0	6.0	1.0	0.0	0.0	0.0	0.0	1.0	0.0	0.0	0.0	0.0	80.0	0.0	0.0	0.0	0.0	0.0	0.0	0.0	4.0	0.0	3.0	0.0	9.0	2.0	1.0	0.0	0.0	0.0	0.0	0.0	1.0	0.0	13.0	15.0	0.0	1.0	8.0	1.0
1087	157.0	687.0	136.0	0.0	15.0	115.0	52.0	0.0	0.0	0.0	0.0	1.0	0.0	0.0	0.0	0.0	0.0	0.0	0.0	0.0	0.0	0.0	0.0	0.0	0.0	0.0	0.0	0.0	0.0	0.0	0.0	1.0	0.0	6.0	0.0	0.0	0.0	0.0	0.0	1.0	0.0	0.0	0.0	11.0	23.0	0.0	1.0	10.0	1.0
1088	160.0	769.0	138.0	0.0	16.0	116.0	59.0	0.0	0.0	0.0	0.0	1.0	0.0	0.0	0.0	4.0	0.0	0.0	0.0	0.0	0.0	0.0	0.0	0.0	0.0	0.0	0.0	0.0	0.0	0.0	0.0	3.0	0.0	7.0	1.0	0.0	0.0	0.0	0.0	1.0	0.0	0.0	0.0	18.0	39.0	0.0	0.0	11.0	0.0
1089	158.0	832.0	162.0	0.0	15.0	115.0	59.0	0.0	0.0	0.0	0.0	1.0	1.0	0.0	0.0	15.0	0.0	0.0	0.0	0.0	0.0	0.0	0.0	0.0	0.0	1.0	0.0	0.0	0.0	0.0	0.0	3.0	0.0	10.0	1.0	0.0	0.0	0.0	0.0	1.0	0.0	0.0	0.0	0.0	0.0	0.0	0.0	5.0	0.0
1090	160.0	879.0	95.0	0.0	14.0	118.0	60.0	0.0	0.0	0.0	2.0	1.0	0.0	0.0	0.0	0.0	0.0	0.0	0.0	0.0	0.0	1.0	0.0	0.0	0.0	0.0	0.0	0.0	0.0	3.0	0.0	2.0	0.0	4.0	1.0	0.0	0.0	0.0	0.0	0.0	0.0	0.0	0.0	18.0	29.0	0.0	1.0	9.0	0.0
1091	158.0	996.0	132.0	0.0	17.0	111.5	59.5	0.0	0.0	0.0	0.0	0.0	0.0	0.0	0.0	1.0	0.0	1.0	0.0	0.0	0.0	1.0	0.0	0.0	0.0	0.0	0.0	0.0	0.0	0.0	0.0	2.5	0.0	6.0	1.0	0.0	0.0	0.0	0.0	0.5	0.0	0.0	0.0	21.5	41.0	0.0	1.0	13.5	0.0
1092	157.0	1069.0	143.0	0.0	16.0	119.0	59.0	0.0	0.0	0.0	0.0	3.0	0.0	0.0	0.0	10.0	1.0	3.0	0.0	0.0	0.0	0.0	0.0	0.0	0.0	1.0	0.0	0.0	0.0	0.0	0.0	1.0	0.0	4.0	1.0	0.0	0.0	0.0	0.0	1.0	0.0	0.0	0.0	0.0	1.0	0.0	0.0	8.0	0.0
1093	157.0	1081.0	145.0	0.0	17.0	117.0	61.0	0.0	0.0	0.0	0.0	2.0	1.0	0.0	0.0	11.0	0.0	0.0	0.0	0.0	0.0	0.0	0.0	0.0	0.0	1.0	0.0	0.0	0.0	0.0	0.0	2.0	0.0	5.0	0.0	0.0	0.0	0.0	0.0	1.0	0.0	0.0	1.0	0.0	1.0	0.0	1.0	9.0	0.0
1094	159.0	142.0	132.0	0.0	16.0	118.0	58.0	0.0	0.0	0.0	0.0	3.0	1.0	0.0	0.0	2.5	0.0	0.0	0.0	0.0	0.0	0.5	0.0	0.0	0.0	0.0	0.0	0.0	0.0	0.0	0.0	7.5	2.5	10.0	3.0	0.0	0.0	0.0	0.0	3.5	0.0	0.0	1.0	0.0	1.0	0.0	1.0	21.5	1.0
1095	158.0	384.0	101.0	0.0	15.0	118.0	58.5	0.0	0.0	0.0	6.0	1.0	0.0	2.5	0.0	0.0	0.0	0.0	0.0	0.0	1.0	1.0	0.0	0.0	0.0	0.0	1.0	0.0	0.0	0.0	0.0	1.0	0.0	2.5	0.0	0.0	0.0	0.0	0.0	0.0	0.0	0.0	0.0	22.5	41.0	0.0	2.0	9.0	0.5
1096	157.0	510.0	70.0	0.0	15.0	124.0	54.0	0.0	0.0	0.0	0.0	0.0	0.0	0.0	0.0	0.0	0.0	0.0	0.0	0.0	0.0	0.0	0.0	0.0	0.0	0.0	0.0	0.0	0.0	0.0	0.0	3.0	0.0	0.0	0.0	0.0	0.0	0.0	0.0	0.0	0.0	0.0	0.0	8.0	15.0	0.0	0.0	1.0	0.0
1097	159.0	623.0	114.0	0.0	13.0	111.5	55.5	0.0	0.0	0.0	0.0	0.0	0.0	0.0	0.0	1.0	0.0	0.0	0.0	0.0	0.0	0.0	0.0	0.0	0.0	0.0	0.0	0.0	0.0	0.0	0.0	4.0	0.0	3.0	0.0	0.0	0.0	0.0	0.0	0.0	0.0	0.0	0.0	1.5	1.0	0.0	0.0	7.5	0.0
1098	160.0	632.0	138.0	0.0	14.0	114.0	59.0	0.0	0.0	0.0	0.0	0.0	0.0	0.0	0.0	1.0	0.0	0.0	0.0	0.0	0.0	0.0	0.0	0.0	0.0	0.0	0.0	0.0	0.0	0.0	0.0	2.0	0.0	9.5	0.0	0.0	0.0	0.0	0.0	0.0	0.0	0.0	0.0	3.0	3.5	0.0	0.0	6.0	0.0
1099	158.0	681.0	120.0	0.0	15.5	114.0	55.0	0.0	0.0	0.0	0.0	0.0	0.0	0.0	0.0	0.5	0.0	0.0	0.0	0.0	0.0	0.0	0.0	0.0	0.0	0.0	0.0	0.0	0.0	0.0	0.0	1.0	0.0	5.5	0.0	0.0	0.0	0.0	0.0	0.0	0.0	0.0	0.0	7.5	20.5	0.0	0.0	2.0	1.0
1100	158.0	922.0	68.0	0.0	16.0	111.5	56.5	0.0	0.0	0.0	0.0	1.0	0.0	0.0	0.0	1.0	1.0	1.0	0.0	0.0	0.0	0.0	0.0	0.0	0.0	0.0	0.0	0.0	0.0	0.0	0.0	8.0	1.0	4.5	4.5	0.0	0.0	0.0	0.0	1.0	0.0	0.0	0.5	17.0	34.0	0.0	0.0	11.5	1.5
1101	158.0	940.0	65.0	0.0	15.0	115.0	60.0	0.0	0.0	0.0	0.0	0.0	0.0	0.0	0.0	0.0	1.0	1.0	0.0	0.0	0.0	0.0	0.0	0.0	0.0	0.0	0.0	0.0	0.0	1.0	0.0	4.0	0.0	4.0	1.0	0.0	0.0	0.0	0.0	1.0	0.0	0.0	0.0	27.0	56.0	0.0	0.0	7.0	0.0
1102	157.0	973.0	121.5	0.0	12.0	113.0	53.0	0.0	0.0	1.0	3.5	1.0	0.5	0.0	0.0	0.0	0.0	1.5	0.5	0.0	0.0	0.5	0.0	0.5	0.0	0.0	0.0	0.0	0.0	1.0	0.0	7.0	0.0	5.0	0.0	1.0	0.0	0.0	0.0	0.0	3.0	1.5	0.0	15.0	25.5	0.0	1.0	9.0	1.5
1103	157.0	1031.0	66.0	0.0	16.0	119.0	58.0	0.0	0.0	0.0	1.0	1.0	0.0	0.0	0.0	1.0	0.0	0.0	0.0	0.0	0.0	0.0	0.0	0.0	0.0	1.0	0.0	0.0	1.0	1.0	0.0	4.0	0.0	5.0	1.0	0.0	0.0	0.0	0.0	0.0	0.0	0.0	0.0	22.0	33.0	1.0	1.0	14.0	0.0
1104	158.0	1335.0	122.0	0.0	16.0	107.5	60.0	0.0	0.0	0.0	0.0	1.0	0.5	0.0	0.0	0.0	0.5	0.0	0.0	0.0	0.0	0.0	0.0	0.0	0.0	0.0	0.0	0.0	0.0	0.0	0.0	1.5	0.0	5.0	1.0	0.5	0.0	0.0	0.0	0.0	0.0	0.0	0.0	23.0	38.5	0.0	0.0	4.5	0.0
1105	163.0	33.0	132.0	0.0	16.0	113.0	55.0	0.0	0.0	0.0	4.0	0.0	0.0	0.0	0.0	0.0	0.0	0.0	0.0	0.0	1.0	2.0	0.0	0.0	0.0	0.0	0.0	0.0	0.0	0.0	0.0	0.0	0.0	2.0	0.0	0.0	0.0	0.0	0.0	0.0	0.0	0.0	0.0	18.0	37.0	0.0	0.0	3.0	1.0
1106	162.0	205.0	122.0	0.0	14.0	117.0	56.0	0.0	0.0	0.0	1.0	0.0	0.0	1.0	0.0	0.0	0.0	0.0	0.0	0.0	0.0	0.0	0.0	0.0	0.0	0.0	0.0	0.0	0.0	0.0	0.0	1.0	0.0	2.0	0.0	1.0	1.0	0.0	0.0	0.0	0.0	0.0	0.0	30.0	45.0	0.0	0.0	5.0	1.0
1107	162.0	223.0	101.0	0.0	15.0	116.0	58.0	0.0	0.0	0.0	0.0	0.0	0.0	0.0	0.0	0.0	0.0	0.0	0.0	0.0	0.0	0.0	0.0	0.0	0.0	0.0	0.0	0.0	0.0	0.0	0.0	2.0	0.0	3.0	0.0	0.0	0.0	0.0	0.0	0.0	0.0	0.0	0.0	26.0	52.0	0.0	0.0	3.0	1.0
1108	162.0	232.0	127.5	0.0	15.5	110.5	58.0	0.0	0.0	0.0	1.0	1.0	0.0	0.0	0.0	0.0	0.0	0.0	0.0	0.0	0.0	0.0	0.0	0.0	0.0	0.0	0.0	0.0	0.0	0.0	0.0	2.0	0.0	1.0	0.0	0.0	0.0	0.0	0.0	0.0	0.0	0.0	0.0	6.5	15.5	0.0	0.0	4.0	0.0
1109	161.0	405.0	122.5	0.0	14.0	117.0	58.5	0.0	0.0	1.0	2.5	1.0	0.0	0.0	0.0	0.0	0.0	0.0	0.0	0.0	1.0	1.0	0.0	0.0	0.0	2.0	0.0	0.0	0.0	0.0	0.0	2.0	0.0	9.0	1.0	1.0	0.0	0.0	0.0	1.0	6.0	1.0	0.0	26.0	51.0	0.0	1.0	8.5	1.0
1110	160.0	542.0	118.0	0.0	16.0	113.5	59.5	0.0	0.0	0.0	0.0	0.0	0.0	0.0	0.0	0.0	0.0	0.0	0.0	0.0	0.0	0.0	0.0	0.0	0.0	0.0	0.0	0.0	0.0	0.0	0.0	2.0	0.0	1.0	0.0	0.0	0.0	0.0	0.0	0.0	0.0	0.0	0.0	12.5	17.0	0.0	0.0	2.0	0.0
1111	160.0	642.0	116.0	0.0	14.0	115.0	57.0	0.0	0.0	0.0	0.0	0.0	2.0	0.0	0.0	0.0	0.0	0.0	0.0	0.0	0.0	0.0	0.0	0.0	0.0	0.0	0.0	0.0	0.0	0.0	0.0	2.0	3.0	118.0	7.0	0.0	1.0	0.0	0.0	1.0	0.0	0.0	0.0	5.0	11.0	0.0	0.0	5.0	1.0
1112	159.0	908.0	156.0	0.0	14.0	116.0	57.0	0.0	0.0	0.0	0.0	1.0	1.0	0.0	0.0	1.0	0.0	0.0	0.0	0.0	0.0	0.0	0.0	0.0	0.0	0.0	0.0	0.0	0.0	0.0	0.0	4.0	0.0	6.0	5.0	0.0	0.0	0.0	0.0	0.0	0.0	0.0	0.0	3.0	5.0	0.0	1.0	14.0	1.0
1113	159.0	914.0	156.0	0.0	17.5	111.0	56.5	0.0	0.0	0.0	0.0	1.0	2.0	0.0	0.0	0.0	1.0	1.0	0.0	0.0	0.0	0.0	0.0	0.0	0.0	0.0	0.0	0.0	0.0	0.5	0.0	4.0	1.0	7.5	39.5	0.0	0.0	0.0	0.0	1.0	0.0	0.0	0.0	33.0	65.0	0.5	0.0	7.5	0.0
1114	160.0	990.0	105.0	0.0	14.0	114.0	61.0	0.0	0.0	0.0	0.0	1.0	0.0	0.0	0.0	2.0	1.0	1.0	0.0	0.0	0.0	0.0	0.0	0.0	0.0	0.0	0.0	0.0	0.0	0.0	0.0	3.0	0.0	5.0	1.0	0.0	0.0	0.0	0.0	1.0	0.0	0.0	0.0	26.0	45.0	0.0	0.0	11.0	1.0
1115	162.0	216.0	154.0	0.0	12.5	112.0	59.0	0.0	0.0	0.0	0.0	0.0	0.0	0.0	0.0	0.0	0.0	0.0	0.0	0.0	0.0	0.0	0.0	0.0	0.0	0.0	0.0	0.0	0.0	0.0	0.0	3.0	0.0	4.5	0.0	0.0	0.0	0.0	0.0	0.0	0.0	0.0	0.0	25.0	42.5	0.0	0.0	5.0	0.5
1116	164.0	427.0	123.5	0.0	15.0	113.0	57.0	0.0	0.0	0.0	6.0	1.0	0.0	0.0	0.0	0.0	0.0	0.0	0.0	0.0	1.0	1.0	0.0	0.0	0.0	7.0	0.0	0.0	0.0	3.0	0.0	3.0	0.0	4.0	1.0	0.0	0.0	0.0	0.0	1.0	5.0	0.0	0.0	19.0	33.0	0.0	1.0	10.0	0.0
1117	161.0	452.0	122.0	0.0	17.0	111.0	54.0	0.0	0.0	0.0	2.0	1.0	0.0	0.0	0.0	0.0	0.0	0.0	0.0	0.0	0.0	1.0	0.0	0.0	0.0	2.0	0.0	0.0	0.0	1.0	0.0	2.0	0.0	3.0	0.0	1.0	0.0	0.0	0.0	0.0	3.0	0.0	0.0	14.0	25.0	0.0	1.0	6.0	1.0
1118	161.0	471.0	87.0	0.0	16.5	115.0	57.5	0.0	0.0	0.0	2.0	1.0	1.0	0.0	0.0	0.0	0.0	0.0	0.0	0.0	0.0	0.0	0.0	0.0	0.0	3.0	0.0	0.0	0.0	0.0	0.0	4.0	0.0	3.0	2.0	0.0	0.0	0.0	0.0	0.0	7.5	0.0	0.0	20.5	42.0	0.0	1.0	9.0	1.0
1119	161.0	666.0	101.0	0.0	16.0	111.0	58.0	0.0	0.0	0.0	0.0	0.0	0.0	0.0	0.0	3.0	0.0	0.0	0.0	0.0	0.0	0.0	0.0	0.0	0.0	0.0	0.0	0.0	0.0	0.0	0.0	4.0	0.0	25.0	2.0	0.0	0.0	0.0	0.0	1.0	0.0	0.0	0.0	2.0	2.0	0.0	0.0	5.0	0.0
1120	161.0	703.0	127.0	0.0	15.0	112.0	58.0	0.0	0.0	0.0	5.0	1.0	0.0	2.0	0.0	0.0	0.0	1.0	0.0	0.0	1.0	1.0	0.0	0.0	0.0	0.0	0.0	0.0	0.0	0.0	0.0	2.0	0.0	4.0	0.0	0.0	0.0	0.0	0.0	0.0	2.0	0.0	0.0	36.0	59.0	0.0	1.0	11.0	1.0
1121	160.0	777.0	137.0	0.0	15.0	117.5	56.5	0.0	0.0	0.0	0.0	1.0	1.0	0.0	0.0	11.0	0.0	0.0	0.0	0.0	0.0	0.0	0.0	0.0	0.0	0.0	0.0	0.0	0.0	0.0	0.0	3.0	0.0	7.5	1.0	0.0	0.0	0.0	0.0	1.0	0.0	0.0	0.0	0.0	3.0	0.0	1.0	11.5	0.0
1122	162.0	847.0	98.0	0.0	15.0	113.0	57.0	0.0	0.0	0.0	0.0	1.0	1.0	0.0	0.0	2.0	0.0	0.0	0.0	0.0	0.0	0.0	0.0	0.0	0.0	0.0	0.0	0.0	0.0	0.0	0.0	2.0	0.0	8.0	0.0	0.0	0.0	0.0	0.0	0.0	0.0	0.0	0.0	8.0	13.0	0.0	0.0	4.0	1.0
1123	160.0	946.0	113.0	0.0	17.5	110.0	59.5	0.0	0.0	0.0	0.0	0.5	1.0	0.0	0.0	0.5	1.0	0.0	0.0	0.0	0.0	0.0	0.0	0.0	0.0	0.0	0.5	0.0	0.0	0.0	0.0	2.0	0.0	5.5	1.0	0.0	0.0	0.0	0.0	1.0	0.0	0.0	0.0	24.5	53.5	0.0	0.0	9.0	0.5
1124	160.0	952.0	140.0	0.0	16.0	118.0	59.0	0.0	0.0	0.0	0.0	0.0	0.0	0.0	0.0	1.0	0.0	1.0	0.0	0.0	0.0	0.0	0.0	0.0	0.0	0.0	1.0	0.0	0.0	0.0	0.0	3.0	0.0	6.0	2.0	0.0	0.0	0.0	0.0	0.0	0.0	0.0	0.0	34.0	64.0	0.0	0.0	9.0	0.0
1125	162.0	958.0	112.0	0.0	16.0	115.0	57.0	0.0	0.0	0.0	2.0	1.0	0.0	0.0	0.0	0.0	0.0	0.0	0.0	0.0	0.0	0.0	0.0	0.0	0.0	0.0	0.0	0.0	0.0	0.0	0.0	2.0	0.0	5.0	1.0	0.0	1.0	0.0	0.0	1.0	1.0	0.0	0.0	28.0	56.0	0.0	0.0	7.0	1.0
1126	162.0	978.0	135.0	0.0	15.0	116.0	57.0	0.0	0.0	0.0	0.0	1.0	0.0	0.0	0.0	0.0	0.0	0.0	0.0	0.0	0.0	0.0	0.0	0.0	0.0	0.0	0.0	0.0	0.0	0.0	0.0	3.0	0.0	5.0	1.0	0.0	0.0	0.0	0.0	1.0	0.0	0.0	0.0	25.0	42.0	0.0	0.0	11.0	1.0
1127	161.0	1024.0	90.5	0.0	14.0	116.5	56.5	0.0	0.0	0.0	3.0	1.5	0.0	0.0	0.0	0.0	0.0	0.0	0.0	0.0	0.0	1.0	0.0	0.0	0.0	2.0	0.0	0.0	0.0	2.0	0.0	1.0	0.0	7.0	1.0	0.0	0.0	0.0	0.0	0.0	8.0	0.0	0.0	20.0	37.0	0.0	0.0	7.0	0.0
1128	163.0	1184.0	109.0	0.0	15.0	113.0	55.0	0.0	0.0	0.0	0.0	1.0	0.0	0.0	0.0	3.0	0.0	1.0	0.0	0.0	0.0	0.0	0.0	0.0	0.0	0.0	0.0	0.0	0.0	0.0	0.0	5.0	0.0	5.0	1.0	0.0	0.0	0.0	0.0	1.0	0.0	0.0	0.0	3.0	5.0	0.0	0.0	9.0	0.0
1129	161.0	247.0	25.0	0.0	14.0	113.0	54.0	0.0	0.0	0.0	0.0	0.0	1.0	0.0	0.0	0.0	0.0	0.0	0.0	0.0	0.0	0.0	0.0	0.0	0.0	0.0	0.0	0.0	0.0	0.0	0.0	1.0	0.0	2.0	0.0	0.0	0.0	0.0	0.0	0.0	0.0	0.0	0.0	29.0	47.0	0.0	1.0	5.0	0.0
1130	165.0	441.0	140.0	0.0	15.0	113.5	56.0	0.0	0.0	0.0	3.0	1.0	0.0	0.0	0.0	0.0	0.0	0.0	0.0	0.0	1.0	1.0	0.0	0.0	0.0	1.0	0.0	0.0	0.0	5.0	0.0	2.0	0.0	5.0	1.0	0.0	0.0	0.0	0.0	0.0	0.0	0.0	0.0	20.0	42.5	0.0	1.0	9.0	0.5
1131	163.0	463.0	147.0	0.0	14.0	118.0	58.0	0.0	0.0	0.0	1.0	0.0	0.0	0.0	0.0	0.0	0.0	0.0	0.0	0.0	0.0	1.0	0.0	0.0	0.0	0.0	0.0	0.0	0.0	6.0	0.0	1.0	0.0	3.0	0.0	0.0	0.0	0.0	0.0	0.0	0.0	0.0	0.0	17.0	31.0	0.0	1.0	2.0	1.0
1132	164.0	548.0	112.0	0.0	14.0	110.0	56.0	0.0	0.0	0.0	0.0	0.0	0.0	0.0	0.0	0.0	0.0	0.0	0.0	0.0	0.0	0.0	0.0	0.0	0.0	0.0	0.0	0.0	0.0	0.0	0.0	3.0	0.0	1.0	0.0	0.0	0.0	0.0	0.0	0.0	0.0	0.0	0.0	5.0	5.0	0.0	0.0	3.0	0.0
1133	163.0	652.0	90.5	0.0	17.0	114.0	56.0	0.0	0.0	0.0	0.0	0.0	0.0	0.0	0.0	1.0	0.0	0.5	0.0	0.0	0.0	0.0	0.0	0.0	0.0	0.0	0.0	0.0	0.0	0.0	0.0	3.5	1.0	26.0	1.0	0.0	0.0	0.0	0.0	0.0	0.0	0.0	0.0	3.0	4.0	0.0	0.0	9.5	0.0
1134	164.0	832.0	112.0	0.0	14.0	116.0	59.0	0.0	0.0	0.0	0.0	1.0	1.0	0.0	0.0	14.0	0.0	0.0	0.0	0.0	0.0	0.0	0.0	0.0	0.0	0.0	0.0	0.0	0.0	0.0	0.0	2.0	0.0	10.0	1.0	0.0	0.0	0.0	0.0	0.0	0.0	0.0	0.0	0.0	1.0	0.0	0.0	5.0	1.0
1135	164.0	1003.0	135.5	0.0	16.0	111.0	57.0	0.0	0.0	0.0	1.0	1.0	0.5	0.0	0.0	0.0	0.0	0.0	0.0	0.0	0.0	0.5	0.0	0.0	0.0	0.0	0.5	0.0	0.0	0.0	0.0	2.0	0.0	8.0	1.0	0.0	0.0	0.0	0.0	0.0	1.0	0.0	0.0	23.5	33.5	0.0	0.0	11.5	0.5
1136	165.0	132.0	138.0	0.0	16.0	114.0	59.0	0.0	0.0	0.0	0.0	1.0	0.0	0.0	0.0	1.0	0.0	0.0	0.0	0.0	0.0	0.0	0.0	0.0	0.0	0.0	0.0	0.0	0.0	0.0	0.0	4.0	2.0	13.0	3.0	0.0	0.0	0.0	0.0	2.0	0.0	0.0	0.0	1.0	3.0	0.0	1.0	17.0	1.0
1137	163.0	377.0	216.0	0.0	14.0	111.0	58.0	0.0	0.0	0.0	0.0	0.0	0.0	1.0	0.0	0.0	0.0	0.0	0.0	0.0	0.0	1.0	0.0	0.0	0.0	0.0	0.0	0.0	0.0	0.0	0.0	1.0	0.0	14.0	0.0	3.0	0.0	0.0	0.0	0.0	1.0	0.0	0.0	16.0	30.0	0.0	1.0	4.0	1.0
1138	163.0	521.0	107.5	0.0	16.5	111.0	57.5	0.0	0.0	0.0	0.0	0.5	0.0	0.0	0.0	0.0	0.0	0.0	0.0	0.0	0.0	0.0	0.0	0.0	0.0	0.0	0.0	0.0	0.0	0.0	0.0	2.5	0.0	2.0	0.0	0.0	0.0	0.0	0.0	0.0	1.0	0.0	0.0	2.5	2.5	0.0	0.0	2.0	1.0
1139	163.0	536.0	157.0	0.0	14.0	108.0	56.0	0.0	0.0	0.0	1.0	1.0	0.0	0.0	0.0	0.0	0.0	0.0	0.0	0.0	0.0	0.0	0.0	0.0	0.0	0.0	0.0	0.0	1.0	0.0	0.0	3.0	0.0	1.0	0.0	0.0	0.0	0.0	0.0	0.0	0.0	0.0	0.0	3.0	4.0	0.0	0.0	1.0	1.0
1140	163.0	604.0	142.0	0.0	15.0	118.0	56.0	0.0	0.0	0.0	0.0	1.0	0.0	0.0	0.0	3.0	0.0	0.0	0.0	0.0	0.0	0.0	0.0	0.0	0.0	0.0	0.0	0.0	0.0	0.0	0.0	5.0	0.0	2.0	1.0	0.0	0.0	0.0	0.0	0.0	0.0	0.0	0.0	1.0	2.0	0.0	0.0	7.0	0.0
1141	163.0	658.0	117.0	0.0	15.0	113.0	60.0	0.0	0.0	0.0	0.0	1.0	1.0	0.0	0.0	3.0	0.0	0.0	0.0	0.0	0.0	0.0	0.0	0.0	0.0	0.0	0.0	0.0	0.0	0.0	0.0	3.0	1.0	15.0	1.0	0.0	0.0	0.0	0.0	0.0	0.0	0.0	0.0	1.0	3.0	0.0	0.0	8.0	1.0
1142	163.0	932.0	118.0	0.0	14.5	117.0	62.0	0.0	0.0	0.0	0.0	1.0	0.5	0.0	0.0	0.0	0.0	0.5	0.0	0.0	0.0	0.0	0.0	0.0	0.0	0.0	0.0	0.0	0.0	0.0	0.0	2.0	0.0	4.5	1.0	0.0	0.0	0.0	0.0	1.0	0.0	0.0	0.0	25.0	48.5	0.0	0.5	9.0	0.0
1143	162.0	1057.0	153.0	0.0	14.5	115.0	59.5	0.0	0.0	0.0	0.0	1.0	0.0	0.0	0.0	2.0	0.0	0.0	0.0	0.0	0.0	0.0	0.0	0.0	0.0	0.0	0.0	0.0	0.0	0.0	0.0	1.5	0.0	9.5	8.0	0.0	1.0	0.0	0.0	1.0	0.0	0.0	0.0	28.0	50.5	0.0	0.0	11.5	0.0
1144	164.0	1066.0	146.0	0.0	15.0	116.0	59.0	0.0	0.0	0.0	0.0	2.0	1.0	0.0	0.0	6.0	0.0	1.0	0.0	0.0	0.0	0.0	0.0	0.0	0.0	0.0	0.0	0.0	0.0	0.0	0.0	4.0	0.0	7.0	2.0	0.0	0.0	0.0	0.0	1.0	1.0	0.0	0.0	4.0	7.0	0.0	0.0	11.0	1.0
1145	163.0	252.0	136.0	0.0	18.0	113.0	60.0	0.0	0.0	0.0	0.0	0.0	0.0	0.0	0.0	0.0	0.0	0.0	0.0	0.0	0.0	0.0	0.0	0.0	0.0	0.0	0.0	0.0	0.0	0.0	0.0	2.0	1.0	3.0	0.0	0.0	0.0	0.0	0.0	0.0	0.0	0.0	0.0	1.0	4.0	0.0	0.0	9.0	0.0
1146	165.0	384.0	128.0	0.0	16.0	112.0	55.0	0.0	0.0	0.0	6.0	1.0	0.0	2.0	0.0	0.0	0.0	0.0	0.0	0.0	0.0	0.0	0.0	0.0	0.0	0.0	0.0	0.0	0.0	0.0	0.0	2.0	0.0	7.0	1.0	1.0	0.0	0.0	0.0	0.0	0.0	0.0	0.0	23.0	47.0	0.0	1.0	9.0	1.0
1147	166.0	414.0	111.0	0.0	16.0	112.0	56.0	0.0	0.0	0.0	1.0	1.0	0.0	0.0	0.0	0.0	0.0	0.0	0.0	0.0	2.0	2.0	0.0	0.0	0.0	1.0	0.0	0.0	0.0	1.0	0.0	2.0	0.0	2.0	0.0	1.0	0.0	0.0	0.0	0.0	1.0	0.0	0.0	13.0	27.0	0.0	1.0	6.0	1.0
1148	165.0	692.0	95.0	0.0	17.0	119.0	56.5	0.0	0.0	0.0	0.0	0.0	0.0	0.0	0.0	0.0	0.0	0.0	0.0	0.0	0.0	0.0	0.0	0.0	0.0	0.0	0.0	0.0	0.0	0.0	0.0	1.0	0.0	6.0	0.5	0.0	0.0	0.0	0.0	0.0	0.0	0.0	0.0	31.5	54.0	0.0	0.0	9.0	0.0
1149	162.0	782.0	165.0	0.0	17.0	121.0	67.0	0.0	2.0	0.0	0.0	2.0	1.0	0.0	0.0	35.0	0.0	1.0	0.0	0.0	1.0	1.0	0.0	0.0	0.0	0.0	0.0	0.0	0.0	0.0	0.0	5.0	1.0	6.0	1.0	0.0	0.0	0.0	0.0	1.0	0.0	0.0	0.0	0.0	2.0	1.0	1.0	8.0	1.0
1150	167.0	859.0	112.5	0.0	16.0	113.0	59.0	0.0	0.0	0.0	0.0	0.0	0.0	0.0	0.0	2.0	0.0	0.0	0.0	0.0	0.0	0.0	0.0	0.0	0.0	0.0	0.0	0.0	0.0	0.0	0.0	2.0	0.0	6.0	1.0	0.0	0.0	0.0	0.0	0.0	0.0	0.0	0.0	2.5	4.0	0.0	0.0	6.0	1.0
1151	164.0	964.0	142.0	0.0	14.0	120.0	60.5	0.0	0.0	0.0	1.5	1.0	1.0	0.0	0.0	0.0	0.0	1.0	0.0	0.0	0.0	0.0	0.0	0.0	0.0	1.0	0.0	0.0	0.0	0.0	0.0	3.0	0.0	5.5	0.0	0.0	0.0	0.0	0.0	1.0	1.0	0.0	0.0	17.5	42.0	0.0	1.0	11.5	1.0
1152	165.0	1031.0	143.0	0.0	15.0	117.0	56.0	0.0	0.0	0.0	7.0	1.0	0.0	0.0	0.0	0.0	0.0	0.0	0.0	0.0	1.0	1.0	0.0	0.0	0.0	1.0	0.0	0.0	0.0	0.0	0.0	2.0	0.0	2.0	1.0	1.0	0.0	0.0	0.0	0.0	5.0	0.0	0.0	6.0	16.0	0.0	0.0	7.0	0.0
1153	165.0	1048.0	117.0	0.0	16.0	114.0	55.0	0.0	0.0	0.0	1.0	1.0	0.0	0.0	0.0	0.0	0.0	0.0	0.0	0.0	0.0	0.0	0.0	0.0	0.0	0.0	0.0	0.0	0.0	0.0	0.0	2.0	0.0	4.0	10.0	0.0	1.0	0.0	0.0	0.0	1.0	0.0	0.0	29.0	54.0	0.0	0.0	9.0	1.0
1154	163.0	1080.0	160.0	0.0	16.0	114.0	55.0	0.0	1.0	0.0	0.0	2.0	1.0	0.0	0.0	5.0	0.0	1.0	0.0	0.0	0.0	0.0	0.0	0.0	0.0	0.0	0.0	0.0	0.0	0.0	0.0	2.0	0.0	8.0	1.0	0.0	0.0	0.0	0.0	0.0	0.0	0.0	1.0	6.0	8.0	0.0	0.0	8.0	1.0
1155	165.0	1332.0	144.0	0.0	14.0	112.5	56.5	0.0	0.0	0.0	0.0	0.0	0.0	0.0	0.0	1.0	0.0	0.0	0.0	0.0	0.0	0.0	0.0	0.0	0.0	0.0	0.0	0.0	0.0	0.0	0.0	3.0	0.0	7.0	0.0	0.0	0.0	0.0	0.0	0.0	0.0	0.0	0.0	11.0	20.0	0.0	0.0	5.0	1.0
1156	166.0	184.0	128.0	0.0	14.0	115.0	58.0	0.0	0.0	0.0	0.0	0.0	0.0	0.0	0.0	1.0	0.0	0.0	0.0	0.0	0.0	0.0	0.0	0.0	0.0	0.0	0.0	0.0	0.0	0.0	0.0	2.0	1.0	8.0	1.0	0.0	0.0	0.0	0.0	0.0	0.0	0.0	0.0	4.0	7.0	0.0	0.0	6.0	1.0
1157	165.0	884.0	120.0	0.0	15.5	116.0	56.5	0.0	0.0	0.0	6.5	2.0	1.0	1.0	0.0	0.0	0.0	0.0	0.0	0.0	0.5	3.0	0.0	0.0	0.0	0.0	0.0	0.0	0.0	10.0	0.0	3.0	1.0	3.5	1.0	0.5	0.0	0.0	0.0	0.0	2.0	0.0	0.0	3.0	5.0	0.0	3.0	9.0	0.5
1158	165.0	1040.0	138.0	0.0	15.0	114.0	59.0	0.0	0.0	0.0	0.0	1.0	0.0	0.0	0.0	0.0	0.0	0.0	0.0	0.0	0.0	0.0	0.0	0.0	0.0	1.0	0.0	0.0	0.0	0.0	0.0	2.0	0.0	3.0	3.0	0.0	0.0	0.0	0.0	0.0	0.0	0.0	0.0	26.0	46.0	0.0	1.0	9.0	0.0
1159	167.0	142.0	140.0	0.0	15.0	113.0	58.0	0.0	0.0	0.0	0.0	1.0	1.0	0.0	0.0	4.0	0.0	0.0	0.0	0.0	0.0	0.0	0.0	0.0	0.0	0.0	0.0	0.0	0.0	0.0	0.0	3.0	1.0	6.0	2.0	0.0	0.0	0.0	0.0	1.0	0.0	0.0	0.0	0.0	1.0	0.0	1.0	10.0	1.0
1160	166.0	243.0	123.0	0.0	14.0	103.5	55.5	0.0	0.0	0.0	0.0	0.0	0.0	0.0	0.0	0.0	0.0	0.0	0.0	0.0	0.0	0.0	0.0	0.0	0.0	0.0	0.0	0.0	0.0	0.0	0.0	1.5	0.0	1.0	0.0	0.0	0.0	0.0	0.0	0.0	0.0	0.0	0.0	6.5	6.5	0.0	0.0	2.0	1.0
1161	167.0	370.0	134.5	0.0	16.0	107.5	56.0	0.0	0.0	0.0	0.0	1.0	0.0	0.0	0.0	5.0	0.0	0.0	0.0	0.0	0.0	0.0	0.0	0.0	0.0	0.0	0.0	0.0	0.0	0.0	0.0	3.0	0.0	4.0	1.0	0.0	0.0	0.0	0.0	2.0	0.0	0.0	0.0	0.0	1.0	0.0	0.0	7.0	0.5
1162	166.0	480.0	123.0	0.0	15.0	114.0	55.0	0.0	0.0	0.0	0.0	0.0	1.0	0.0	0.0	1.0	0.0	0.0	0.0	0.0	0.0	0.0	0.0	0.0	0.0	0.0	0.0	0.0	0.0	0.0	0.0	3.0	0.0	5.0	0.0	0.0	0.0	0.0	0.0	0.0	0.0	0.0	0.0	16.0	27.0	0.0	0.0	5.0	0.0
1163	166.0	592.0	136.0	0.0	15.0	111.0	57.0	0.0	0.0	0.0	0.0	0.0	1.0	0.0	0.0	0.0	0.0	0.0	0.0	0.0	0.0	0.0	0.0	0.0	0.0	0.0	0.0	0.0	0.0	0.0	0.0	3.0	0.0	4.0	0.0	0.0	0.0	0.0	0.0	0.0	0.0	0.0	0.0	4.0	9.0	0.0	0.0	3.0	1.0
1164	166.0	622.0	127.0	0.0	14.5	112.0	59.0	0.0	0.0	0.0	0.0	1.0	1.0	0.0	0.0	7.0	0.0	0.0	0.0	0.0	0.0	0.0	0.0	0.0	0.0	0.0	0.0	0.0	0.0	0.0	0.0	5.0	0.0	7.0	1.0	0.0	0.0	0.0	0.0	1.0	0.0	0.0	0.0	1.5	3.0	0.0	1.0	14.0	0.0
1165	166.0	792.0	139.0	0.0	18.0	118.0	56.0	0.0	0.0	0.0	0.0	1.0	1.0	0.0	0.0	5.0	0.0	0.0	0.0	0.0	0.0	0.0	0.0	0.0	0.0	0.0	0.0	0.0	0.0	0.0	0.0	4.0	1.0	5.0	2.0	0.0	0.0	0.0	0.0	1.0	0.0	12.0	0.0	0.0	1.0	0.0	0.0	12.0	1.0
1166	166.0	875.0	162.0	0.0	13.5	117.0	58.0	0.0	0.0	0.0	0.0	2.0	1.0	0.0	0.0	4.0	0.0	0.0	0.0	0.0	0.0	0.0	0.0	0.0	0.0	0.0	0.0	0.0	0.0	0.0	0.0	6.0	0.0	3.0	1.5	0.0	0.0	0.0	0.0	3.0	0.0	0.0	0.0	0.0	1.0	0.0	1.0	10.5	1.0
1167	166.0	913.0	143.0	0.0	14.0	120.5	56.0	0.0	0.0	0.0	0.0	0.5	0.0	0.0	0.0	0.0	0.0	0.0	0.0	0.0	0.0	0.0	0.0	0.0	0.0	0.0	1.0	0.0	0.0	1.0	0.0	2.0	0.0	7.0	6.0	0.0	0.0	0.0	0.0	0.0	0.0	0.0	0.0	35.0	72.0	0.0	0.0	14.5	0.0
1168	165.0	924.0	102.5	0.0	12.0	121.5	60.5	0.0	0.0	0.0	0.0	0.5	0.5	0.0	0.0	2.0	0.0	0.0	0.0	0.0	0.0	0.0	0.0	0.0	0.0	0.0	0.0	0.0	0.0	0.0	0.0	3.5	0.0	3.5	1.0	0.0	0.0	0.0	0.0	2.0	0.0	0.0	0.0	23.5	36.5	0.0	0.0	6.5	0.5
1169	166.0	972.0	164.5	0.0	13.5	112.0	54.5	0.0	0.0	0.0	0.0	1.0	1.0	0.0	0.0	0.0	0.0	0.0	0.0	0.0	0.0	0.0	0.0	0.0	0.0	0.0	1.0	0.0	0.0	0.5	0.0	1.0	0.0	6.5	0.0	0.0	0.0	0.0	0.0	0.0	0.0	0.0	0.0	31.0	63.0	0.0	0.0	8.5	0.0
1170	165.0	985.0	109.0	0.0	14.0	114.0	57.0	0.0	0.0	0.0	0.0	1.0	0.0	0.0	0.0	1.0	0.0	1.0	0.0	0.0	0.0	0.0	0.0	0.0	0.0	1.0	0.0	0.0	0.0	0.0	0.0	3.0	1.0	7.0	1.0	0.0	0.0	0.0	0.0	0.0	0.0	0.0	0.0	25.0	48.0	0.0	0.0	9.0	0.0
1171	165.0	1172.0	183.0	0.0	15.0	114.0	56.0	0.0	0.0	0.0	0.0	1.0	0.0	0.0	0.0	0.0	0.0	0.0	0.0	0.0	0.0	1.0	0.0	0.0	0.0	0.0	0.0	0.0	0.0	0.0	0.0	2.0	0.0	5.0	0.0	1.0	0.0	0.0	0.0	0.0	1.0	0.0	0.0	2.0	4.0	0.0	1.0	13.0	1.0
1172	167.0	401.0	126.0	0.0	14.0	116.0	55.0	0.0	0.0	0.0	4.0	1.0	0.0	0.0	0.0	0.0	0.0	0.0	0.0	0.0	1.0	2.0	0.0	0.0	0.0	0.0	0.0	0.0	0.0	2.0	0.0	4.0	0.0	4.0	1.0	0.0	0.0	0.0	0.0	0.0	0.0	0.0	0.0	12.0	22.0	0.0	5.0	8.0	0.0
1173	167.0	645.0	148.5	0.0	14.0	116.0	58.0	0.0	0.0	0.0	0.0	1.0	0.0	0.0	0.0	3.0	0.0	0.0	0.0	0.0	0.0	0.0	0.0	0.0	0.0	0.0	0.0	0.0	0.0	0.0	0.0	4.0	0.0	31.0	1.0	0.0	0.0	0.0	0.0	1.0	0.0	0.0	0.0	12.5	16.0	0.0	1.0	9.0	0.0
1174	168.0	824.0	165.0	0.0	15.0	117.0	57.0	0.0	0.0	0.0	0.0	1.0	1.0	0.0	0.0	2.0	0.0	0.0	0.0	0.0	0.0	0.0	0.0	0.0	0.0	0.0	0.0	0.0	0.0	0.0	0.0	2.0	0.0	8.0	1.0	0.0	0.0	0.0	0.0	1.0	0.0	0.0	0.0	1.0	2.0	0.0	1.0	7.0	1.0
1175	169.0	992.0	113.0	0.0	15.0	111.0	58.0	0.0	0.0	0.0	0.0	1.0	0.0	0.0	0.0	3.0	0.0	0.0	0.0	0.0	0.0	0.0	0.0	0.0	0.0	0.0	0.0	0.0	0.0	0.0	0.0	3.0	0.0	5.0	1.0	0.0	0.0	0.0	0.0	0.5	0.0	0.0	0.0	20.5	39.0	0.0	1.0	8.0	1.0
1176	169.0	1097.0	122.0	0.0	12.5	110.5	57.0	0.0	0.0	0.0	0.0	0.5	1.0	0.0	0.0	1.0	0.0	0.0	0.0	0.0	0.5	0.0	0.0	0.0	0.0	0.0	0.0	0.0	0.0	0.0	0.0	2.0	0.0	12.5	1.0	0.0	0.0	0.0	0.0	0.0	0.0	0.0	0.0	9.5	14.0	0.0	1.0	13.0	0.0
1177	169.0	193.0	133.0	0.0	14.0	117.0	57.0	0.0	0.0	0.0	0.0	0.0	0.0	0.0	0.0	0.0	0.0	0.0	0.0	0.0	0.0	0.0	0.0	0.0	0.0	0.0	0.0	0.0	0.0	0.0	0.0	1.0	0.0	2.0	0.0	0.0	0.0	0.0	0.0	0.0	0.0	0.0	0.0	3.0	4.0	0.0	0.0	4.0	0.0
1178	170.0	259.0	127.0	0.0	16.0	111.0	57.0	0.0	0.0	0.0	0.0	0.0	0.0	0.0	0.0	1.0	0.0	0.0	0.0	0.0	0.0	0.0	0.0	0.0	0.0	0.0	0.0	0.0	0.0	0.0	0.0	2.0	0.0	5.0	1.0	0.0	0.0	0.0	0.0	0.0	0.0	0.0	0.0	19.0	34.0	0.0	0.0	8.0	0.0
1179	168.0	452.0	128.5	0.0	13.0	115.5	58.5	0.0	0.0	0.0	9.0	1.0	0.0	0.0	0.0	0.0	0.0	0.0	0.0	0.0	0.0	0.0	0.0	0.0	0.0	1.0	0.0	0.0	0.0	1.5	0.0	2.5	1.0	8.0	1.0	0.0	0.0	0.0	0.0	0.5	0.0	0.0	0.0	20.0	38.0	0.0	1.5	7.5	1.0
1180	169.0	460.0	94.0	0.0	15.0	111.0	60.0	0.0	0.0	0.0	3.0	1.0	0.0	0.0	0.0	0.0	0.0	0.0	0.0	0.0	0.0	2.0	0.0	0.0	0.0	1.0	0.0	0.0	0.0	5.0	0.0	3.0	0.0	2.0	1.0	1.0	1.0	1.0	0.0	0.0	1.0	0.0	0.0	12.0	23.0	0.0	1.0	8.0	0.0
1181	168.0	634.0	141.5	0.0	16.0	114.5	57.5	0.0	0.0	0.0	0.0	1.0	0.0	0.0	0.0	5.0	0.0	1.0	0.0	0.0	0.0	0.0	0.0	0.0	0.0	0.0	0.0	0.0	0.0	0.0	0.0	4.5	0.0	13.5	1.5	0.0	0.0	0.0	0.0	1.0	1.0	0.0	0.0	2.0	5.0	0.0	0.0	11.0	1.0
1182	172.0	709.0	97.0	0.0	14.0	116.0	58.0	0.0	0.0	0.0	4.0	0.0	0.0	1.0	0.0	0.0	0.0	0.0	0.0	0.0	0.0	1.0	0.0	0.0	0.0	0.0	0.0	0.0	0.0	0.0	0.0	1.0	0.0	3.0	0.0	1.0	0.0	0.0	0.0	0.0	0.0	0.0	0.0	10.0	23.0	0.0	1.0	5.0	0.0
1183	169.0	767.0	109.0	0.0	16.0	116.0	56.5	0.0	0.0	0.0	0.0	1.0	1.0	0.0	0.0	4.5	0.0	1.0	0.0	0.0	0.0	0.0	0.0	0.0	0.0	0.0	0.0	0.0	0.0	0.0	0.0	3.0	0.0	7.5	1.0	0.0	0.0	0.0	0.0	1.0	0.0	0.0	0.0	17.0	36.0	0.0	0.5	13.0	1.0
1184	166.0	775.0	105.0	0.0	12.0	106.0	60.0	0.0	0.0	0.0	0.0	1.0	1.0	0.0	0.0	28.0	1.0	1.0	0.0	0.0	0.0	0.0	0.0	0.0	0.0	0.0	0.0	0.0	0.0	0.0	0.0	3.0	0.0	6.0	0.0	0.0	0.0	0.0	0.0	0.0	0.0	0.0	0.0	0.0	1.0	0.0	0.0	7.0	1.0
1185	169.0	804.0	100.0	0.0	15.5	115.5	57.5	0.0	0.0	0.0	0.0	1.0	0.5	0.0	0.0	4.0	0.0	1.0	0.0	0.0	0.0	0.0	0.0	0.0	0.0	0.0	0.0	0.0	0.0	0.0	0.0	6.0	0.0	9.0	2.0	0.0	0.0	0.0	0.0	1.0	0.0	0.0	1.0	4.0	9.0	0.0	1.0	20.5	0.0
1186	167.0	842.0	149.0	0.0	13.5	113.5	63.0	0.0	0.0	0.0	0.0	0.5	0.0	0.0	0.0	6.5	0.0	0.5	0.0	0.0	0.0	0.0	0.0	0.0	0.0	0.0	0.0	0.0	0.0	0.0	0.0	2.0	0.0	10.0	0.0	0.0	0.0	0.0	0.0	0.0	0.0	0.0	0.5	2.5	2.0	0.0	0.0	3.0	0.0
1187	172.0	866.0	108.0	0.0	16.0	114.0	57.5	0.0	0.0	0.0	0.0	1.0	0.0	0.0	0.0	2.0	0.0	0.0	0.0	0.0	0.0	0.0	0.0	0.0	0.0	0.0	0.0	0.0	0.0	0.0	0.0	2.5	0.0	4.0	1.0	0.0	0.0	0.0	0.0	1.0	0.0	0.0	0.0	3.5	5.0	0.0	1.0	10.5	1.0
1188	169.0	942.0	148.0	0.0	15.0	113.0	54.0	0.0	0.0	0.0	0.0	1.0	0.0	0.0	0.0	3.0	0.0	0.0	0.0	0.0	0.0	0.0	0.0	0.0	0.0	0.0	0.0	0.0	0.0	0.0	0.0	4.0	0.0	5.0	2.0	0.0	0.0	0.0	0.0	0.0	0.0	0.0	0.0	19.0	31.0	0.0	1.0	12.0	1.0
1189	170.0	210.0	134.0	0.0	16.0	120.5	59.0	0.0	0.0	0.0	0.0	0.0	0.0	0.0	0.0	0.0	0.0	0.0	0.0	0.0	0.0	0.0	0.0	0.0	0.0	0.0	0.0	0.0	0.0	0.0	0.0	2.0	0.0	3.0	0.0	0.0	0.0	0.0	0.0	0.0	0.0	0.0	0.0	24.5	44.0	0.0	0.0	4.0	1.0
1190	170.0	219.0	111.0	0.0	15.0	116.5	59.0	0.0	0.0	0.0	0.0	0.0	0.0	0.0	0.0	0.5	0.0	0.0	0.0	0.0	0.0	0.0	0.0	0.0	0.0	0.0	0.0	0.0	0.0	0.0	0.0	2.0	0.0	2.0	0.0	0.0	0.0	0.0	0.0	0.0	0.0	0.0	0.0	13.5	21.5	0.0	0.0	3.0	0.0
1191	169.0	446.0	115.0	0.0	19.0	115.0	58.0	0.0	0.0	0.0	2.0	0.0	0.0	0.0	0.0	0.0	0.0	0.0	0.0	0.0	0.0	1.0	0.0	0.0	0.0	0.0	0.0	0.0	0.0	3.0	0.0	2.0	0.0	8.0	0.0	1.0	0.0	0.0	0.0	0.0	0.0	0.0	0.0	24.0	44.0	0.0	1.0	9.0	1.0
1192	170.0	553.0	153.0	0.0	14.0	112.0	53.0	0.0	0.0	0.0	0.0	0.0	0.0	0.0	0.0	0.0	0.0	0.0	0.0	0.0	0.0	0.0	0.0	0.0	0.0	0.0	0.0	0.0	0.0	0.0	0.0	3.0	0.0	1.0	0.0	0.0	0.0	0.0	0.0	0.0	0.0	0.0	0.0	10.0	14.0	0.0	0.0	3.0	1.0
1193	171.0	814.0	100.0	0.0	15.0	119.0	59.0	0.0	0.0	0.0	0.0	1.0	0.0	0.0	0.0	6.0	0.0	0.0	0.0	0.0	0.0	0.0	0.0	0.0	0.0	0.0	0.0	0.0	0.0	0.0	0.0	3.0	0.0	8.0	1.0	0.0	0.0	0.0	0.0	1.0	0.0	0.0	0.0	20.0	37.0	0.0	1.0	11.0	0.0
1194	168.0	928.0	156.0	0.0	15.0	102.0	60.0	0.0	0.0	0.0	0.0	1.0	0.0	0.0	0.0	1.0	0.0	0.0	0.0	0.0	0.0	0.0	0.0	0.0	0.0	0.0	0.0	0.0	0.0	1.0	0.0	4.0	0.0	4.0	2.0	0.0	0.0	1.0	0.0	1.0	0.0	0.0	0.0	23.0	53.0	0.0	0.0	11.0	1.0
1195	170.0	1021.0	86.0	0.0	15.0	115.5	58.5	0.0	0.0	0.0	2.5	2.0	0.0	1.0	0.0	0.0	0.0	0.0	0.0	0.0	0.0	1.0	0.0	0.0	0.0	2.0	0.0	0.0	0.0	0.0	0.0	2.0	0.0	2.0	1.0	0.5	0.0	0.0	0.0	1.0	5.5	0.0	0.0	1.0	2.0	0.0	0.5	4.0	0.0
1196	170.0	1178.0	161.0	0.0	17.0	114.5	58.0	0.0	0.0	0.0	0.0	0.5	1.0	0.0	0.0	0.0	0.0	1.0	0.0	0.0	0.0	0.0	0.0	0.0	0.0	0.0	0.0	0.0	0.0	0.0	0.0	3.0	0.0	6.0	0.5	0.0	0.0	0.0	0.0	0.0	0.0	0.0	0.0	2.0	5.5	0.0	0.0	12.0	0.5
1197	172.0	522.0	126.0	0.0	15.0	114.0	55.5	0.0	0.0	0.0	0.0	0.0	0.0	0.0	0.0	0.0	0.0	0.0	0.0	0.0	0.0	0.0	0.0	0.0	0.0	0.0	0.0	0.0	0.0	0.0	0.0	2.0	0.0	3.0	0.0	0.0	0.0	0.0	0.0	0.0	0.5	0.0	0.0	15.5	36.0	0.0	0.0	4.0	0.5
1198	169.0	602.0	146.5	0.0	15.5	117.0	54.0	0.0	0.0	0.0	0.0	0.0	0.0	0.0	0.0	0.0	0.0	0.0	0.0	0.0	0.0	0.0	0.0	0.0	0.0	0.0	0.0	0.0	0.0	0.0	0.0	2.0	0.0	2.0	0.0	0.0	0.0	0.0	0.0	0.0	0.0	0.0	0.0	11.0	16.5	0.0	0.0	6.0	0.0
1199	169.0	615.0	151.0	0.0	14.0	119.5	56.0	0.0	0.0	0.0	0.0	1.0	1.0	0.0	0.0	7.0	0.0	0.5	0.0	0.0	0.0	0.0	0.0	0.0	0.0	0.0	0.0	0.0	0.0	0.0	0.0	5.0	0.0	6.0	1.0	0.0	0.0	0.0	0.0	1.0	1.0	1.0	0.0	1.5	2.5	0.0	0.0	15.0	1.0
1200	171.0	700.0	127.0	0.0	15.0	118.0	58.0	0.0	0.0	0.0	0.0	0.0	0.0	0.0	0.0	1.0	0.0	0.0	0.0	0.0	0.0	0.0	0.0	0.0	0.0	0.0	0.0	0.0	0.0	0.0	0.0	3.0	0.0	4.0	0.0	0.0	0.0	0.0	0.0	0.0	0.0	0.0	0.0	10.5	13.5	0.0	0.0	9.0	1.0
1201	170.0	966.0	113.0	0.0	16.5	107.0	55.5	0.0	0.0	0.0	0.0	1.0	0.0	0.0	0.0	1.0	0.0	0.0	0.0	0.0	0.0	0.0	0.0	0.0	0.0	0.5	0.0	0.0	0.0	0.5	0.0	3.0	0.5	5.5	1.0	0.0	0.0	0.0	0.0	0.0	0.0	0.0	0.0	21.5	44.0	0.0	0.0	9.0	0.0
1202	172.0	1008.0	103.0	0.0	13.0	114.5	56.0	0.0	0.0	0.0	1.0	1.0	0.0	0.0	0.0	1.0	0.0	1.0	0.0	0.0	0.0	0.0	0.0	0.0	0.0	0.0	0.0	0.0	0.0	0.0	0.0	2.0	0.0	4.0	1.0	0.0	0.0	0.0	0.0	0.5	0.5	0.0	0.0	25.5	48.5	0.0	0.0	7.0	1.0
1203	168.0	1060.0	226.0	0.0	14.0	100.0	57.0	0.0	1.0	0.0	4.0	2.0	1.0	0.0	0.0	0.0	0.0	1.0	0.0	0.0	0.0	5.0	0.0	0.0	0.0	0.0	1.0	0.0	0.0	1.0	0.0	2.0	1.0	2.0	8.0	0.0	1.0	0.0	0.0	4.0	1.0	0.0	2.0	44.0	100.0	0.0	2.0	11.0	1.0
1204	169.0	1083.0	70.0	0.0	15.0	107.5	57.5	0.0	0.0	0.0	0.0	1.0	2.0	0.0	0.0	4.5	0.0	1.0	0.0	0.0	0.0	0.0	0.0	0.0	0.0	0.5	0.0	0.0	0.0	0.0	0.0	4.0	0.5	10.5	0.5	0.0	0.0	1.0	0.0	1.5	1.0	0.0	1.0	0.0	1.0	0.5	1.0	9.5	1.5
1205	170.0	1189.0	151.0	0.0	14.0	118.0	58.0	0.0	0.0	0.0	0.0	0.0	0.0	0.0	0.0	2.0	0.0	0.0	0.0	0.0	0.0	0.0	0.0	0.0	0.0	0.0	0.0	0.0	0.0	0.0	0.0	3.0	0.0	3.0	0.0	0.0	0.0	0.0	0.0	1.0	0.0	4.0	0.0	2.0	4.0	0.0	0.0	9.0	0.0
1206	171.0	535.0	148.5	0.0	17.0	114.0	55.0	0.0	0.0	0.0	0.0	0.0	0.0	0.0	0.0	0.0	0.0	0.0	0.0	0.0	0.0	0.0	0.0	0.0	0.0	0.0	0.0	0.0	0.0	0.0	0.0	3.0	0.0	2.0	0.0	0.0	1.0	0.0	0.0	0.0	0.0	0.0	0.0	12.5	24.5	0.0	0.0	4.0	0.0
1207	173.0	542.0	138.0	0.0	14.0	113.0	56.0	0.0	0.0	0.0	1.0	1.0	0.0	0.0	0.0	0.0	0.0	0.0	0.0	0.0	0.0	0.0	0.0	0.0	0.0	0.0	0.0	0.0	0.0	0.0	0.0	5.0	0.0	3.0	1.0	0.0	0.0	0.0	0.0	0.0	1.0	0.0	0.0	16.0	24.0	0.0	0.0	7.0	1.0
1208	171.0	954.0	180.0	0.0	14.0	120.0	50.0	0.0	0.0	0.0	0.0	1.0	0.0	0.0	0.0	1.0	0.0	1.0	0.0	0.0	0.0	0.0	0.0	0.0	0.0	0.0	0.0	0.0	0.0	0.0	0.0	2.0	0.0	3.0	1.0	0.0	0.0	0.0	0.0	0.0	0.0	0.0	0.0	26.0	55.0	0.0	0.0	9.0	0.0
1209	174.0	1069.0	106.0	0.0	15.0	115.0	56.0	0.0	0.0	0.0	0.0	1.0	1.0	0.0	0.0	4.0	0.0	0.0	0.0	0.0	0.0	0.0	0.0	0.0	0.0	0.0	0.0	0.0	0.0	0.0	0.0	4.0	0.0	6.0	2.0	0.0	0.0	0.0	0.0	0.0	1.0	0.0	0.0	17.0	34.0	0.0	0.0	11.0	1.0
1210	173.0	33.0	104.5	0.0	14.0	114.0	58.0	1.0	2.0	1.0	0.5	1.0	6.0	1.0	0.0	1.0	0.0	0.5	0.0	0.0	1.0	2.0	0.0	0.0	0.0	0.0	0.0	0.0	0.0	0.0	1.0	1.0	133.0	56.0	18.5	2.0	3.5	1.0	0.0	0.0	0.0	0.0	0.0	0.0	0.0	0.0	0.0	1.0	0.0
1211	172.0	473.0	119.0	0.0	12.0	109.0	59.0	0.0	0.0	0.0	0.0	0.0	0.0	0.0	0.0	0.0	0.0	0.0	0.0	0.0	1.0	2.0	0.0	0.0	0.0	0.0	0.0	0.0	0.0	4.0	0.0	2.0	0.0	3.0	0.0	0.0	0.0	0.0	0.0	0.0	1.0	0.0	0.0	27.0	56.0	0.0	1.0	5.0	0.0
1212	173.0	491.0	123.0	0.0	14.0	116.0	57.0	0.0	0.0	0.0	0.0	0.0	0.0	0.0	0.0	0.0	0.0	0.0	0.0	0.0	0.0	0.0	0.0	0.0	0.0	0.0	0.0	0.0	0.0	0.0	0.0	2.0	0.0	4.0	0.0	0.0	0.0	0.0	0.0	0.0	0.0	0.0	0.0	17.0	32.0	0.0	0.0	7.0	1.0
1213	172.0	503.0	130.0	0.0	15.0	114.0	58.0	0.0	0.0	0.0	0.0	0.0	0.0	0.0	0.0	1.0	0.0	0.0	0.0	0.0	0.0	0.0	0.0	0.0	0.0	0.0	0.0	0.0	0.0	0.0	0.0	4.0	0.0	3.0	0.0	0.0	0.0	0.0	0.0	0.0	1.0	0.0	0.0	8.0	12.0	0.0	0.0	5.0	1.0
1214	172.0	610.0	118.0	0.0	15.0	113.0	57.0	0.0	0.0	0.0	2.0	1.0	0.0	0.0	0.0	3.0	1.0	1.0	0.0	0.0	0.0	1.0	0.0	0.0	0.0	0.0	0.0	0.0	0.0	0.0	0.0	9.0	1.0	6.0	2.0	0.0	1.0	0.0	0.0	0.0	3.0	1.0	1.0	4.0	9.0	0.0	1.0	16.0	1.0
1215	172.0	691.0	162.0	0.0	15.0	113.0	56.0	0.0	0.0	0.0	0.0	0.0	1.0	0.0	0.0	3.0	0.0	0.0	0.0	0.0	0.0	0.0	0.0	0.0	0.0	0.0	0.0	0.0	0.0	0.0	0.0	5.0	0.0	2.0	1.0	0.0	0.0	0.0	0.0	1.0	0.0	0.0	0.0	9.0	16.0	0.0	0.0	4.0	1.0
1216	174.0	882.0	128.0	0.0	15.0	110.0	54.0	0.0	0.0	0.0	3.0	1.0	0.0	0.0	0.0	0.0	0.0	1.0	0.0	0.0	0.0	1.0	0.0	0.0	0.0	0.0	0.0	0.0	0.0	13.0	0.0	4.0	0.0	8.0	2.0	0.0	0.0	0.0	0.0	0.0	0.0	0.0	0.0	2.0	5.0	0.0	3.0	12.0	1.0
1217	172.0	920.0	143.0	0.0	14.0	115.0	57.0	0.0	0.0	0.0	0.0	0.0	0.0	0.0	0.0	1.0	0.0	1.0	0.0	0.0	0.0	0.0	0.0	0.0	0.0	0.0	0.0	0.0	0.0	0.0	0.0	2.0	0.0	8.0	3.0	0.0	0.0	0.0	0.0	1.0	0.0	0.0	0.0	38.0	72.0	0.0	0.0	12.0	1.0
1218	173.0	977.0	81.0	0.0	14.0	115.5	57.0	0.0	0.0	0.0	0.0	1.0	1.0	0.0	0.0	0.0	0.0	0.0	0.0	0.0	0.0	0.0	0.0	0.0	0.0	0.0	0.0	0.0	0.0	0.0	0.0	2.0	0.0	6.0	1.0	0.0	0.0	0.0	0.0	1.0	0.0	0.0	0.0	23.0	44.5	0.0	0.0	11.5	1.0
1219	172.0	983.0	126.5	0.0	14.5	113.0	55.0	0.0	0.0	0.0	0.0	2.5	0.0	0.0	0.0	1.0	0.5	0.5	0.0	0.0	0.0	0.0	0.0	0.0	0.0	0.0	0.0	0.0	0.0	0.0	0.0	3.0	0.0	5.5	2.0	0.0	0.0	0.0	0.0	0.0	0.0	0.0	0.0	14.0	29.5	0.0	1.0	12.0	1.0
1220	172.0	998.0	117.5	0.0	15.5	112.0	57.5	0.0	0.0	0.0	0.0	1.0	3.0	0.0	0.0	1.0	0.0	1.0	0.0	0.0	0.0	0.0	0.0	0.0	0.0	0.0	0.0	0.0	0.0	0.0	0.0	3.0	0.0	7.0	1.0	0.0	0.0	0.0	0.0	1.0	1.0	0.0	0.0	23.5	47.0	0.0	0.0	7.0	1.0
1221	172.0	1041.0	128.0	0.0	13.0	112.5	54.5	0.0	0.0	0.0	2.5	2.0	0.0	0.5	0.0	0.0	0.0	0.0	0.0	0.0	0.0	2.0	0.0	0.0	0.0	1.0	0.0	0.0	0.0	1.0	0.0	1.0	0.0	2.0	1.0	0.0	0.0	0.0	0.0	0.0	2.0	0.0	0.0	10.0	19.5	0.0	1.0	6.0	1.0
1222	173.0	1059.0	115.0	0.0	14.0	116.0	57.5	0.0	0.0	0.0	1.0	1.0	1.0	0.0	0.0	3.0	0.0	0.0	0.0	0.0	0.0	1.0	0.0	0.0	0.0	0.0	1.0	0.0	0.0	0.0	0.0	4.0	0.0	6.0	6.0	0.0	0.0	0.0	0.0	3.0	0.5	0.0	0.0	10.0	20.5	0.0	1.0	15.0	1.0
1223	178.0	124.0	120.0	0.0	15.0	113.0	56.0	0.0	0.0	0.0	0.0	2.0	1.0	0.0	0.0	5.0	0.0	0.0	0.0	0.0	0.0	0.0	0.0	0.0	0.0	0.0	0.0	0.0	0.0	0.0	0.0	5.0	1.0	14.0	4.0	0.0	0.0	0.0	0.0	1.0	0.0	0.0	0.0	0.0	1.0	0.0	1.0	16.0	0.0
1224	175.0	385.0	110.5	0.0	13.0	111.0	60.0	0.0	0.0	0.0	1.0	1.5	0.0	1.0	0.0	0.0	0.0	0.0	0.0	0.0	5.0	3.0	0.0	0.0	0.0	0.0	0.0	0.0	0.0	5.0	0.0	2.0	0.0	4.0	1.0	4.0	0.0	1.0	0.0	0.0	1.0	0.0	0.0	2.0	5.0	0.0	3.0	10.0	1.0
1225	173.0	400.0	107.5	0.0	16.5	117.0	57.0	0.0	0.0	0.0	1.0	1.0	0.0	0.0	0.0	0.0	0.0	0.0	0.0	0.0	1.0	1.5	0.0	0.0	0.0	0.0	0.0	0.0	0.0	0.0	0.0	1.0	0.0	2.0	0.0	2.0	0.0	0.0	0.0	0.0	1.0	0.0	0.0	2.5	6.0	0.0	1.0	5.5	0.0
1226	175.0	423.0	130.0	0.0	14.5	114.0	59.0	0.0	0.0	0.0	11.5	1.0	0.0	0.0	0.0	0.0	0.0	0.0	0.0	0.0	5.0	34.0	0.0	0.0	0.0	1.0	0.0	0.0	0.0	4.0	0.0	4.0	0.5	6.0	1.0	0.0	0.0	0.0	0.0	1.0	1.0	0.0	0.0	16.5	36.5	0.0	2.0	11.0	1.0
1227	174.0	484.0	126.0	0.0	15.0	111.5	55.5	0.0	0.0	0.0	1.0	1.0	0.5	0.0	0.0	0.0	0.0	0.0	0.0	0.0	0.0	0.0	0.0	0.5	0.0	0.0	0.0	0.0	0.0	0.0	0.0	2.0	0.0	4.0	0.5	0.0	0.0	0.0	0.0	0.0	2.0	0.0	0.0	19.5	37.5	0.0	0.0	7.0	0.5
1228	173.0	585.0	148.0	0.0	14.0	115.0	58.0	0.0	0.0	0.0	0.0	0.0	0.0	0.0	0.0	0.0	0.0	0.0	0.0	0.0	0.0	0.0	0.0	0.0	0.0	0.0	0.0	0.0	0.0	0.0	0.0	3.0	0.0	5.0	1.0	0.0	0.0	0.0	0.0	0.0	0.0	0.0	0.0	4.0	10.0	0.0	0.0	5.0	0.0
1229	172.0	788.0	96.0	0.0	18.0	112.0	55.0	0.0	0.0	0.0	0.0	2.0	0.0	0.0	0.0	9.0	0.0	0.0	0.0	0.0	0.0	0.0	0.0	0.0	0.0	0.0	0.0	0.0	0.0	0.0	0.0	4.0	0.0	6.0	1.0	0.0	0.0	0.0	0.0	1.0	0.0	14.0	0.0	0.0	0.0	0.0	0.0	12.0	1.0
1230	176.0	799.0	116.0	0.0	14.0	119.0	58.0	0.0	0.0	0.0	0.0	1.0	0.0	0.0	0.0	5.0	0.0	1.0	0.0	0.0	0.0	0.0	0.0	0.0	0.0	0.0	0.0	0.0	0.0	0.0	0.0	3.0	0.0	6.0	1.0	0.0	0.0	0.0	0.0	1.0	0.0	0.0	0.0	17.0	26.5	0.0	0.5	10.0	1.0
1231	174.0	833.0	121.5	0.0	14.0	114.5	57.0	0.0	0.0	0.0	0.0	1.0	0.0	0.0	0.0	6.5	0.0	0.0	0.0	0.0	0.0	0.0	0.0	0.0	0.0	0.0	0.0	0.0	0.0	0.0	0.0	3.0	0.0	6.0	1.0	0.0	0.0	0.0	0.0	1.0	0.0	0.0	0.0	3.0	8.0	0.0	0.0	8.0	0.0
1232	172.0	933.0	69.0	0.0	15.5	105.5	60.0	0.0	0.0	0.0	0.0	1.0	0.5	0.0	0.0	0.5	0.0	0.0	0.0	0.0	0.0	0.0	0.0	0.0	0.0	0.0	0.0	0.0	0.0	1.0	0.0	2.0	0.5	19.0	1.5	0.0	0.0	0.0	0.0	0.0	0.0	0.0	0.0	27.5	55.0	0.0	0.5	7.5	0.0
1233	175.0	1030.0	145.0	0.0	15.0	114.0	58.0	0.0	0.0	0.0	2.0	2.0	0.0	0.0	0.0	0.0	0.0	0.0	0.0	0.0	0.0	1.0	0.0	0.0	0.0	1.0	0.0	0.0	0.0	0.0	0.0	2.0	0.0	3.0	1.0	0.0	0.0	0.0	0.0	0.0	4.0	1.0	0.0	19.0	37.0	0.0	0.0	7.0	1.0
1234	173.0	1079.0	100.0	0.0	15.0	116.0	56.5	0.0	0.0	0.0	0.0	1.0	1.0	0.0	0.0	10.0	0.0	0.0	0.0	0.0	0.0	0.0	0.0	0.0	0.0	1.0	0.0	0.0	0.0	0.0	0.0	3.0	0.0	6.0	2.0	0.0	0.0	0.0	0.0	1.0	0.0	0.0	0.0	0.0	1.0	0.0	0.0	8.0	0.0
1235	174.0	1091.0	146.0	0.0	16.0	113.5	58.5	0.0	0.0	0.0	0.0	0.0	1.0	0.0	0.0	2.0	0.0	0.0	0.0	0.0	0.0	0.0	0.0	0.0	0.0	0.0	0.0	0.0	0.0	0.0	0.0	2.0	0.0	11.0	1.0	0.0	0.0	0.0	0.0	0.0	0.0	0.0	0.0	31.0	52.5	0.0	0.0	11.0	0.5
1236	173.0	379.0	149.0	0.0	14.5	116.5	59.5	0.0	0.0	0.0	5.0	1.0	0.0	2.5	0.0	0.0	0.0	0.0	0.0	0.0	3.0	6.5	0.0	0.0	0.0	0.5	0.0	0.0	0.0	2.0	0.0	1.0	0.0	2.5	0.5	0.5	0.0	0.0	0.0	0.0	0.5	0.0	0.0	1.0	2.0	0.0	2.0	7.0	1.0
1237	176.0	392.0	113.5	0.0	16.5	114.5	55.5	0.0	0.0	0.0	3.5	1.5	0.0	0.0	0.0	0.0	0.0	0.0	0.0	0.0	0.0	0.0	0.0	0.0	0.0	0.0	0.0	0.0	0.0	0.0	0.0	1.0	0.0	2.0	0.0	1.5	0.0	0.0	0.0	0.0	0.0	0.0	0.0	19.0	42.5	0.0	1.0	6.0	1.0
1238	176.0	434.0	132.5	0.0	15.0	114.5	56.0	0.0	0.0	0.0	6.0	1.0	0.0	0.0	0.0	0.0	0.0	0.0	0.0	0.0	3.0	1.0	0.0	0.0	0.0	1.0	0.0	0.0	0.0	3.0	0.0	2.0	0.0	5.0	1.0	0.0	0.0	0.0	0.0	0.0	0.0	0.0	0.0	21.0	39.0	0.0	3.0	7.5	0.0
1239	173.0	442.0	159.5	0.0	16.0	115.0	54.0	0.0	0.0	0.0	1.0	1.0	0.0	0.0	0.0	0.0	0.0	0.0	0.0	0.0	1.5	1.0	0.0	0.0	0.0	0.5	0.0	0.0	0.0	1.5	0.0	1.0	0.5	3.5	0.0	0.0	0.0	0.0	0.0	0.0	1.0	0.0	0.0	27.0	40.5	0.0	1.0	5.5	0.5
1240	173.0	515.0	132.0	0.0	12.5	117.5	56.5	0.0	0.0	0.0	0.5	1.0	0.0	0.0	0.0	0.0	0.0	0.0	0.0	0.0	0.0	0.0	0.0	0.0	0.0	0.0	0.0	0.0	0.0	0.0	0.0	4.0	0.0	3.5	0.0	0.0	0.5	0.0	0.0	0.0	0.0	0.0	0.0	15.5	32.0	0.0	0.0	6.0	0.0
1241	173.0	594.0	138.0	0.0	15.0	124.0	57.0	0.0	0.0	0.0	3.0	1.0	0.0	0.0	0.0	0.0	0.0	0.0	0.0	0.0	0.0	2.0	0.0	0.0	0.0	0.0	0.0	0.0	0.0	0.0	0.0	3.0	0.0	3.0	0.0	1.0	0.0	0.0	0.0	0.0	6.0	0.0	0.0	10.0	12.0	0.0	0.0	7.0	1.0
1242	175.0	640.0	139.0	0.0	15.0	116.0	60.0	0.0	0.0	0.0	0.0	1.0	0.0	0.0	0.0	4.0	0.0	0.0	0.0	0.0	0.0	0.0	0.0	0.0	0.0	0.0	0.0	0.0	0.0	0.0	0.0	3.0	0.0	10.0	1.0	0.0	0.0	0.0	0.0	0.0	1.0	0.0	0.0	1.0	1.0	0.0	0.0	11.0	0.0
1243	173.0	874.0	168.5	0.0	17.5	113.5	57.5	0.0	0.0	0.0	0.5	2.0	0.0	0.0	0.0	6.5	0.0	1.0	0.0	0.0	0.0	0.5	0.0	0.0	0.0	0.0	0.0	0.0	0.0	0.0	0.0	7.5	0.0	5.5	2.0	0.0	0.0	0.0	0.0	2.5	0.0	0.0	0.0	1.0	1.5	0.0	1.5	15.0	0.5
1244	175.0	1051.0	127.0	0.0	13.0	114.5	57.0	0.0	0.0	0.0	2.5	1.0	0.0	0.5	0.0	0.0	0.0	0.0	0.0	0.0	1.0	8.0	0.0	0.0	0.0	0.0	0.0	0.0	0.0	2.5	0.0	4.0	0.0	3.0	4.0	0.0	0.0	0.0	0.0	0.0	1.0	0.0	1.0	2.5	7.0	0.0	1.0	13.0	0.0
1245	174.0	1184.0	84.5	0.0	15.0	113.5	54.0	0.0	0.0	0.0	0.0	0.0	0.0	0.0	0.0	0.0	0.0	0.5	0.0	0.0	0.0	0.0	0.0	0.0	0.0	0.0	0.0	0.0	0.0	0.0	0.0	2.0	0.0	4.0	0.0	0.0	0.0	0.0	0.0	0.0	0.0	0.0	0.0	16.5	32.5	0.0	0.0	8.5	0.0
1246	174.0	1329.0	123.0	0.0	14.0	114.0	59.0	0.0	0.0	0.0	0.0	0.0	1.0	0.0	0.0	1.0	0.0	0.0	0.0	0.0	0.0	0.0	0.0	0.0	0.0	0.0	0.0	0.0	0.0	0.0	0.0	3.0	0.0	9.0	0.0	0.0	0.0	0.0	0.0	0.0	0.0	0.0	0.0	7.0	15.0	0.0	0.0	12.0	1.0
1247	176.0	206.0	119.5	0.0	15.0	113.5	55.0	0.0	0.0	0.0	0.0	0.0	0.0	0.0	0.0	0.0	0.0	0.0	0.0	0.0	0.0	0.0	0.0	0.0	0.0	0.0	0.0	0.0	0.0	0.0	0.0	0.0	0.0	1.0	0.0	2.0	0.0	0.0	0.0	0.0	0.0	0.0	0.0	7.0	12.0	0.0	0.0	2.0	1.0
1248	176.0	411.0	145.0	0.0	16.0	117.0	57.0	0.0	0.0	0.0	1.0	1.0	0.0	0.0	0.0	0.0	0.0	0.0	0.0	0.0	3.0	2.0	0.0	0.0	0.0	1.0	0.0	0.0	0.0	1.0	0.0	2.0	0.0	3.0	1.0	1.0	0.0	0.0	0.0	0.0	2.0	0.0	0.0	6.0	12.0	0.0	1.0	6.0	0.0
1249	175.0	450.0	81.0	0.0	14.0	107.0	53.0	0.0	0.0	0.0	2.0	1.0	0.0	0.0	0.0	0.0	0.0	0.0	0.0	0.0	0.0	1.0	0.0	0.0	0.0	0.0	0.0	0.0	0.0	1.0	0.0	1.0	0.0	3.0	0.0	1.0	0.0	0.0	0.0	0.0	0.0	0.0	0.0	13.0	34.0	0.0	1.0	6.0	1.0
1250	174.0	510.0	143.5	0.0	18.0	116.0	55.5	0.0	0.0	0.0	0.0	1.0	0.0	0.0	0.0	1.5	0.0	1.0	0.0	0.0	0.0	0.0	0.0	0.0	0.0	0.0	0.0	0.0	0.0	0.0	0.0	4.5	0.0	2.0	0.5	0.0	0.5	0.0	0.0	1.0	0.0	0.0	0.0	7.5	25.5	0.0	0.0	7.0	1.0
1251	173.0	824.0	146.0	0.0	16.0	109.0	50.0	0.0	0.0	0.0	0.0	2.0	2.0	0.0	0.0	2.0	1.0	1.0	0.0	0.0	0.0	0.0	0.0	0.0	0.0	1.0	0.0	0.0	0.0	0.0	0.0	1.0	0.0	9.0	2.0	0.0	0.0	0.0	0.0	1.0	0.0	0.0	0.0	1.0	0.0	0.0	0.0	4.0	0.0
1252	178.0	1197.0	158.0	0.0	16.0	114.0	56.0	0.0	0.0	0.0	0.0	0.0	0.0	0.0	0.0	1.0	0.0	0.0	0.0	0.0	0.0	0.0	0.0	0.0	0.0	0.0	0.0	0.0	0.0	0.0	0.0	2.0	0.0	5.0	0.0	0.0	0.0	0.0	0.0	0.0	0.0	0.0	0.0	9.0	18.0	0.0	0.0	12.0	1.0
1253	176.0	605.0	145.5	0.0	13.5	120.0	57.0	0.0	0.0	0.0	0.0	0.0	0.0	0.0	0.0	5.5	0.0	0.0	0.0	0.0	0.0	0.0	0.0	0.0	0.0	0.0	0.0	0.0	0.0	0.0	0.0	4.0	0.0	3.0	1.0	0.0	0.0	0.0	0.0	0.0	0.0	0.0	0.0	6.0	7.5	0.0	0.0	7.0	0.0
1254	175.0	927.0	117.0	0.0	17.0	113.0	61.0	0.0	0.0	0.0	0.0	0.0	0.0	0.0	0.0	2.0	0.0	1.0	0.0	0.0	0.0	0.0	0.0	0.0	0.0	0.0	0.0	0.0	0.0	0.0	0.0	2.0	0.0	8.0	2.0	0.0	0.0	0.0	0.0	0.0	0.0	0.0	0.0	34.0	71.0	0.0	0.0	8.0	1.0
1255	181.0	1150.0	121.5	0.0	14.5	115.5	57.0	0.0	0.0	0.0	0.0	0.0	1.0	0.0	0.0	0.0	0.0	0.0	0.0	0.0	0.0	0.0	0.0	0.0	0.0	0.0	0.0	0.0	0.0	0.0	0.0	2.0	0.0	8.0	1.0	0.0	0.0	0.0	0.0	0.0	0.0	0.0	0.0	11.0	19.5	0.0	0.0	8.0	0.0
1256	179.0	214.0	115.5	0.0	15.0	114.0	56.0	0.0	0.0	0.0	0.0	0.5	0.0	0.0	0.0	0.0	0.0	0.0	0.0	0.0	0.0	0.0	0.0	0.0	0.0	0.0	0.0	0.0	0.0	0.0	0.0	2.0	0.0	4.0	0.0	0.0	0.0	0.0	0.0	0.0	0.0	0.0	0.0	6.5	15.5	0.0	0.0	5.0	1.0
1257	178.0	261.0	128.0	0.0	15.0	116.0	60.0	0.0	0.0	0.0	0.0	0.0	0.0	0.0	0.0	0.0	0.0	0.0	0.0	0.0	0.0	0.0	0.0	0.0	0.0	0.0	0.0	0.0	0.0	0.0	0.0	3.0	0.0	6.0	1.0	0.0	0.0	0.0	0.0	0.0	0.0	0.0	0.0	20.0	46.0	0.0	0.0	14.0	1.0
1258	175.0	270.0	79.0	0.0	15.0	117.0	57.0	0.0	0.0	0.0	0.0	0.0	0.0	0.0	0.0	1.0	0.0	1.0	0.0	0.0	0.0	0.0	0.0	0.0	0.0	0.0	0.0	0.0	0.0	0.0	0.0	3.0	0.0	2.0	1.0	0.0	0.0	0.0	0.0	1.0	0.0	0.0	0.0	10.0	4.0	0.0	1.0	6.0	0.0
1259	177.0	462.0	119.0	0.0	15.0	112.0	58.0	0.0	0.0	0.0	4.0	1.0	0.0	0.0	0.0	0.0	0.0	0.0	0.0	0.0	0.0	0.0	0.0	0.0	0.0	0.0	0.0	0.0	0.0	1.0	0.0	3.0	0.0	3.0	1.0	0.0	0.0	0.0	0.0	0.0	0.0	0.0	0.0	13.0	23.0	0.0	3.0	6.0	0.0
1260	177.0	548.0	117.0	0.0	16.0	109.0	59.0	0.0	0.0	0.0	0.0	0.0	0.0	0.0	0.0	0.0	0.0	0.0	0.0	0.0	0.0	0.0	0.0	0.0	0.0	0.0	0.0	0.0	0.0	0.0	0.0	6.0	0.0	3.0	0.0	0.0	1.0	0.0	0.0	0.0	1.0	0.0	0.0	5.0	7.0	0.0	0.0	11.0	0.0
1261	177.0	578.0	143.5	0.0	14.5	111.5	57.0	0.0	0.0	0.0	0.0	0.0	0.0	0.0	0.0	0.0	0.0	0.0	0.0	0.0	0.0	0.0	0.0	0.0	0.0	0.0	0.0	0.0	0.0	0.0	0.0	3.0	0.0	3.0	0.0	0.0	0.0	0.0	0.0	0.0	0.0	0.0	0.0	2.0	2.5	0.0	0.0	3.5	1.0
1262	176.0	599.0	125.5	0.0	15.5	123.0	59.0	0.0	0.0	0.0	1.0	0.0	0.0	0.0	0.0	1.0	0.0	0.0	0.0	0.0	0.0	0.5	0.0	0.5	0.0	0.0	0.0	0.0	0.0	0.0	0.0	1.5	0.0	2.5	1.0	0.0	0.0	0.0	0.0	0.0	0.5	0.0	0.0	37.0	61.5	0.0	1.0	11.0	1.0
1263	179.0	764.0	179.0	0.0	15.0	114.0	56.0	0.0	0.0	0.0	0.0	0.0	0.0	0.0	0.0	0.0	0.0	0.0	0.0	0.0	0.0	0.0	0.0	0.0	0.0	0.0	0.0	0.0	0.0	0.0	0.0	1.0	0.0	2.0	0.0	0.0	0.0	0.0	0.0	0.0	0.0	0.0	0.0	17.0	25.0	0.0	0.0	6.0	0.0
1264	178.0	947.0	108.0	0.0	15.5	112.5	58.0	0.0	0.0	0.0	0.0	0.0	0.0	0.0	0.0	1.0	0.0	0.0	0.0	0.0	0.0	0.0	0.0	0.0	0.0	0.0	0.0	0.0	0.0	0.0	0.0	2.0	0.0	6.0	1.0	0.0	0.0	0.0	0.0	1.0	0.0	0.0	0.0	32.5	62.5	0.0	0.0	9.0	1.0
1265	177.0	1037.0	164.5	0.0	14.5	115.0	55.0	0.0	0.0	0.0	2.5	2.0	0.0	0.0	0.0	0.0	0.0	0.0	0.0	0.0	0.5	41.5	0.0	0.0	0.0	2.0	0.0	0.0	0.0	8.0	0.0	3.0	0.0	5.5	4.0	0.0	0.0	0.0	0.0	0.0	2.0	1.0	0.0	29.0	48.5	0.0	1.0	11.5	1.0
1266	178.0	9.0	116.0	0.0	14.5	115.0	57.0	0.0	0.0	0.0	8.5	0.0	0.0	0.0	0.0	0.0	0.0	0.0	0.0	0.0	1.0	2.0	0.0	0.0	0.0	0.0	0.0	0.0	0.0	0.0	0.0	0.0	2.0	3.0	0.0	1.0	0.0	0.0	0.0	0.0	0.0	0.0	0.0	18.0	38.0	0.0	0.0	4.5	1.0
1267	179.0	275.0	175.0	0.0	14.0	114.0	59.0	0.0	0.0	0.0	0.0	0.0	0.0	0.0	0.0	1.0	0.0	0.0	0.0	0.0	0.0	0.0	0.0	0.0	0.0	0.0	0.0	0.0	0.0	0.0	0.0	3.0	0.0	5.0	1.0	0.0	0.0	0.0	0.0	0.0	0.0	0.0	0.0	3.0	8.0	0.0	0.0	8.0	1.0
1268	180.0	289.0	104.0	0.0	16.0	114.0	55.0	0.0	0.0	0.0	0.0	0.0	0.0	0.0	0.0	2.0	0.0	0.0	0.0	0.0	0.0	0.0	0.0	0.0	0.0	0.0	0.0	0.0	0.0	0.0	0.0	2.0	0.0	6.0	1.0	0.0	0.0	0.0	0.0	0.0	0.0	0.0	0.0	1.0	2.0	0.0	0.0	11.0	0.0
1269	177.0	473.0	196.0	0.0	15.0	113.0	57.0	0.0	0.0	0.0	1.0	1.0	0.0	0.0	0.0	0.0	0.0	0.0	0.0	0.0	0.0	2.0	0.0	0.0	0.0	0.0	0.0	0.0	1.0	3.0	0.0	1.0	0.0	3.0	1.0	1.0	0.0	0.0	0.0	0.0	1.0	0.0	0.0	12.0	19.0	0.0	1.0	7.0	0.0
1270	178.0	555.0	134.0	0.0	15.0	121.5	57.0	0.0	0.0	0.0	0.0	0.0	0.0	0.0	0.0	0.0	0.0	0.0	0.0	0.0	0.0	0.0	0.0	0.0	0.0	0.0	0.0	0.0	0.0	0.0	0.0	2.5	0.0	3.0	1.0	0.0	0.0	0.0	0.0	0.0	0.0	0.0	0.0	15.5	30.0	0.0	0.0	4.5	0.5
1271	176.0	777.0	133.0	0.0	11.0	111.0	56.0	0.0	0.0	0.0	0.0	0.0	0.0	0.0	0.0	8.0	0.0	1.0	0.0	0.0	0.0	0.0	0.0	0.0	0.0	0.0	0.0	0.0	0.0	0.0	0.0	5.0	0.0	4.0	1.0	0.0	0.0	0.0	0.0	3.0	0.0	0.0	1.0	1.0	1.0	0.0	1.0	13.0	1.0
1272	180.0	840.0	141.0	0.0	16.0	110.0	56.0	0.0	0.0	0.0	0.0	1.0	1.0	0.0	0.0	2.0	0.0	1.0	0.0	0.0	0.0	0.0	0.0	0.0	0.0	0.0	0.0	0.0	0.0	0.0	0.0	3.0	0.0	10.0	1.0	0.0	0.0	0.0	0.0	0.0	0.0	0.0	0.0	12.0	27.0	0.0	1.0	9.0	1.0
1273	177.0	962.0	171.0	0.0	13.0	120.0	56.0	0.0	0.0	0.0	0.0	1.0	0.0	0.0	0.0	2.0	0.0	0.0	0.0	0.0	0.0	0.0	0.0	0.0	0.0	0.0	1.0	0.0	0.0	0.0	0.0	2.0	0.0	3.0	1.0	0.0	0.0	0.0	0.0	0.0	0.0	0.0	0.0	24.0	37.0	0.0	1.0	7.0	0.0
1274	178.0	973.0	137.0	0.0	14.0	115.0	59.0	0.0	0.0	0.0	0.0	2.0	1.0	0.0	0.0	2.0	0.0	1.0	0.0	0.0	0.0	0.0	0.0	0.0	0.0	0.0	0.0	0.0	0.0	0.0	0.0	2.0	0.0	6.0	1.0	0.0	0.0	0.0	0.0	0.0	0.0	0.0	0.0	25.0	52.0	0.0	1.0	11.0	1.0
1275	179.0	496.0	114.0	0.0	15.0	115.0	58.0	0.0	0.0	0.0	2.0	1.0	0.0	0.0	0.0	0.0	0.0	0.0	0.0	0.0	0.0	1.0	0.0	0.0	0.0	0.0	0.0	0.0	0.0	0.0	0.0	1.0	0.0	2.0	1.0	0.0	1.0	0.0	0.0	0.0	1.0	0.0	0.0	18.0	28.0	0.0	0.0	8.0	1.0
1276	178.0	503.0	132.0	0.0	17.0	106.0	57.0	0.0	0.0	0.0	3.0	1.0	0.0	0.0	0.0	0.0	0.0	0.0	0.0	0.0	0.0	0.0	0.0	0.0	0.0	0.0	0.0	0.0	1.0	0.0	0.0	1.0	0.0	4.0	1.0	0.0	1.0	0.0	0.0	0.0	2.0	0.0	0.0	22.0	37.0	0.0	0.0	4.0	0.0
1277	180.0	531.0	168.5	0.0	15.5	112.5	61.0	0.0	0.0	0.0	0.5	0.0	0.0	0.0	0.0	0.0	0.0	0.0	0.0	0.0	0.0	0.0	0.0	0.0	0.0	0.0	0.0	0.0	0.0	0.0	0.0	1.0	0.0	3.0	0.0	0.0	0.0	0.0	0.0	0.0	0.0	0.0	0.0	32.5	63.0	0.0	0.0	5.0	1.0
1278	178.0	571.0	70.5	0.0	15.0	117.0	57.5	0.0	0.0	0.0	0.0	0.0	0.0	0.0	0.0	0.0	0.0	0.0	0.0	0.0	0.0	0.0	0.0	0.0	0.0	0.0	0.0	0.0	0.0	0.0	0.0	2.0	1.0	4.5	1.0	0.5	0.0	0.0	0.0	1.0	0.0	0.0	0.0	16.5	22.0	0.0	0.0	4.5	0.0
1279	179.0	773.0	154.0	0.0	16.0	111.0	61.0	0.0	0.0	0.0	0.0	1.0	0.0	0.0	0.0	2.0	0.0	1.0	0.0	0.0	0.0	0.0	0.0	0.0	0.0	2.0	0.0	0.0	0.0	0.0	0.0	5.0	0.0	7.0	2.0	0.0	0.0	0.0	0.0	2.0	0.0	0.0	0.0	0.0	0.0	0.0	0.0	11.0	1.0
1280	180.0	784.0	134.5	0.0	14.0	113.0	56.0	0.0	0.0	0.0	0.0	1.0	1.0	0.0	0.0	12.0	0.0	0.0	0.0	0.0	0.0	0.0	0.0	0.0	0.0	1.0	0.0	0.0	0.0	0.0	0.0	4.0	0.0	5.5	1.0	0.0	0.0	0.0	0.0	0.0	0.0	0.0	0.0	6.0	12.5	0.0	0.5	8.0	0.0
1281	178.0	885.0	140.5	0.0	15.0	111.5	55.0	0.0	0.0	0.0	4.5	1.0	0.5	0.0	0.0	0.0	1.0	1.0	0.0	0.0	0.5	1.0	0.0	0.0	0.0	0.0	0.0	0.0	0.0	2.0	0.0	5.5	0.0	7.0	1.0	0.5	0.0	0.0	0.0	0.5	0.0	0.0	0.0	15.0	44.0	0.0	17.5	13.5	0.0
1282	178.0	919.0	195.0	0.0	14.0	111.0	61.0	0.0	0.0	0.0	1.0	2.0	0.0	0.0	0.0	1.0	0.0	0.0	0.0	0.0	0.0	0.0	0.0	0.0	0.0	0.0	0.0	0.0	0.0	2.0	0.0	5.0	0.0	12.0	2.0	0.0	0.0	0.0	0.0	0.0	0.0	0.0	0.0	12.0	27.0	0.0	1.0	10.0	1.0
1283	179.0	1000.0	106.0	0.0	15.0	116.0	58.0	0.0	0.0	0.0	0.0	1.0	0.0	0.0	0.0	2.0	1.0	1.0	0.0	0.0	0.0	0.0	0.0	0.0	0.0	0.0	1.0	0.0	0.0	0.0	0.0	4.0	0.0	5.0	1.0	0.0	0.0	0.0	0.0	1.0	0.0	1.0	0.0	22.0	44.0	0.0	0.0	8.0	1.0
1284	178.0	1022.0	78.0	0.0	15.0	117.0	58.0	0.0	0.0	0.0	6.0	5.0	0.0	2.0	0.0	0.0	0.0	0.0	0.0	0.0	0.0	1.0	0.0	0.0	0.0	4.0	0.0	0.0	0.0	1.0	0.0	4.0	0.0	3.0	1.0	0.0	0.0	0.0	0.0	0.0	12.0	1.0	0.0	1.0	2.0	0.0	1.0	8.0	1.0
1285	182.0	1084.0	136.0	0.0	14.0	115.0	58.0	0.0	0.0	0.0	0.0	1.0	1.0	0.0	0.0	1.0	0.0	1.0	0.0	0.0	1.0	0.0	0.0	0.0	0.0	0.0	0.0	0.0	0.0	0.0	0.0	4.0	0.0	11.0	2.0	0.0	0.0	0.0	0.0	1.0	0.0	0.0	0.0	6.0	6.0	0.0	1.0	18.0	0.0
1286	181.0	1211.0	133.0	0.0	15.0	113.0	57.0	0.0	0.0	0.0	0.0	0.0	0.0	0.0	0.0	1.0	0.0	0.0	0.0	0.0	0.0	0.0	0.0	0.0	0.0	0.0	0.0	0.0	0.0	0.0	0.0	2.0	0.0	3.0	0.0	0.0	0.0	0.0	0.0	0.0	0.0	0.0	0.0	5.5	6.0	0.0	0.0	5.0	0.0
1287	183.0	87.0	131.5	0.0	15.0	117.5	59.0	0.0	0.0	0.0	1.0	1.0	0.0	0.0	1.0	0.0	0.0	0.0	0.0	0.0	1.0	6.0	0.0	0.0	0.0	0.0	0.0	0.0	0.0	0.0	0.0	1.0	0.0	3.0	0.0	3.0	0.0	0.0	0.0	0.0	3.0	0.0	0.0	1.0	3.0	0.0	1.0	6.5	0.0
1288	181.0	371.0	122.0	0.0	15.5	113.0	55.0	0.0	0.0	0.0	0.0	0.0	0.0	0.0	0.0	1.0	0.0	0.0	0.0	0.0	0.0	0.0	0.0	0.0	0.0	0.0	0.0	0.0	0.0	0.0	0.0	3.0	0.5	3.5	0.0	0.0	0.0	0.0	0.0	0.5	0.0	0.0	0.0	2.0	3.0	0.0	0.0	7.0	1.0
1289	180.0	479.0	89.5	0.0	16.0	112.0	58.0	0.0	0.0	0.0	1.0	0.0	0.0	0.0	0.0	0.0	0.0	0.0	0.0	0.0	0.0	0.0	0.0	0.0	0.0	0.0	0.0	0.0	0.0	3.0	0.0	1.0	0.0	4.0	1.0	1.0	0.0	0.0	0.0	0.0	0.0	0.0	0.0	7.5	17.5	0.0	0.0	4.0	0.0
1290	181.0	511.0	108.5	0.0	16.0	118.0	57.5	0.0	0.0	0.0	0.0	0.0	0.0	0.0	0.0	0.0	0.0	0.0	0.0	0.0	0.0	1.0	0.0	0.0	0.0	0.0	0.0	0.0	0.0	0.0	0.0	1.0	0.0	4.5	0.0	0.0	0.0	0.0	0.0	0.0	3.0	0.0	0.0	25.0	49.5	0.0	0.0	7.5	1.0
1291	179.0	519.0	91.5	0.0	13.0	114.5	55.0	0.0	0.0	0.0	2.5	1.0	0.0	1.0	0.0	0.0	0.0	0.0	0.0	0.0	0.5	1.0	0.0	0.0	0.0	0.0	0.0	0.0	0.0	0.0	0.0	1.5	0.0	4.5	0.0	0.5	0.0	0.0	0.0	0.0	1.0	0.0	0.0	8.5	19.5	0.0	0.0	6.0	1.0
1292	179.0	562.0	126.0	0.0	17.0	118.0	63.0	0.0	0.0	0.0	0.0	0.0	1.0	0.0	0.0	0.0	0.0	0.0	0.0	0.0	0.0	0.0	0.0	0.0	0.0	0.0	0.0	0.0	0.0	0.0	0.0	4.0	0.0	4.0	0.0	0.0	0.0	0.0	0.0	0.0	0.0	0.0	0.0	11.0	24.0	0.0	0.0	4.0	1.0
1293	180.0	585.0	118.0	0.0	16.0	124.0	54.0	0.0	0.0	0.0	0.0	0.0	0.0	1.0	0.0	0.0	0.0	0.0	0.0	0.0	0.0	0.0	0.0	0.0	0.0	0.0	0.0	0.0	0.0	0.0	0.0	1.0	0.0	1.0	0.0	1.0	0.0	0.0	0.0	0.0	1.0	0.0	0.0	4.0	3.0	0.0	0.0	4.0	0.0
1294	182.0	593.0	143.5	0.0	15.0	116.0	57.0	0.0	0.0	0.0	0.0	1.0	0.0	0.0	0.0	4.0	0.5	0.0	0.0	0.0	0.0	0.0	0.0	0.0	0.0	0.0	0.0	0.0	0.0	0.0	0.0	6.0	0.0	4.0	1.5	0.0	0.0	0.0	0.0	0.0	0.5	0.0	0.0	5.5	7.5	0.0	0.0	9.0	1.0
1295	179.0	816.0	80.0	0.0	13.0	121.0	57.0	0.0	0.0	0.0	0.0	2.0	1.0	0.0	0.0	7.0	1.0	1.0	0.0	0.0	0.0	1.0	0.0	0.0	0.0	1.0	0.0	0.0	0.0	0.0	0.0	5.0	1.0	22.0	2.0	0.0	0.0	0.0	0.0	1.0	0.0	0.0	1.0	8.0	14.0	0.0	1.0	12.0	0.0
1296	179.0	826.0	116.5	0.0	14.5	118.0	62.5	0.0	0.0	0.0	0.0	0.0	1.0	0.0	0.0	2.0	0.0	0.5	0.0	0.0	0.0	0.0	0.0	0.0	0.0	1.0	0.0	0.0	0.0	0.0	0.0	2.0	0.0	12.0	1.0	0.0	0.0	0.0	0.0	0.0	0.0	0.0	1.0	2.5	3.0	0.0	0.0	4.0	0.0
1297	183.0	872.0	123.5	0.0	15.0	115.0	57.0	0.0	0.0	0.0	6.0	1.0	0.0	0.5	0.0	0.0	0.0	0.0	0.0	0.0	0.0	0.0	0.0	0.0	0.0	0.0	0.0	0.0	0.0	0.0	0.0	1.0	0.0	4.0	0.0	0.0	0.0	0.0	0.0	0.0	0.0	0.0	0.0	15.5	30.0	0.0	1.0	6.5	0.0
1298	178.0	933.0	78.5	0.5	13.0	122.5	56.5	0.0	0.0	0.0	0.0	0.0	0.0	0.0	0.0	1.0	0.5	1.5	0.0	0.0	0.0	0.0	0.0	0.0	0.0	0.0	0.5	0.0	0.0	0.0	0.0	1.5	0.0	10.0	1.0	0.0	0.0	0.0	0.0	0.0	0.0	0.0	0.0	41.0	77.0	0.5	0.5	5.0	2.0
1299	183.0	1284.0	119.0	0.0	14.5	115.0	59.0	0.0	0.0	0.0	2.5	1.0	0.0	0.0	0.0	0.0	0.0	0.0	0.0	0.0	0.0	0.0	0.0	0.0	0.0	0.5	0.0	0.0	0.0	0.0	0.0	2.0	0.0	5.0	1.0	0.0	0.0	0.0	0.0	0.0	0.5	0.0	0.0	7.5	13.0	0.0	0.0	10.0	1.0
1300	182.0	200.0	126.0	0.0	17.0	110.0	57.0	0.0	0.0	0.0	0.0	0.0	0.0	0.0	0.0	1.0	0.0	0.0	0.0	0.0	0.0	0.0	0.0	0.0	0.0	0.0	0.0	0.0	0.0	0.0	0.0	3.0	1.0	7.0	1.0	0.0	0.0	0.0	0.0	0.0	0.0	0.0	0.0	21.0	43.0	0.0	0.0	12.0	1.0
1301	182.0	398.0	123.0	0.0	15.0	114.0	58.0	0.0	0.0	0.0	10.0	2.0	0.0	0.0	0.0	0.0	0.0	0.0	0.0	0.0	6.0	3.0	0.0	0.0	0.0	2.0	0.0	0.0	1.0	2.0	0.0	5.0	0.0	4.0	1.0	0.0	1.0	0.0	0.0	0.0	3.0	0.0	1.0	16.0	27.0	0.0	2.0	14.0	1.0
1302	181.0	444.0	133.5	0.0	16.5	116.5	55.0	0.0	0.0	0.0	0.5	1.0	0.0	0.0	0.0	0.0	0.0	0.0	0.0	0.0	0.0	0.0	0.0	0.0	0.0	1.0	0.0	0.0	0.0	0.0	0.0	1.0	0.0	1.0	0.0	2.0	0.0	0.0	0.0	0.0	1.0	0.0	0.0	8.5	20.0	0.0	1.0	3.0	1.0
1303	181.0	854.0	106.0	0.0	16.5	114.5	60.0	0.0	0.0	0.0	0.0	1.0	0.5	0.0	0.0	5.0	0.0	0.0	0.0	0.0	0.0	0.0	0.0	0.0	0.0	0.0	0.0	0.0	0.0	0.0	0.0	2.0	0.0	9.0	1.0	0.0	0.0	0.0	0.0	1.0	0.0	0.0	0.0	0.5	1.0	0.0	1.0	7.5	0.0
1304	181.0	939.0	100.0	0.0	16.0	112.5	54.5	0.0	0.0	0.0	0.0	1.0	0.0	0.0	0.0	2.0	0.0	0.5	0.0	0.0	0.0	0.0	0.0	0.0	0.0	0.0	0.0	0.0	0.0	0.0	0.0	3.0	0.0	11.0	2.0	0.0	0.0	0.0	0.0	1.0	0.0	0.0	0.0	28.0	49.5	0.0	0.5	9.0	0.0
1305	183.0	1010.0	128.5	0.0	14.0	112.0	57.0	0.0	0.0	0.0	1.0	1.0	0.0	0.0	0.0	2.0	0.0	0.0	0.0	0.0	0.0	0.0	0.0	0.0	0.0	0.0	0.0	0.0	0.0	0.0	0.0	3.0	0.5	8.0	1.0	0.0	0.0	0.0	0.0	0.0	1.0	0.0	0.0	11.0	23.0	0.0	0.5	14.0	0.0
1306	179.0	1043.0	159.0	0.0	13.0	110.0	58.0	0.0	0.0	1.0	14.0	7.0	1.0	2.0	0.0	0.0	1.0	1.0	0.0	0.0	1.0	6.0	0.0	0.0	0.0	2.0	0.0	0.0	0.0	14.0	0.0	8.0	0.0	5.0	5.0	1.0	0.0	1.0	0.0	1.0	5.0	0.0	0.0	1.0	2.0	0.0	2.0	20.0	0.0
1307	185.0	1301.0	141.0	0.0	16.0	120.0	58.0	0.0	0.0	0.0	0.0	0.0	0.0	0.0	0.0	0.0	0.0	0.0	0.0	0.0	0.0	0.0	0.0	0.0	0.0	0.0	0.0	0.0	0.0	0.0	0.0	2.0	0.0	8.0	0.0	0.0	0.0	0.0	0.0	0.0	0.0	0.0	0.0	7.0	17.0	0.0	0.0	10.0	1.0
1308	181.0	1326.0	130.0	0.0	16.0	116.0	57.0	0.0	0.0	0.0	0.0	1.0	0.0	0.0	0.0	2.0	0.0	0.0	0.0	0.0	0.0	0.0	0.0	0.0	0.0	0.0	0.0	0.0	0.0	0.0	0.0	4.0	0.0	7.0	0.0	0.0	0.0	0.0	0.0	1.0	0.0	2.0	0.0	4.0	8.0	0.0	0.0	12.0	1.0
1309	185.0	149.0	127.5	0.0	15.0	115.0	57.0	0.0	0.0	0.0	0.0	1.0	0.0	0.0	0.0	1.0	0.0	0.0	0.0	0.0	0.0	0.0	0.0	0.0	0.0	0.0	0.0	0.0	0.0	0.0	0.0	3.0	0.0	6.0	1.0	0.0	0.0	0.0	0.0	0.0	0.0	0.0	0.0	7.5	15.5	0.0	0.0	8.0	1.0
1310	181.0	268.0	161.0	0.0	17.0	107.0	55.0	0.0	0.0	0.0	0.0	1.0	0.0	0.0	0.0	1.0	1.0	0.0	0.0	0.0	0.0	0.0	0.0	0.0	0.0	0.0	0.0	0.0	0.0	0.0	0.0	3.0	0.0	4.0	0.0	0.0	0.0	0.0	0.0	0.0	0.0	0.0	1.0	4.0	7.0	0.0	1.0	12.0	0.0
1311	181.0	457.0	77.5	0.0	18.0	117.5	56.5	0.0	0.0	0.0	1.0	2.0	0.0	0.0	0.0	0.0	0.0	0.0	0.0	0.0	1.0	1.0	0.0	0.5	0.0	1.0	0.0	0.0	1.0	0.0	0.0	4.0	0.0	1.0	0.0	0.5	1.0	0.5	0.0	0.0	3.5	0.0	0.0	6.5	11.5	0.0	1.0	12.5	0.0
1312	184.0	469.0	151.5	0.0	14.0	113.0	59.0	0.0	0.0	0.0	2.0	1.0	0.0	0.0	0.0	0.0	0.0	0.0	0.0	0.0	1.0	1.0	0.0	0.0	0.0	0.0	0.0	0.0	1.0	1.0	0.0	2.0	0.0	3.5	1.0	0.0	1.0	0.0	0.0	0.0	3.0	1.0	0.0	24.0	46.0	0.0	1.0	6.0	0.0
1313	183.0	538.0	115.5	0.0	17.0	116.0	56.5	0.0	0.0	0.0	0.0	0.0	0.0	0.0	0.0	0.0	0.0	0.0	0.0	0.0	0.0	0.0	0.0	0.0	0.0	0.0	0.0	0.0	0.0	0.0	0.0	1.5	0.0	3.0	0.0	0.0	0.0	0.0	0.0	0.0	0.0	0.0	0.0	27.5	45.0	0.0	0.5	5.0	0.0
1314	187.0	710.0	102.0	0.0	15.0	113.5	59.0	0.0	0.0	0.0	0.0	1.0	0.0	0.0	0.0	2.0	0.0	0.0	0.0	0.0	0.0	0.0	0.0	0.0	0.0	0.0	0.0	0.0	0.0	0.0	0.0	3.0	0.0	5.5	1.0	0.0	0.0	0.0	0.0	1.0	0.0	0.0	0.0	2.0	3.0	0.0	1.0	11.0	0.0
1315	182.0	925.0	133.0	0.0	13.0	115.0	53.0	0.0	0.0	0.0	0.0	0.0	0.0	0.0	0.0	0.0	0.0	0.0	0.0	0.0	0.0	0.0	0.0	0.0	0.0	0.0	0.0	0.0	0.0	0.0	0.0	1.0	0.0	9.0	1.0	0.0	0.0	0.0	0.0	0.0	0.0	0.0	0.0	37.0	69.0	0.0	0.0	8.0	0.0
1316	184.0	1064.0	130.0	0.0	15.0	115.0	57.0	0.0	0.0	0.0	0.0	1.0	1.0	0.0	0.0	4.0	0.0	1.0	0.0	0.0	0.0	1.0	0.0	0.0	0.0	0.0	0.0	0.0	0.0	0.0	0.0	6.0	0.0	6.0	2.0	0.0	0.0	0.0	0.0	1.0	1.0	0.0	1.0	4.0	4.0	0.0	1.0	15.0	1.0
1317	183.0	67.0	123.0	0.0	15.0	114.0	58.0	0.0	0.0	0.0	3.0	1.0	0.0	0.0	1.0	0.0	0.0	0.0	0.0	0.0	1.0	3.0	0.0	0.0	0.0	2.0	0.0	0.0	0.0	0.0	0.0	1.0	0.0	2.0	0.0	0.0	0.0	0.0	0.0	0.0	1.0	0.0	0.0	0.0	1.0	0.0	1.0	5.0	0.0
1318	184.0	420.0	136.0	0.0	15.0	113.0	57.0	0.0	0.0	0.0	5.0	1.0	0.0	0.0	0.0	0.0	0.0	0.0	0.0	0.0	1.0	1.0	0.0	0.0	0.0	1.5	0.0	0.0	0.0	1.0	0.0	2.0	0.0	4.0	0.5	1.0	0.0	0.0	0.0	0.0	2.0	0.0	0.0	20.5	37.0	0.0	1.0	6.0	0.0
1319	183.0	488.0	115.0	0.0	16.0	113.0	58.0	0.0	0.0	0.0	3.0	1.0	2.0	1.0	0.0	0.0	0.0	0.0	0.0	0.0	0.0	0.0	0.0	0.0	0.0	0.0	0.0	0.0	0.0	15.0	0.0	2.0	0.0	4.0	1.0	0.0	0.0	0.0	0.0	0.0	0.0	0.0	0.0	2.0	6.0	0.0	1.0	8.0	0.0
1320	183.0	888.0	98.0	0.0	15.0	124.0	57.0	0.0	0.0	1.0	18.0	2.0	1.0	0.0	0.0	0.0	1.0	1.0	0.0	0.0	0.0	1.0	0.0	0.0	0.0	0.0	0.0	0.0	0.0	4.0	0.0	5.0	0.0	12.0	3.0	0.0	0.0	0.0	0.0	1.0	0.0	0.0	0.0	23.0	38.0	0.0	9.0	15.0	0.0
1321	185.0	963.0	96.0	0.0	15.0	112.0	56.0	0.0	0.0	0.0	0.0	2.0	0.0	0.0	0.0	1.0	0.0	0.0	0.0	0.0	0.0	0.0	0.0	0.0	0.0	0.0	0.0	0.0	0.0	0.0	0.0	3.0	0.0	5.0	1.0	0.0	0.0	0.0	0.0	1.0	0.0	0.0	0.0	20.0	37.0	0.0	0.0	10.5	1.0
1322	189.0	1018.0	118.0	0.0	15.0	116.0	59.0	0.0	0.0	0.0	2.0	1.0	0.0	0.0	0.0	0.0	0.0	0.0	0.0	0.0	0.0	0.0	0.0	0.0	0.0	0.0	0.0	0.0	0.0	0.0	0.0	1.0	0.0	3.0	0.0	1.0	0.0	0.0	0.0	0.0	1.0	0.0	0.0	9.0	17.0	0.0	0.0	6.0	0.0
1323	187.0	1074.0	130.0	0.0	14.0	113.0	55.0	0.0	0.0	0.0	0.0	1.0	0.0	0.0	0.0	3.0	0.0	0.0	0.0	0.0	0.0	1.0	0.0	0.0	0.0	0.0	0.0	0.0	0.0	0.0	0.0	5.0	0.0	7.0	2.0	0.0	0.0	0.0	0.0	1.0	1.0	0.0	0.0	2.0	3.0	0.0	1.0	17.0	1.0
1324	185.0	188.0	162.0	0.0	14.0	111.5	57.0	0.0	0.0	0.0	0.0	1.0	0.0	0.0	0.0	2.5	0.0	0.5	0.0	0.0	0.0	0.0	0.0	0.0	0.0	0.0	0.0	0.0	0.0	0.0	0.0	5.5	0.0	10.5	1.5	0.0	0.0	0.0	0.0	0.0	0.0	0.0	0.0	15.0	19.5	0.0	0.0	13.0	0.0
1325	186.0	261.0	131.0	0.0	15.0	115.5	56.0	0.0	0.0	0.0	0.0	1.0	0.0	0.0	0.0	1.0	0.0	0.0	0.0	0.0	0.0	0.0	0.0	0.0	0.0	0.5	0.0	0.0	0.0	0.0	0.0	3.0	0.0	4.0	1.0	0.0	0.0	0.0	0.0	2.0	0.0	0.0	0.0	1.0	2.0	0.0	1.0	9.5	0.0
1326	184.0	379.0	100.5	0.0	15.5	116.0	57.0	0.0	0.0	0.0	4.0	1.0	2.0	0.0	0.0	0.0	0.0	0.0	0.0	0.0	0.5	1.0	0.0	0.0	0.0	0.0	0.0	0.0	0.0	1.0	0.0	1.0	0.0	7.0	0.0	2.0	0.0	0.0	0.0	0.0	0.0	0.0	0.0	23.0	42.0	0.0	2.0	5.5	1.0
1327	184.0	387.0	120.0	0.0	14.5	110.0	61.5	0.0	0.0	0.0	4.5	1.0	1.0	0.0	0.0	0.0	0.0	0.0	0.0	0.0	1.0	0.0	0.0	0.0	0.0	0.0	0.0	0.0	0.0	1.0	0.0	1.5	1.0	9.0	1.5	0.5	0.0	0.0	0.0	0.0	0.0	0.0	0.0	15.0	17.5	0.0	6.5	5.0	0.0
1328	184.0	524.0	120.0	0.0	14.0	112.0	58.0	0.0	0.0	0.0	1.0	0.0	0.0	0.0	0.0	0.0	0.0	0.0	0.0	0.0	0.0	0.0	0.0	0.0	0.0	0.0	0.0	0.0	0.0	0.0	0.0	1.0	0.0	9.0	0.0	0.0	0.0	0.0	0.0	0.0	0.0	0.0	0.0	20.0	41.0	0.0	0.0	6.0	0.0
1329	186.0	579.0	101.0	0.0	15.0	116.0	56.5	0.0	0.0	0.0	0.0	0.0	0.0	0.0	0.0	0.0	0.0	0.0	0.0	0.0	0.0	0.0	0.0	0.0	0.0	1.0	0.0	0.0	0.0	0.0	0.0	1.0	0.0	1.0	0.0	1.0	0.0	0.0	0.0	0.0	3.0	0.0	0.0	8.0	11.5	0.0	0.0	2.0	1.0
1330	186.0	641.0	157.0	0.0	15.0	112.5	54.0	0.0	0.0	0.0	0.0	0.5	0.0	0.0	0.0	8.0	0.0	1.0	0.0	0.0	0.0	0.0	0.0	0.0	0.0	0.0	0.0	0.0	0.0	0.0	0.0	4.0	0.0	7.0	1.0	0.0	0.0	0.0	0.0	0.0	1.0	0.0	0.0	1.5	3.0	0.0	1.0	11.5	1.0
1331	185.0	832.0	103.0	0.0	16.0	110.0	59.0	0.0	0.0	0.0	0.0	1.0	2.0	0.0	0.0	4.0	0.0	0.0	0.0	0.0	0.0	0.0	0.0	0.0	0.0	0.0	0.0	0.0	0.0	0.0	0.0	3.0	0.0	4.0	1.0	0.0	0.0	0.0	0.0	1.0	0.0	0.0	0.0	10.0	12.0	0.0	0.0	7.0	1.0
1332	183.0	1039.0	100.0	0.0	16.5	113.5	56.5	0.0	0.0	0.0	7.0	1.0	0.0	0.0	0.0	0.0	0.0	0.5	0.0	0.0	0.0	1.5	0.0	0.0	0.0	4.0	0.0	0.0	0.0	2.0	0.0	3.0	0.0	3.0	2.0	0.0	0.0	0.0	0.0	0.0	3.0	0.0	0.0	16.5	36.5	0.0	1.0	7.0	1.0
1333	184.0	1047.0	106.0	0.0	15.0	113.0	60.0	0.0	0.0	0.0	8.0	2.0	1.0	0.0	0.0	0.0	0.0	1.0	1.0	0.0	0.0	4.0	0.0	0.0	0.0	1.0	0.0	0.0	0.0	9.0	0.0	4.0	0.0	7.0	4.0	0.0	0.0	1.0	0.0	0.0	1.0	0.0	0.0	11.0	24.0	0.0	1.0	11.0	1.0
1334	183.0	177.0	144.0	0.0	16.0	124.0	51.0	0.0	1.0	0.0	0.0	1.0	1.0	0.0	0.0	1.0	0.0	2.0	0.0	0.0	1.0	0.0	0.0	0.0	0.0	0.0	0.0	0.0	0.0	0.0	0.0	3.0	4.0	79.0	3.0	0.0	0.0	0.0	0.0	1.0	1.0	0.0	0.0	0.0	0.0	0.0	1.0	10.0	0.0
1335	185.0	462.0	166.0	0.0	13.0	111.0	54.0	0.0	0.0	0.0	1.0	0.0	0.0	0.0	0.0	0.0	0.0	0.0	0.0	0.0	1.0	0.0	0.0	0.0	0.0	0.0	0.0	0.0	0.0	0.0	0.0	1.0	0.0	3.0	0.0	0.0	1.0	0.0	0.0	0.0	1.0	0.0	0.0	24.0	43.0	0.0	1.0	8.0	1.0
1336	186.0	547.0	128.0	0.0	15.0	115.0	55.0	0.0	0.0	0.0	0.0	0.0	0.0	0.0	0.0	0.0	0.0	0.0	0.0	0.0	0.0	0.0	0.0	0.0	0.0	0.0	0.0	0.0	0.0	0.0	0.0	2.0	0.0	4.0	0.0	0.0	0.0	0.0	0.0	0.0	0.0	0.0	0.0	19.0	39.0	0.0	0.0	6.0	1.0
1337	184.0	572.0	144.0	0.0	15.0	111.0	63.0	0.0	0.0	0.0	1.0	0.0	0.0	0.0	0.0	0.0	0.0	0.0	0.0	0.0	0.0	0.0	0.0	0.0	0.0	0.0	0.0	0.0	0.0	0.0	0.0	1.0	0.0	1.0	0.0	0.0	0.0	0.0	0.0	0.0	2.0	0.0	0.0	15.0	28.0	0.0	0.0	3.0	0.0
1338	185.0	791.0	152.5	0.0	15.5	116.0	57.0	0.0	0.0	0.0	0.0	1.0	0.0	0.0	0.0	14.5	0.0	0.0	0.0	0.0	0.0	0.0	0.0	0.0	0.0	0.0	0.0	0.0	0.0	0.0	0.0	5.5	0.0	7.0	1.0	0.0	0.0	0.0	0.0	0.0	0.0	0.0	0.0	0.0	1.0	0.0	0.0	8.0	0.0
1339	185.0	879.0	134.0	0.0	14.0	112.5	57.0	0.0	0.0	0.0	10.0	1.0	0.0	0.0	0.0	0.0	0.0	0.0	0.0	0.0	0.0	0.0	0.0	0.0	0.0	0.0	0.0	0.0	0.0	4.0	0.0	4.0	0.0	5.0	1.0	0.0	0.0	0.0	0.0	0.0	1.0	0.0	0.0	6.5	8.5	1.0	4.5	10.5	0.0
1340	184.0	998.0	161.0	0.0	14.0	115.0	53.0	0.0	0.0	0.0	0.0	2.0	0.0	0.0	0.0	3.0	1.0	1.0	0.0	0.0	0.0	0.0	0.0	0.0	0.0	0.0	0.0	0.0	0.0	0.0	0.0	4.0	0.0	5.0	1.0	0.0	0.0	0.0	0.0	1.0	1.0	0.0	0.0	18.0	28.0	0.0	0.0	12.0	0.0
1341	185.0	1318.0	156.0	0.0	17.0	113.0	55.0	0.0	0.0	0.0	0.0	0.0	0.0	0.0	0.0	0.0	0.0	0.0	0.0	0.0	0.0	0.0	0.0	0.0	0.0	0.0	0.0	0.0	0.0	0.0	0.0	2.0	0.0	2.0	0.0	1.0	0.0	0.0	0.0	0.0	0.0	0.0	0.0	5.0	9.0	0.0	0.0	7.0	1.0
1342	188.0	294.0	136.0	0.0	14.0	113.0	57.0	0.0	0.0	0.0	0.0	0.0	0.0	0.0	0.0	1.0	0.0	0.0	0.0	0.0	0.0	0.0	0.0	0.0	0.0	0.0	0.0	0.0	0.0	0.0	0.0	3.0	0.0	3.0	0.0	0.0	0.0	0.0	0.0	0.0	0.0	1.0	0.0	1.5	2.0	0.0	0.0	4.0	0.0
1343	188.0	412.0	131.0	0.0	16.0	115.0	60.0	0.0	0.0	0.0	5.0	1.0	0.0	0.0	0.0	0.0	0.0	0.0	0.0	0.0	1.0	1.0	0.0	0.0	0.0	1.0	0.0	0.0	0.0	0.0	0.0	3.0	0.0	6.0	1.0	0.0	0.0	0.0	0.0	1.0	12.0	1.0	0.0	15.0	32.0	0.0	1.0	9.0	1.0
1344	184.0	562.0	73.5	0.0	12.0	112.5	58.0	0.0	0.0	0.5	0.0	0.0	0.0	1.0	0.0	0.0	0.0	0.0	0.0	0.0	0.0	0.5	0.0	0.5	0.0	0.0	0.0	0.0	0.0	0.0	0.0	3.5	0.0	1.5	0.0	1.5	0.0	0.0	0.0	0.0	5.0	0.0	0.0	19.5	22.5	0.0	0.5	1.5	0.0
1345	190.0	775.0	106.0	0.0	16.0	111.0	55.0	0.0	0.0	0.0	0.0	1.0	1.0	0.0	0.0	7.0	0.0	1.0	0.0	0.0	0.0	0.0	0.0	0.0	0.0	0.0	0.0	0.0	0.0	0.0	0.0	4.0	0.0	8.0	1.0	0.0	0.0	0.0	0.0	1.0	0.0	0.0	0.0	2.0	3.5	0.0	0.5	11.5	0.0
1346	187.0	799.0	113.0	0.0	16.0	115.0	56.0	0.0	0.0	0.0	0.0	1.0	0.0	0.0	0.0	7.0	0.0	1.0	0.0	0.0	0.0	0.0	0.0	0.0	0.0	0.0	0.0	0.0	0.0	0.0	0.0	5.0	0.0	5.0	1.0	0.0	0.0	0.0	0.0	1.0	0.0	0.0	1.0	3.0	4.0	0.0	0.0	13.0	1.0
1347	185.0	814.0	109.5	0.0	15.0	113.5	61.0	0.0	0.0	0.0	0.0	0.5	1.0	0.0	0.0	14.5	0.0	1.0	0.0	0.0	0.0	0.0	0.0	0.0	0.0	0.0	0.0	0.0	0.0	0.0	0.0	2.0	0.0	12.5	1.0	0.0	0.0	0.0	0.0	0.0	0.0	0.0	0.0	0.0	1.0	0.0	0.0	7.0	0.0
1348	185.0	824.0	137.0	0.0	15.0	116.0	58.0	0.0	0.0	0.0	0.0	1.0	0.0	0.0	0.0	10.0	0.0	0.0	0.0	0.0	0.0	0.0	0.0	0.0	0.0	0.0	0.0	0.0	0.0	0.0	0.0	1.0	0.0	6.0	1.0	0.0	0.0	0.0	0.0	0.0	0.0	0.0	0.0	1.0	1.0	0.0	0.0	6.0	0.0
1349	186.0	894.0	141.5	0.0	14.5	112.5	54.0	0.0	0.0	0.0	3.5	1.0	0.0	0.0	0.0	0.0	0.0	0.0	0.0	0.0	1.0	1.5	0.0	0.0	0.0	0.0	0.0	0.0	0.0	0.0	0.0	1.0	0.0	2.5	0.5	1.0	0.0	0.0	0.0	0.0	1.0	0.0	0.0	12.0	30.0	0.0	1.0	4.0	0.0
1350	184.0	945.0	117.0	0.0	17.0	106.5	57.0	0.0	0.0	0.0	0.5	0.0	0.0	0.0	0.0	0.0	0.0	0.5	0.0	0.0	0.0	0.0	0.0	0.0	0.0	0.0	1.5	0.0	0.0	0.0	0.0	1.5	1.0	8.0	1.0	0.0	0.0	0.0	0.0	0.0	0.0	0.0	0.0	45.0	70.5	0.0	0.5	7.0	1.0
1351	187.0	952.0	136.5	0.0	16.0	114.0	58.0	0.0	0.0	0.0	1.0	1.0	0.0	0.0	0.0	1.0	0.0	0.0	0.0	0.0	0.0	0.0	0.0	0.0	0.0	0.0	0.0	0.0	0.0	0.0	0.0	2.5	0.0	5.5	1.0	0.0	0.0	0.0	0.0	1.0	0.0	0.0	0.0	14.0	33.5	0.0	1.0	10.5	0.0
1352	185.0	972.0	124.0	0.0	16.0	113.0	57.0	0.0	0.0	0.0	0.0	1.0	0.0	0.0	0.0	2.0	0.0	0.0	0.0	0.0	0.0	0.0	0.0	0.0	0.0	0.0	1.0	0.0	0.0	0.0	0.0	3.0	0.0	4.0	1.0	0.0	0.0	0.0	0.0	1.0	0.0	0.0	0.0	22.0	44.0	0.0	1.0	12.0	1.0
1353	188.0	1032.0	144.5	0.0	15.0	111.0	56.0	0.0	0.0	0.0	4.0	2.0	0.0	0.0	0.0	0.0	0.0	0.0	0.0	0.0	0.0	0.5	0.0	0.0	0.0	1.0	0.0	0.0	0.0	1.0	0.0	2.0	2.0	4.0	1.0	0.0	0.0	0.0	0.0	0.0	2.0	0.0	0.0	28.0	50.0	0.0	0.0	7.5	1.0
1354	188.0	219.0	99.0	0.0	15.0	113.0	55.0	0.0	0.0	0.0	0.0	0.0	0.0	0.0	0.0	1.0	0.0	0.0	0.0	0.0	0.0	0.0	0.0	0.0	0.0	0.0	0.0	0.0	0.0	0.0	0.0	3.5	0.0	3.0	0.0	0.0	0.0	0.0	0.0	1.0	0.0	0.0	0.0	4.0	8.0	0.0	0.0	5.0	0.0
1355	187.0	278.0	133.0	0.0	15.0	115.0	57.0	0.0	0.0	0.0	1.0	1.0	0.0	2.0	0.0	0.0	0.0	0.0	0.0	0.0	0.0	1.0	0.0	0.0	0.0	0.0	0.0	0.0	0.0	1.5	0.0	1.5	0.0	1.0	0.0	0.0	0.0	0.0	0.0	0.0	0.0	0.0	0.0	22.0	35.5	0.0	1.0	2.5	0.5
1356	188.0	438.0	118.0	0.0	16.0	119.5	58.0	0.0	0.0	0.0	5.0	1.0	0.0	0.0	0.0	0.0	0.0	0.5	0.0	0.0	1.0	2.0	0.0	0.0	0.0	1.0	0.0	0.0	0.0	1.0	0.0	2.0	0.0	3.5	1.0	0.0	0.0	0.0	0.0	0.0	2.0	0.0	0.0	21.0	43.0	0.0	1.0	8.5	1.0
1357	187.0	475.0	170.0	0.0	16.0	119.0	54.0	0.0	0.0	0.0	2.0	1.0	0.0	0.0	0.0	0.0	0.0	0.0	0.0	0.0	0.0	0.0	0.0	1.0	0.0	0.0	0.0	0.0	0.0	0.0	0.0	3.0	0.0	4.0	0.0	0.0	0.0	0.0	0.0	0.0	1.0	0.0	0.0	19.0	37.0	0.0	0.0	8.0	1.0
1358	187.0	841.0	143.5	0.0	15.0	112.0	58.5	0.0	0.0	0.0	0.0	1.0	1.0	0.0	0.0	1.0	0.0	1.0	0.0	0.0	0.0	0.0	0.0	0.0	0.0	0.0	1.0	0.0	0.0	0.0	0.0	3.0	0.0	8.0	1.0	0.0	0.0	0.0	0.0	0.0	0.0	0.0	0.0	34.0	74.5	0.0	1.0	13.0	1.0
1359	186.0	849.0	91.5	0.0	14.0	104.0	50.5	0.0	0.0	0.0	0.5	2.0	0.0	0.0	0.0	6.0	0.0	0.0	0.0	0.0	0.0	0.0	0.0	0.0	0.0	0.0	0.0	0.0	0.0	0.0	0.0	1.5	0.0	2.5	0.0	0.0	0.0	0.0	0.0	1.0	1.0	0.0	0.0	0.0	0.5	0.0	1.0	6.5	1.0
1360	189.0	171.0	172.5	0.0	14.0	114.0	57.0	0.0	0.0	0.0	0.0	1.0	1.0	0.0	0.0	2.0	0.0	0.0	0.0	0.0	0.0	0.0	0.0	0.0	0.0	0.0	0.0	0.0	0.0	0.0	0.0	5.0	1.0	13.0	2.0	0.0	0.0	0.0	0.0	1.0	0.0	0.0	0.0	0.0	0.0	0.0	0.5	11.0	1.0
1361	188.0	182.0	105.0	0.0	15.0	112.5	60.5	0.0	0.0	0.0	0.0	1.0	0.0	0.0	0.0	4.0	0.0	0.0	0.0	0.0	0.0	0.0	0.0	0.0	0.0	0.0	0.0	0.0	0.0	0.0	0.0	4.0	1.0	16.0	1.0	0.0	0.0	0.0	0.0	0.0	0.0	0.0	0.0	7.5	18.5	0.0	0.0	12.0	0.0
1362	188.0	193.0	79.0	0.0	14.0	107.0	58.0	0.0	0.0	0.0	0.0	0.0	0.0	0.0	0.0	0.0	0.0	0.0	0.0	0.0	0.0	0.0	0.0	0.0	0.0	0.0	0.0	0.0	0.0	0.0	0.0	1.0	0.0	9.0	0.0	0.0	0.0	0.0	0.0	0.0	0.0	0.0	0.0	26.0	46.0	0.0	0.0	2.0	1.0
1363	188.0	199.0	135.0	0.0	14.0	114.0	61.0	0.0	0.0	0.0	0.0	0.0	1.0	0.0	0.0	0.0	0.0	0.0	0.0	0.0	0.0	0.0	0.0	0.0	0.0	0.0	0.0	0.0	0.0	0.0	0.0	6.0	0.0	9.0	1.0	0.0	0.0	0.0	0.0	0.0	0.0	0.0	0.0	3.0	5.0	0.0	1.0	9.0	0.0
1364	188.0	254.0	87.0	0.0	14.5	110.5	53.0	0.0	0.0	0.0	0.0	1.0	1.0	0.0	0.0	6.0	0.5	0.0	0.0	0.0	0.0	0.0	0.0	0.0	0.0	0.0	0.0	0.0	0.0	0.0	0.0	3.0	0.0	3.5	0.5	0.0	0.0	0.0	0.0	2.0	0.0	0.0	0.5	0.5	1.0	0.0	0.5	13.0	0.5
1365	190.0	270.0	140.0	0.0	14.0	115.0	58.0	0.0	0.0	0.0	0.0	1.0	1.0	0.0	0.0	1.0	0.0	0.0	0.0	0.0	0.0	0.0	0.0	0.0	0.0	0.0	0.0	0.0	0.0	0.0	0.0	4.0	0.0	5.0	2.0	0.0	0.0	0.0	0.0	0.0	0.0	0.0	0.0	8.0	14.0	0.0	0.0	13.0	0.0
1366	189.0	402.0	146.0	0.0	15.0	113.0	57.0	0.0	0.0	0.0	5.0	1.0	0.0	0.0	0.0	0.0	0.0	0.0	0.0	0.0	1.0	2.0	0.0	1.0	0.0	1.0	0.0	0.0	0.0	2.0	0.0	3.0	0.0	4.0	1.0	0.0	1.0	1.0	0.0	0.0	4.0	0.0	0.0	24.0	46.0	0.0	2.0	11.0	1.0
1367	188.0	479.0	115.0	0.0	16.0	118.0	59.0	0.0	0.0	0.0	2.0	0.0	1.0	0.0	0.0	0.0	0.0	0.0	0.0	0.0	0.0	0.0	0.0	0.0	0.0	0.0	0.0	0.0	0.0	0.0	0.0	1.0	0.0	4.0	0.0	1.0	2.0	0.0	0.0	0.0	0.0	0.0	0.0	21.0	36.0	0.0	0.0	7.0	0.0
1368	189.0	493.0	94.0	0.0	13.0	114.0	56.0	0.0	0.0	0.0	1.0	1.0	0.0	0.0	0.0	0.0	0.0	0.0	0.0	0.0	1.0	1.0	0.0	0.0	0.0	1.0	0.0	0.0	0.0	0.0	0.0	2.5	0.0	2.0	0.0	1.0	0.0	0.0	0.0	0.0	3.0	0.0	0.0	10.5	15.0	0.0	1.0	7.0	0.0
1369	188.0	501.0	150.0	0.0	14.0	115.0	57.0	0.0	0.0	1.0	3.0	2.0	0.0	0.0	0.0	0.0	0.0	0.0	0.0	0.0	0.0	3.0	0.0	1.0	0.0	12.0	0.0	0.0	0.0	0.0	0.0	3.0	1.0	5.0	1.0	0.0	0.0	0.0	0.0	0.0	18.0	0.0	0.0	8.0	17.0	0.0	1.0	18.0	0.0
1370	188.0	511.0	149.5	0.0	16.0	115.0	57.0	0.0	0.0	0.0	0.5	0.0	0.0	0.0	0.0	0.0	0.0	0.0	0.0	0.0	0.0	0.0	0.0	0.0	0.0	0.0	0.0	0.0	0.0	0.0	0.0	1.0	0.0	8.0	0.0	1.0	1.0	0.0	0.0	0.0	1.0	0.0	0.0	36.0	72.0	0.0	0.0	7.0	1.0
1371	188.0	559.0	135.0	0.0	16.0	108.0	57.0	0.0	0.0	0.0	0.0	0.0	0.0	0.0	0.0	0.0	0.0	0.0	0.0	0.0	0.0	0.0	0.0	0.0	0.0	0.0	0.0	0.0	0.0	0.0	0.0	1.0	0.0	4.0	0.0	0.0	0.0	0.0	0.0	0.0	0.0	0.0	0.0	14.5	22.5	0.0	0.0	6.0	1.0
1372	188.0	918.0	126.0	0.0	12.0	108.0	65.0	0.0	0.0	0.0	3.0	1.0	0.0	0.0	0.0	0.0	0.0	0.0	0.0	0.0	1.0	2.0	0.0	0.0	0.0	0.0	0.0	0.0	0.0	0.0	0.0	0.0	0.0	5.0	1.0	2.0	0.0	0.0	0.0	0.0	0.0	0.0	0.0	22.0	35.0	0.0	1.0	6.0	1.0
1373	188.0	1328.0	119.0	0.0	15.0	114.0	59.0	0.0	0.0	0.0	0.0	1.0	0.0	0.0	0.0	4.0	0.0	1.0	0.0	0.0	0.0	0.0	0.0	0.0	0.0	0.0	0.0	0.0	0.0	0.0	0.0	5.0	1.0	7.0	1.0	0.0	0.0	0.0	0.0	2.0	0.0	3.0	0.0	0.0	0.0	0.0	1.0	11.0	0.0
1374	192.0	210.0	141.0	0.0	15.0	110.0	55.0	0.0	0.0	0.0	0.0	0.0	0.0	0.0	0.0	1.0	0.0	0.0	0.0	0.0	0.0	0.0	0.0	0.0	0.0	0.0	0.0	0.0	0.0	0.0	0.0	5.0	0.0	3.0	0.0	0.0	0.0	0.0	0.0	0.0	0.0	0.0	0.0	6.0	11.0	0.0	0.0	4.0	0.0
1375	188.0	391.0	149.0	0.0	14.0	120.0	55.0	0.0	0.0	0.0	5.0	0.0	0.0	0.0	0.0	0.0	0.0	1.0	0.0	0.0	1.0	0.0	0.0	0.0	0.0	1.0	0.0	0.0	0.0	0.0	0.0	1.0	0.0	4.0	0.0	0.0	0.0	0.0	0.0	0.0	3.0	0.0	0.0	31.0	60.0	0.0	1.0	9.0	1.0
1376	189.0	427.0	150.0	0.0	14.0	115.5	59.0	0.0	1.0	0.0	2.5	1.0	1.0	0.0	0.0	0.0	0.0	0.0	0.0	0.0	3.5	2.0	0.0	0.0	0.0	2.0	0.0	0.0	0.0	6.0	0.0	6.5	0.5	7.5	1.0	0.0	0.0	1.5	0.0	0.0	1.5	1.0	0.0	13.5	31.5	0.0	0.5	10.5	1.0
1377	189.0	459.0	141.0	0.0	14.0	115.0	58.0	0.0	0.0	0.0	8.0	1.0	0.0	0.0	0.0	0.0	0.0	1.0	0.0	0.0	1.0	1.0	0.0	0.0	0.0	1.0	0.0	0.0	0.0	1.0	0.0	4.0	0.0	5.0	1.0	0.0	0.0	1.0	0.0	1.0	0.0	0.0	0.0	15.0	28.0	0.0	1.0	14.0	0.0
1378	190.0	519.0	140.0	0.0	13.0	112.0	57.0	0.0	0.0	0.0	0.0	1.0	0.0	0.0	0.0	1.0	0.0	0.0	0.0	0.0	0.0	0.0	0.0	0.0	0.0	0.0	0.0	0.0	0.0	0.0	0.0	3.0	0.0	13.0	1.0	0.0	0.0	0.0	0.0	1.0	1.0	0.0	0.0	22.0	43.0	0.0	0.0	8.0	0.0
1379	188.0	926.0	140.0	0.0	16.5	112.5	59.0	0.0	0.0	0.0	7.5	1.0	0.0	0.0	0.0	0.0	0.0	0.0	0.0	0.0	0.0	1.0	0.0	0.0	0.0	0.0	0.0	0.0	1.0	0.0	0.0	3.0	0.0	6.0	1.0	0.0	2.0	0.0	0.0	0.0	1.0	0.0	0.0	37.0	71.0	0.0	0.0	12.0	0.0
1380	188.0	937.0	145.0	0.0	15.0	115.0	56.0	0.0	0.0	0.0	1.0	0.0	0.0	0.0	0.0	0.0	0.0	1.0	0.0	0.0	0.0	0.0	0.0	0.0	0.0	0.0	0.0	0.0	0.0	0.0	0.0	1.0	1.0	46.0	1.0	0.0	0.0	0.0	0.0	0.0	0.0	0.0	0.0	22.0	42.0	0.0	0.0	6.0	0.0
1381	189.0	979.0	108.0	0.0	15.0	112.0	60.0	0.0	0.0	0.0	0.0	2.0	0.0	0.0	0.0	11.0	1.0	0.0	0.0	0.0	0.0	0.0	0.0	0.0	0.0	0.0	0.0	0.0	0.0	0.0	0.0	3.0	1.0	0.0	1.0	0.0	0.0	0.0	0.0	0.0	0.0	0.0	2.0	0.0	1.0	0.0	0.0	14.0	0.0
1382	189.0	1052.0	115.5	0.0	14.0	113.0	56.0	0.0	0.0	0.0	6.0	1.0	0.0	0.0	0.0	0.0	0.0	0.0	0.0	0.0	1.0	1.5	0.0	0.0	0.0	1.0	0.0	0.0	0.0	4.0	0.0	2.0	0.0	5.0	1.0	0.0	0.0	0.0	0.0	0.0	0.5	0.0	0.0	33.5	65.5	0.0	1.5	10.0	1.0
1383	190.0	1289.0	129.5	0.0	15.0	115.0	60.0	0.0	0.0	0.0	6.5	1.0	0.0	0.0	0.0	0.0	0.0	0.0	0.0	0.0	1.0	1.0	0.0	0.0	0.0	4.5	0.0	0.0	0.0	0.0	0.0	2.0	0.0	3.5	0.0	1.0	0.0	0.0	0.0	0.0	3.0	0.0	0.0	2.5	3.5	0.0	1.0	17.5	1.0
1384	189.0	62.0	163.0	0.0	15.0	111.0	55.0	0.0	0.0	0.5	6.0	1.0	0.0	0.0	0.0	0.0	0.5	0.0	0.0	0.0	1.5	11.5	0.0	0.5	0.0	9.0	0.0	0.0	0.0	0.0	0.0	1.0	1.0	3.5	0.0	2.0	0.0	0.0	0.0	0.0	0.5	0.0	0.0	0.0	1.0	0.0	1.0	6.5	1.0
1385	191.0	283.0	96.0	0.0	14.0	114.0	58.0	0.0	0.0	0.0	2.0	0.0	0.0	1.0	0.0	0.0	0.0	0.0	0.0	0.0	1.0	1.0	0.0	0.0	0.0	0.0	0.0	0.0	0.0	0.0	0.0	1.0	0.0	1.0	0.0	1.0	0.0	0.0	0.0	0.0	0.0	0.0	0.0	6.0	8.0	0.0	1.0	6.0	0.0
1386	189.0	363.0	82.0	0.0	15.0	115.0	55.0	0.0	0.0	0.0	0.0	0.0	0.0	0.0	0.0	0.0	0.0	0.0	0.0	0.0	0.0	0.0	0.0	0.0	0.0	0.0	0.0	0.0	0.0	0.0	0.0	1.0	0.0	1.0	0.0	0.0	0.0	0.0	0.0	0.0	0.0	0.0	0.0	8.0	18.0	0.0	0.0	2.0	1.0
1387	192.0	370.0	121.5	0.0	13.5	117.5	57.0	0.0	0.0	0.0	0.0	0.0	0.0	0.0	0.0	0.0	0.0	0.0	0.0	0.0	0.0	0.0	0.0	0.0	0.0	0.0	0.0	0.0	0.0	0.0	0.0	0.0	0.0	4.0	0.0	1.5	0.0	0.0	0.0	0.0	0.0	0.0	0.0	12.0	20.5	0.0	0.0	5.0	0.5
1388	193.0	485.0	125.5	0.0	15.0	113.5	55.0	0.0	0.0	0.0	1.0	0.0	0.0	0.0	0.0	0.0	0.0	0.0	0.0	0.0	1.0	1.0	0.0	0.0	0.0	0.0	0.0	0.0	0.0	0.0	0.0	1.0	0.0	3.0	0.0	1.0	0.0	0.0	0.0	0.0	2.0	0.0	0.0	15.0	25.5	0.0	1.0	9.0	1.0
1389	191.0	530.0	155.0	0.0	14.0	114.0	59.0	0.0	0.0	0.0	0.0	0.0	0.0	0.0	0.0	0.0	0.0	0.0	0.0	0.0	0.0	0.0	0.0	0.0	0.0	0.0	0.0	0.0	0.0	0.0	0.0	2.0	0.0	3.0	0.0	0.0	0.0	0.0	0.0	0.0	0.0	0.0	0.0	10.0	19.0	0.0	0.0	3.0	0.0
1390	189.0	784.0	107.5	0.0	14.5	106.0	61.0	0.0	0.5	0.0	0.0	1.0	1.0	0.0	0.0	11.0	0.0	0.0	0.0	0.0	0.0	0.0	0.0	0.0	0.0	0.0	0.0	0.0	0.0	0.0	0.0	3.0	0.0	10.5	0.5	0.0	0.0	0.0	0.0	0.0	0.0	0.0	0.0	0.0	1.0	0.0	1.0	8.0	1.0
1391	191.0	888.0	145.0	0.0	15.0	115.0	56.0	0.0	0.0	0.0	3.0	1.0	0.0	0.0	0.0	0.0	0.0	0.0	0.0	0.0	0.0	1.0	0.0	0.0	0.0	0.0	0.0	0.0	0.0	3.0	0.0	2.0	0.0	6.0	1.0	0.0	0.0	0.0	0.0	0.0	0.0	0.0	0.0	17.0	35.0	0.0	2.0	9.0	1.0
1392	190.0	1219.0	138.0	0.0	18.5	117.5	56.5	0.0	0.0	0.0	0.0	0.0	0.0	0.0	0.0	1.5	0.0	0.5	0.0	0.0	0.0	0.0	0.0	0.0	0.0	0.0	0.0	0.0	0.0	0.0	0.0	2.0	0.0	2.0	1.0	0.0	0.0	0.0	0.0	0.0	0.0	1.0	0.0	0.0	0.0	0.0	0.0	3.5	0.0
1393	192.0	382.0	168.0	0.0	16.0	111.5	59.5	0.0	0.0	0.0	2.0	0.0	0.0	0.0	0.0	0.0	0.0	0.0	0.0	0.0	1.0	1.0	0.0	0.0	0.0	0.0	0.0	0.0	0.0	4.0	0.0	1.0	0.0	5.5	0.0	2.0	0.0	0.0	0.0	0.0	0.0	0.0	0.0	14.0	30.5	0.0	1.0	5.0	1.0
1394	190.0	901.0	148.5	0.0	14.0	115.0	61.5	0.0	0.0	0.0	1.0	1.0	0.0	0.0	0.0	0.0	0.0	0.0	0.0	0.0	1.0	0.0	0.0	0.0	0.0	0.0	0.0	0.0	0.0	0.0	0.0	2.0	0.0	2.5	0.5	0.0	0.0	0.0	0.0	0.0	0.0	0.0	0.0	38.0	66.5	0.0	0.0	2.0	0.0
1395	191.0	1001.0	137.0	0.0	15.0	114.5	55.5	0.0	0.0	0.0	0.0	1.0	1.0	0.0	0.0	5.0	0.0	1.0	0.0	0.0	0.0	0.0	0.0	0.0	0.0	0.0	0.0	0.0	0.0	0.0	0.0	3.5	0.0	5.0	1.0	0.0	0.0	0.0	0.0	1.0	2.0	0.0	0.0	17.5	27.5	0.0	1.0	11.5	1.0
1396	193.0	1315.0	132.0	0.0	13.0	107.0	58.0	0.0	0.0	0.0	2.0	1.0	1.0	0.0	0.0	0.0	0.0	0.0	0.0	0.0	0.0	0.0	0.0	0.0	0.0	0.0	0.0	0.0	0.0	2.0	0.0	4.0	1.0	11.0	0.0	1.0	0.0	0.0	0.0	0.0	0.0	0.0	0.0	7.0	11.0	0.0	2.0	9.0	0.0
1397	192.0	1322.0	134.0	0.0	15.0	113.0	57.0	0.0	0.0	0.0	0.0	1.0	1.0	0.0	0.0	5.0	0.0	0.0	0.0	0.0	0.0	0.0	0.0	0.0	0.0	0.0	0.0	0.0	0.0	0.0	0.0	4.0	1.0	5.0	1.0	0.0	0.0	0.0	0.0	1.0	0.0	0.0	0.0	0.0	1.0	0.0	1.0	14.0	0.0
1398	193.0	89.0	147.0	0.0	15.0	111.0	58.0	0.0	0.0	0.0	0.0	0.0	0.0	1.0	0.0	0.0	0.0	0.0	0.0	0.0	1.0	1.0	0.0	0.0	0.0	0.0	0.0	0.0	0.0	0.0	0.0	0.0	0.0	1.0	0.0	1.0	0.0	0.0	0.0	0.0	0.0	0.0	0.0	11.0	20.0	0.0	0.0	2.0	0.0
1399	192.0	125.0	93.0	0.0	16.0	108.0	59.0	0.0	0.0	0.0	0.0	1.0	0.0	0.0	0.0	4.0	0.0	0.0	0.0	0.0	0.0	0.0	0.0	0.0	0.0	0.0	0.0	0.0	0.0	0.0	0.0	2.0	1.0	11.0	2.0	0.0	0.0	0.0	0.0	1.0	0.0	0.0	0.0	0.0	0.0	0.0	1.0	12.0	1.0
1400	191.0	431.0	176.0	0.0	17.0	115.0	60.0	0.0	1.0	0.0	5.0	2.0	0.0	0.0	0.0	0.0	0.0	0.0	0.0	0.0	2.0	4.0	0.0	0.0	0.0	0.0	0.0	0.0	0.0	7.0	0.0	4.0	0.0	1.0	2.0	1.0	0.0	0.0	0.0	0.0	1.0	2.0	1.0	11.0	22.0	0.0	3.0	11.0	1.0
1401	198.0	453.0	115.0	0.0	15.0	112.0	58.0	0.0	0.0	0.0	4.0	1.0	0.0	0.0	0.0	0.0	0.0	0.0	0.0	0.0	1.0	2.0	0.0	0.0	0.0	2.0	0.0	0.0	0.0	2.0	0.0	3.0	0.0	2.0	0.0	0.0	0.0	0.0	0.0	0.0	3.0	0.0	0.0	14.5	26.0	0.0	0.0	7.0	1.0
1402	192.0	505.0	90.0	0.0	14.0	114.0	52.0	0.0	0.0	0.0	3.0	0.0	1.0	0.0	0.0	0.0	0.0	0.0	0.0	0.0	0.0	2.0	0.0	0.0	0.0	0.0	0.0	0.0	0.0	0.0	0.0	1.0	0.0	2.0	0.0	0.0	0.0	0.0	0.0	0.0	1.0	0.0	0.0	30.0	61.0	0.0	0.0	5.0	0.0
1403	194.0	572.0	153.0	0.0	14.0	111.0	55.0	0.0	0.0	0.0	0.0	0.0	1.0	0.0	0.0	0.0	0.0	0.0	0.0	0.0	0.0	0.0	0.0	0.0	0.0	0.0	0.0	0.0	0.0	0.0	0.0	3.0	0.0	1.0	0.0	0.0	0.0	0.0	0.0	0.0	0.0	0.0	0.0	5.0	9.0	0.0	0.0	5.0	0.0
1404	194.0	809.0	100.0	0.0	13.0	117.0	58.0	0.0	0.0	0.0	0.0	0.0	0.0	0.0	0.0	4.0	0.0	1.0	0.0	0.0	0.0	0.0	0.0	0.0	0.0	0.0	0.0	0.0	0.0	0.0	0.0	1.0	0.0	7.0	1.0	0.0	0.0	0.0	0.0	0.0	0.0	0.0	0.0	14.0	28.0	0.0	0.0	5.0	0.0
1405	190.0	824.0	146.0	0.0	15.0	116.0	56.0	0.0	0.0	0.0	0.0	0.0	0.0	0.0	0.0	11.0	0.0	1.0	0.0	0.0	0.0	0.0	0.0	0.0	0.0	1.0	0.0	0.0	0.0	0.0	0.0	1.0	0.0	4.0	0.0	0.0	0.0	0.0	0.0	0.0	0.0	0.0	0.0	0.0	0.0	0.0	0.0	4.0	0.0
1406	194.0	906.0	83.5	0.0	14.0	112.0	56.0	0.0	0.0	0.0	7.5	1.0	0.0	0.0	0.0	0.0	0.0	0.0	0.0	0.0	0.0	0.0	0.0	0.0	0.0	0.0	0.0	0.0	0.0	0.0	0.0	2.0	0.0	3.0	0.0	1.0	0.0	0.0	0.0	0.0	0.0	0.0	0.0	25.5	48.5	0.0	1.0	5.0	0.5
1407	192.0	932.0	172.0	0.0	13.0	118.0	58.0	0.0	0.0	0.0	1.0	0.0	0.0	0.0	0.0	0.0	0.0	0.0	0.0	0.0	1.0	0.0	0.0	0.0	0.0	0.0	0.0	0.0	0.0	0.0	0.0	1.0	0.0	2.0	0.0	0.0	0.0	0.0	0.0	0.0	0.0	0.0	0.0	13.0	23.0	0.0	0.0	2.0	1.0
1408	191.0	945.0	205.5	0.0	12.5	110.0	58.5	0.0	0.0	0.0	0.0	0.0	0.0	0.0	0.0	0.0	0.0	0.0	0.0	0.0	0.0	0.0	0.0	0.0	0.0	0.0	0.0	0.0	0.0	1.0	0.0	1.0	0.0	1.5	0.0	2.0	0.0	0.0	0.0	0.0	0.0	0.0	0.0	6.5	7.5	0.0	0.0	2.0	0.0
1409	191.0	967.0	65.5	0.0	13.0	110.5	54.5	0.0	0.0	0.0	0.0	2.0	1.0	0.0	0.0	2.0	1.0	0.0	0.0	0.0	0.0	0.0	0.0	0.0	0.0	1.0	0.0	0.0	0.0	0.0	0.0	5.5	0.0	6.5	1.0	0.0	0.0	0.0	0.0	1.0	1.0	0.0	0.0	20.5	43.5	0.5	0.5	14.0	0.5
1410	193.0	1045.0	116.5	0.0	16.0	118.5	58.5	0.0	0.0	0.0	5.0	1.0	1.0	0.0	0.0	0.0	0.0	0.0	0.0	0.0	0.0	1.0	0.0	0.0	0.0	0.0	0.0	0.0	0.0	1.0	0.0	4.5	0.0	6.5	3.5	0.0	0.0	0.0	0.0	1.5	0.0	0.0	0.0	32.5	54.0	0.0	7.5	11.5	1.0
1411	194.0	144.0	123.0	0.0	14.0	114.0	58.5	0.0	0.0	0.0	0.0	0.0	0.0	0.0	0.0	1.0	0.0	0.0	0.0	0.0	0.0	0.0	0.0	0.0	0.0	0.0	0.0	0.0	0.0	0.0	0.0	1.0	0.0	2.0	0.0	0.0	0.0	0.0	0.0	0.0	0.0	0.0	0.0	9.5	14.0	0.0	0.0	3.0	0.0
1412	194.0	834.0	151.0	0.0	14.0	115.5	60.0	0.0	0.0	0.0	0.0	1.0	0.5	0.0	0.0	2.0	0.0	0.0	0.0	0.0	0.0	0.0	0.0	0.0	0.0	0.0	0.5	0.0	0.0	0.0	0.0	4.0	0.0	5.0	1.0	0.0	0.0	0.0	0.0	1.0	0.0	0.0	0.0	22.0	41.5	0.0	1.0	14.5	1.0
1413	193.0	851.0	142.0	0.0	15.0	118.0	57.0	0.0	0.0	2.0	10.0	1.0	0.0	0.0	0.0	0.0	0.0	0.0	0.0	0.0	1.0	1.0	0.0	0.0	0.0	2.0	0.0	0.0	0.0	0.0	0.0	2.0	0.0	4.0	1.0	0.0	0.0	0.0	0.0	0.5	8.0	0.0	0.0	29.5	58.5	0.0	1.0	7.0	0.0
1414	193.0	922.0	109.5	0.0	15.0	116.0	56.5	0.0	0.0	0.0	8.0	1.0	0.5	0.0	0.0	0.0	0.0	0.0	0.0	0.0	0.0	2.5	0.0	0.0	0.0	0.0	0.0	0.0	0.0	0.0	0.0	1.0	0.0	5.5	0.0	3.0	0.0	0.0	0.0	0.0	0.0	0.0	0.0	20.0	42.0	0.0	1.0	9.0	0.0
1415	193.0	973.0	154.0	0.0	15.0	117.0	58.0	0.0	0.0	0.0	0.0	1.0	1.0	0.0	0.0	5.0	1.0	0.0	0.0	0.0	0.0	0.0	0.0	0.0	0.0	0.0	0.0	0.0	0.0	0.0	0.0	3.0	0.0	4.0	1.0	0.0	0.0	0.0	0.0	1.0	0.0	0.0	0.0	24.0	40.0	0.0	0.0	9.0	1.0
1416	193.0	1141.0	140.5	0.0	14.5	114.0	56.5	0.0	0.0	0.0	0.0	0.5	0.0	0.0	0.0	2.0	0.0	0.0	0.0	0.0	0.0	0.0	0.0	0.0	0.0	0.0	0.0	0.0	0.0	0.0	0.0	5.0	0.0	12.0	1.5	0.0	0.0	0.0	0.0	2.0	0.0	0.0	0.0	0.0	0.5	0.0	0.5	23.5	1.0
1417	195.0	1308.0	120.0	0.0	15.0	118.0	57.0	0.0	0.0	0.0	6.0	1.0	0.0	1.0	0.0	0.0	1.0	0.0	0.0	0.0	1.0	2.0	0.0	0.0	0.0	1.0	0.0	0.0	0.0	0.0	0.0	3.0	0.0	6.0	1.0	1.0	0.0	0.0	0.0	0.0	4.0	0.0	0.0	9.0	21.0	0.0	1.0	10.0	1.0
1418	195.0	392.0	145.0	0.0	14.0	111.0	59.0	0.0	0.0	0.0	1.0	1.0	0.0	0.0	0.0	0.0	0.0	0.0	0.0	0.0	1.0	1.0	0.0	0.0	0.0	2.0	0.0	0.0	0.0	0.0	0.0	2.0	0.0	5.0	0.0	0.0	0.0	0.0	0.0	0.0	6.0	0.0	0.0	15.0	22.0	0.0	1.0	8.0	0.0
1419	193.0	422.0	140.5	0.0	18.5	118.0	60.0	0.0	0.0	0.0	2.0	0.5	0.0	0.0	0.0	0.0	0.0	1.0	0.0	0.0	0.0	0.0	0.0	0.0	0.0	1.5	1.0	0.0	0.0	1.0	0.0	2.0	0.0	5.5	1.0	0.0	0.0	0.0	0.0	0.0	0.5	0.0	0.0	23.0	42.5	0.0	0.0	11.0	0.0
1420	194.0	469.0	90.5	0.0	16.5	110.5	57.0	0.0	0.0	0.0	2.0	0.5	0.0	0.0	0.0	0.0	0.0	0.0	0.0	0.0	1.0	1.0	0.0	0.0	0.0	0.0	0.0	0.0	0.0	0.0	0.0	1.5	0.0	4.5	0.5	0.5	1.0	0.0	0.0	0.0	2.0	0.0	0.0	29.0	52.0	0.0	1.0	10.0	1.0
1421	197.0	962.0	154.0	0.0	16.0	117.0	57.0	0.0	0.0	0.0	2.0	1.0	0.0	0.0	0.0	0.0	0.0	0.0	0.0	0.0	1.0	9.0	0.0	0.0	0.0	0.0	0.0	0.0	0.0	1.0	0.0	2.0	0.0	3.0	0.0	0.0	0.0	0.0	0.0	0.0	0.0	1.0	0.0	12.0	17.0	0.0	1.0	6.0	0.0
1422	198.0	1007.0	131.0	0.0	14.0	111.5	59.5	0.0	0.0	0.0	0.0	1.0	0.0	0.0	0.0	0.0	0.0	0.0	0.0	0.0	0.0	0.0	0.0	0.0	0.0	0.0	0.0	0.0	0.0	0.0	0.0	2.0	0.0	5.0	0.0	0.0	0.0	0.0	0.0	1.0	0.0	0.0	0.0	21.5	47.5	0.0	0.0	10.5	1.0
1423	195.0	1039.0	118.0	0.0	13.0	117.0	58.0	0.0	0.0	0.0	5.0	2.0	0.0	0.0	0.0	0.0	0.0	0.0	0.0	0.0	0.0	1.0	0.0	0.0	0.0	2.0	0.0	0.0	0.0	1.0	0.0	4.0	0.0	6.0	1.0	0.0	0.0	0.0	0.0	0.0	3.0	0.0	0.0	22.0	50.0	0.0	1.0	10.0	0.0
1424	195.0	1269.0	98.5	0.0	14.0	115.5	56.0	0.0	0.0	0.0	0.0	0.0	1.0	0.0	0.0	0.0	0.0	0.0	0.0	0.0	0.0	0.0	0.0	0.0	0.0	0.0	0.0	0.0	0.0	0.0	0.0	2.0	0.0	4.5	0.0	0.0	0.0	0.0	0.0	0.0	0.0	0.0	0.0	3.5	3.0	0.0	0.0	7.0	0.0
1425	195.0	179.0	148.0	0.0	13.5	111.0	57.0	0.0	0.0	0.0	0.0	0.0	0.0	0.0	0.0	1.0	0.0	0.0	0.0	0.0	0.0	0.0	0.0	0.0	0.0	0.0	0.0	0.0	0.0	0.0	0.0	2.0	1.0	6.5	0.0	0.0	0.0	0.0	0.0	0.0	0.0	0.0	0.0	1.5	3.5	0.0	0.0	4.0	0.5
1426	195.0	441.0	110.0	0.0	17.0	117.0	56.0	0.0	0.0	0.0	6.0	2.0	0.0	0.0	0.0	0.0	0.0	0.0	0.0	0.0	3.0	27.0	0.0	0.0	0.0	1.0	0.0	0.0	0.0	2.0	0.0	4.0	1.0	7.0	1.0	1.0	0.0	0.0	0.0	0.0	1.0	0.0	1.0	13.0	22.0	0.0	1.0	11.0	1.0
1427	197.0	498.0	131.0	0.0	16.0	111.0	57.0	0.0	0.0	0.0	3.0	1.0	0.0	0.0	0.0	0.0	0.0	0.0	0.0	0.0	1.0	1.0	0.0	0.0	0.0	0.0	0.0	0.0	0.0	0.0	0.0	2.0	0.0	2.0	0.0	0.0	0.0	0.0	0.0	0.0	1.0	0.0	0.0	20.0	40.5	0.0	1.0	4.0	0.0
1428	196.0	580.0	106.0	0.0	15.0	116.0	58.0	0.0	0.0	0.0	0.0	1.0	1.0	0.0	0.0	0.0	0.0	0.0	0.0	0.0	0.0	0.0	0.0	0.0	0.0	0.0	1.0	0.0	0.0	0.0	0.0	2.0	0.0	6.0	1.0	0.0	0.0	0.0	0.0	0.0	0.0	0.0	0.0	26.0	54.0	0.0	0.0	18.0	1.0
1429	198.0	639.0	99.0	0.0	14.0	112.0	58.0	0.0	0.0	0.0	0.0	1.0	0.0	0.0	0.0	6.0	0.0	1.0	0.0	0.0	0.0	0.0	0.0	0.0	0.0	0.0	0.0	0.0	0.0	0.0	0.0	5.0	0.0	6.0	1.0	0.0	0.0	0.0	0.0	1.0	0.0	0.0	0.0	1.0	1.0	0.0	1.0	12.0	1.0
1430	197.0	790.0	126.0	0.0	14.5	118.0	57.0	0.0	0.0	0.0	0.0	0.0	0.0	0.0	0.0	2.0	0.0	0.0	0.0	0.0	0.0	0.0	0.0	0.0	0.0	0.0	0.0	0.0	0.0	0.0	0.0	2.0	0.0	7.0	1.0	0.0	0.0	0.0	0.0	1.0	0.0	0.0	0.0	2.0	2.0	0.0	0.0	10.5	0.0
1431	196.0	842.0	128.0	0.0	15.0	116.0	58.0	0.0	0.0	0.0	0.0	1.0	1.0	0.0	0.0	4.0	0.0	0.0	0.0	0.0	0.0	0.0	0.0	0.0	0.0	0.0	0.0	0.0	0.0	0.0	0.0	4.0	0.0	4.0	1.0	0.0	0.0	0.0	0.0	2.0	0.0	0.0	0.0	14.0	29.0	0.0	0.0	12.0	0.5
1432	194.0	1028.0	90.5	0.0	15.5	120.5	59.0	0.0	0.0	0.0	10.0	1.5	1.0	0.0	0.0	0.0	0.0	0.0	0.0	0.0	0.0	0.0	0.0	0.0	0.0	1.0	1.0	0.0	0.0	7.5	0.0	3.0	0.0	3.5	1.0	0.0	0.0	0.0	0.0	2.0	0.0	1.0	0.0	28.5	60.5	0.0	1.0	10.5	1.0
1433	195.0	254.0	153.5	0.0	14.0	125.0	53.5	0.0	0.0	0.0	0.0	1.0	0.5	0.0	0.0	14.5	0.0	0.0	0.0	0.0	0.5	0.0	0.0	0.0	0.0	0.0	0.0	0.0	0.0	0.0	0.0	3.5	0.5	5.5	0.5	0.0	0.0	0.0	0.0	0.5	0.0	0.0	1.5	1.0	0.5	0.0	1.0	10.5	0.0
1434	197.0	363.0	150.0	0.0	15.0	114.0	58.0	0.0	0.0	0.0	0.0	0.0	0.0	0.0	0.0	0.0	0.0	0.0	0.0	0.0	0.0	0.0	0.0	0.0	0.0	0.0	0.0	0.0	0.0	0.0	0.0	2.0	0.0	5.0	0.0	0.0	0.0	0.0	0.0	0.0	0.0	0.0	0.0	5.5	7.5	0.0	0.0	5.0	0.0
1435	197.0	463.0	137.0	0.0	14.0	111.0	56.0	0.0	0.0	0.0	1.0	0.0	0.0	0.0	0.0	0.0	0.0	0.0	0.0	0.0	0.0	1.0	0.0	0.0	0.0	0.0	0.0	0.0	0.0	1.0	0.0	1.0	0.0	4.0	0.0	0.0	0.0	0.0	0.0	0.0	1.0	0.0	0.0	24.0	50.0	0.0	0.0	4.0	1.0
1436	194.0	979.0	130.0	0.0	15.0	103.0	57.0	0.0	0.0	0.0	0.0	5.0	0.0	0.0	1.0	8.0	1.0	0.0	0.0	0.0	1.0	0.0	0.0	0.0	0.0	0.0	0.0	0.0	0.0	0.0	0.0	4.0	1.0	3.0	1.0	0.0	0.0	0.0	0.0	0.0	0.0	0.0	1.0	1.0	0.0	0.0	1.0	12.0	1.0
1437	196.0	1056.0	145.0	0.0	16.0	119.0	59.0	0.0	0.0	0.0	2.0	1.0	0.0	0.0	0.0	0.0	0.0	0.0	0.0	0.0	1.0	1.0	0.0	0.0	0.0	1.0	0.0	0.0	0.0	10.0	0.0	1.0	0.0	4.0	1.0	0.0	0.0	0.0	0.0	0.0	1.0	0.0	0.0	12.0	22.0	0.0	0.0	9.0	1.0
1438	199.0	1076.0	137.5	0.0	15.5	112.5	58.0	0.0	0.0	0.0	10.0	1.0	0.0	1.0	0.0	0.0	0.0	0.0	0.0	0.0	2.0	3.0	0.0	0.0	0.0	0.0	0.0	0.0	0.0	0.0	0.0	2.0	1.0	4.0	1.0	0.0	0.0	0.0	0.0	0.0	0.0	0.0	0.0	21.5	49.0	0.0	1.0	9.0	0.0
1439	197.0	261.0	131.0	0.0	15.0	115.0	57.0	0.0	0.0	0.0	0.0	1.0	0.0	0.0	0.0	6.0	0.0	0.0	0.0	0.0	0.0	0.0	0.0	0.0	0.0	0.0	0.0	0.0	0.0	0.0	0.0	4.0	0.0	3.0	2.0	0.0	0.0	0.0	0.0	1.0	0.0	0.0	1.0	0.0	0.0	0.0	0.0	11.0	1.0
1440	197.0	415.0	75.0	0.0	19.0	117.0	53.5	0.0	0.0	0.0	3.0	1.0	0.0	0.0	0.0	0.0	0.0	0.0	0.0	0.0	1.0	1.0	0.0	0.0	0.0	1.0	0.0	0.0	1.5	0.0	0.0	2.0	0.0	4.0	0.5	0.0	0.5	0.0	0.0	0.0	5.0	0.0	0.0	19.0	35.0	0.0	0.0	11.0	0.5
1441	195.0	478.0	113.0	0.0	15.5	109.0	56.5	0.0	0.0	0.0	5.5	1.0	0.0	0.0	0.0	0.0	0.0	0.5	0.0	0.0	2.0	0.0	0.0	0.5	0.0	0.0	0.0	0.0	0.0	0.5	0.0	2.0	1.0	5.0	1.0	0.0	0.5	0.0	0.0	0.0	2.5	0.0	0.0	30.5	50.5	0.0	1.0	5.5	0.5
1442	197.0	516.0	162.5	0.0	16.0	110.0	56.5	0.0	0.0	0.0	0.0	1.0	0.0	0.0	0.0	0.0	0.0	0.0	0.0	0.0	0.0	0.0	0.0	0.0	0.0	0.0	0.0	0.0	0.0	0.0	0.0	2.0	0.0	6.0	1.0	0.0	0.0	0.0	0.0	0.0	1.0	0.0	0.0	17.0	26.5	0.0	0.0	10.0	0.5
1443	199.0	880.0	140.0	0.0	16.0	112.0	58.0	0.0	0.0	0.0	0.0	1.0	0.0	0.0	0.0	2.0	0.0	0.0	0.0	0.0	0.0	0.0	0.0	0.0	0.0	0.0	0.0	0.0	0.0	0.0	0.0	3.0	0.0	6.0	1.0	0.0	0.0	0.0	0.0	1.0	0.0	0.0	0.0	17.0	31.0	0.0	1.0	13.0	1.0
1444	199.0	945.0	120.5	0.0	15.0	118.5	58.0	0.0	0.0	0.0	2.0	1.0	0.0	0.0	0.0	0.0	0.0	0.0	0.0	0.0	1.0	2.0	0.0	0.0	0.0	0.0	0.0	0.0	0.0	0.0	0.0	2.0	0.0	4.0	0.0	1.0	0.0	0.0	0.0	0.0	1.0	0.0	0.0	3.0	6.0	0.0	1.0	9.0	0.0
1445	197.0	1050.0	112.5	0.0	14.0	119.5	55.0	0.0	0.0	0.0	1.0	1.0	0.5	0.0	0.0	0.0	0.0	0.0	0.0	0.0	0.0	1.0	0.0	0.0	0.0	2.5	0.5	0.0	0.0	2.0	0.0	1.5	0.0	4.5	2.0	0.0	0.0	0.0	0.0	3.0	3.0	1.0	0.0	28.5	59.0	0.0	1.0	10.0	0.5
1446	197.0	1280.0	152.5	0.0	15.0	114.5	57.0	0.0	0.0	0.0	1.0	1.0	1.0	0.0	0.0	0.0	1.0	0.0	0.0	0.0	0.0	0.0	0.0	0.0	0.0	0.0	0.0	0.0	0.5	0.0	0.0	4.0	0.0	17.5	1.0	0.0	1.0	0.0	0.0	1.0	0.0	0.0	0.0	27.0	58.5	0.0	0.0	16.0	0.0
1447	198.0	171.0	142.5	0.0	16.0	115.5	55.0	0.0	0.0	0.0	0.0	2.0	0.0	0.0	0.0	1.5	0.0	0.5	0.0	0.0	0.0	0.0	0.0	0.0	0.0	0.0	0.0	0.0	0.0	0.0	0.0	8.0	0.0	10.0	1.0	0.0	0.0	0.0	0.0	0.0	0.5	0.0	0.5	4.0	14.5	0.0	0.0	14.0	1.0
1448	198.0	245.0	122.0	0.0	14.0	116.0	57.0	0.0	0.0	0.0	0.0	1.5	0.0	0.0	0.0	5.0	0.0	0.0	0.0	0.0	0.0	0.0	0.0	0.0	0.0	0.0	0.0	0.0	0.0	0.0	0.0	2.5	1.0	3.5	1.0	0.0	0.0	0.0	0.0	1.0	0.0	0.0	0.0	0.0	0.0	0.0	1.0	11.0	1.0
1449	198.0	271.0	128.0	0.0	15.5	115.5	59.5	0.0	0.0	0.0	0.0	2.0	1.0	0.0	0.0	5.5	0.0	0.0	0.0	0.0	0.0	0.0	0.0	0.0	0.0	0.0	0.0	0.0	0.0	0.0	0.0	6.0	0.0	4.0	2.0	0.0	0.0	0.0	0.0	1.0	0.0	0.0	0.0	1.0	3.0	0.0	1.0	14.0	1.0
1450	200.0	285.0	119.0	0.0	15.0	114.0	61.0	0.0	0.0	0.0	0.0	0.0	0.0	0.0	0.0	1.0	0.0	0.0	0.0	0.0	0.0	0.0	0.0	0.0	0.0	0.0	0.0	0.0	0.0	0.0	0.0	2.0	0.0	2.0	0.0	0.0	0.0	0.0	0.0	0.0	0.0	0.0	0.0	4.5	8.0	0.0	0.0	4.0	0.0
1451	201.0	374.0	140.0	0.0	17.0	117.0	59.0	0.0	0.0	0.0	3.0	1.0	0.0	0.0	0.0	0.0	0.0	0.0	0.0	0.0	0.0	0.0	0.0	0.0	0.0	0.0	0.0	0.0	0.0	0.0	0.0	1.0	0.0	4.0	0.0	0.0	0.0	0.0	0.0	0.0	0.0	0.0	0.0	23.0	44.0	0.0	0.0	7.0	0.0
1452	197.0	402.0	78.0	0.0	14.0	117.0	57.0	0.0	0.0	0.0	6.0	1.0	0.0	0.0	0.0	0.0	0.0	0.0	0.0	0.0	0.0	0.0	0.0	2.0	0.0	1.0	0.0	0.0	0.0	0.0	0.0	2.0	0.0	11.0	1.0	1.0	0.0	0.0	0.0	0.0	7.0	0.0	0.0	18.0	38.0	0.0	0.0	8.0	1.0
1453	197.0	420.0	114.0	0.0	16.0	110.0	61.5	0.0	0.0	0.0	2.0	1.5	0.0	0.0	0.0	0.0	0.0	0.0	0.0	0.0	0.0	1.0	0.0	0.5	0.0	1.5	0.0	0.0	0.0	2.5	0.0	3.0	0.0	6.0	0.0	0.0	0.0	0.0	0.0	0.0	2.0	1.0	0.0	18.0	34.0	0.0	1.5	8.5	0.0
1454	199.0	432.0	123.5	0.0	13.5	112.5	58.0	0.0	0.0	0.0	2.5	1.0	0.0	0.0	0.0	0.0	0.0	0.0	0.0	0.0	1.0	2.0	0.0	0.0	0.0	0.0	0.0	0.0	0.0	0.0	0.0	2.5	0.0	4.5	0.0	0.0	1.0	0.0	0.0	0.0	2.0	0.0	0.0	23.5	40.0	0.0	0.0	8.0	0.0
1455	197.0	507.0	171.5	0.0	14.5	104.0	51.0	0.0	0.0	0.0	6.5	1.0	0.0	1.0	0.0	0.0	0.0	0.5	0.0	0.0	0.0	1.0	0.0	0.0	0.0	0.5	0.0	0.0	0.0	0.0	0.0	1.0	0.0	2.5	0.5	0.0	0.0	0.0	0.0	0.0	8.5	1.0	0.0	15.0	31.5	0.0	0.0	4.5	0.5
1456	201.0	647.0	153.0	0.0	16.0	120.0	59.0	0.0	0.0	0.0	0.0	0.0	0.0	0.0	0.0	0.0	0.0	0.0	0.0	0.0	0.0	0.0	0.0	0.0	0.0	0.0	0.0	0.0	0.0	0.0	0.0	3.0	0.0	2.0	0.0	0.0	0.0	0.0	0.0	0.0	0.0	0.0	0.0	8.0	11.0	0.0	1.0	7.0	0.0
1457	200.0	713.0	119.0	0.0	14.0	117.0	58.0	0.0	0.0	0.0	0.0	0.0	0.0	0.0	0.0	1.0	0.0	0.0	0.0	0.0	0.0	0.0	0.0	0.0	0.0	0.0	0.0	0.0	0.0	0.0	0.0	3.0	0.0	6.0	1.0	0.0	0.0	0.0	0.0	1.0	0.0	0.0	0.0	2.0	2.0	0.0	1.0	13.0	0.0
1458	197.0	899.0	121.0	0.0	14.0	114.0	60.0	0.0	0.0	0.0	4.0	0.0	0.0	0.0	0.0	0.0	0.0	0.0	0.0	0.0	0.0	0.0	0.0	0.0	0.0	0.0	0.0	0.0	0.0	0.0	0.0	1.0	0.0	6.0	1.0	0.0	0.0	0.0	0.0	0.0	0.0	0.0	0.0	20.0	38.0	0.0	1.0	5.0	0.0
1459	200.0	123.0	136.0	0.0	15.0	116.0	57.0	0.0	0.0	0.0	0.0	1.0	1.0	0.0	0.0	1.0	0.0	0.0	0.0	0.0	0.0	0.0	0.0	0.0	0.0	0.0	0.0	0.0	0.0	0.0	0.0	3.0	1.0	6.0	1.0	0.0	0.0	0.0	0.0	1.0	0.0	0.0	1.0	1.0	2.0	0.0	1.0	14.0	0.0
1460	200.0	223.0	134.0	0.0	16.5	116.0	55.0	0.0	0.0	0.0	0.0	1.0	0.0	0.0	0.0	0.0	0.0	0.0	0.0	0.0	0.0	0.0	0.0	0.0	0.0	0.0	0.0	0.0	0.0	0.0	0.0	2.0	0.0	2.0	0.0	0.0	0.0	0.0	0.0	0.0	0.0	0.0	0.0	1.0	2.5	0.0	0.0	6.5	1.0
1461	199.0	408.0	105.0	0.0	16.0	122.0	59.5	0.0	0.0	0.0	2.0	0.0	0.0	1.5	0.0	0.0	0.0	0.0	0.0	0.0	0.0	0.0	0.0	1.0	0.0	0.0	0.0	0.0	0.0	0.0	0.0	2.0	0.0	3.5	0.0	0.0	0.5	0.0	0.0	0.0	2.5	0.0	0.0	31.5	62.5	0.0	0.5	8.0	0.0
1462	200.0	425.0	188.0	0.0	15.0	109.0	56.0	0.0	0.0	0.0	1.0	1.0	0.0	0.0	0.0	0.0	0.0	0.0	0.0	0.0	0.0	1.0	0.0	0.0	0.0	1.0	0.0	0.0	0.0	0.0	0.0	3.0	0.0	6.0	1.0	0.0	1.0	1.0	0.0	0.0	4.0	0.0	0.0	14.0	43.0	0.0	0.0	8.0	1.0
1463	200.0	599.0	137.0	0.0	13.0	113.0	56.0	0.0	0.0	0.0	0.0	0.0	0.0	0.0	0.0	1.0	0.0	0.0	0.0	0.0	0.0	0.0	0.0	0.0	0.0	0.0	0.0	0.0	0.0	0.0	0.0	2.0	0.0	4.0	0.0	0.0	0.0	0.0	0.0	0.0	0.0	1.0	0.0	18.0	33.0	0.0	0.0	7.0	0.0
1464	198.0	802.0	129.5	0.0	16.0	117.5	60.5	0.0	0.0	0.0	0.0	0.0	0.0	0.0	0.0	1.0	0.0	1.0	0.0	0.0	0.0	0.0	0.0	0.0	0.0	0.0	0.0	0.0	0.0	0.0	0.0	4.0	0.0	3.5	0.5	0.0	0.0	0.0	0.0	0.0	0.0	0.0	3.0	10.5	22.0	0.0	1.0	12.0	1.0
1465	199.0	825.0	141.5	0.0	13.5	115.0	60.0	0.0	0.0	0.0	0.0	1.0	0.0	0.0	0.0	12.0	0.0	0.0	0.0	0.0	0.0	0.0	0.0	0.0	0.0	0.0	0.0	0.0	0.0	0.0	0.0	2.0	0.0	3.0	1.0	0.0	0.0	0.0	0.0	0.0	0.0	0.0	0.0	0.0	1.0	0.0	0.0	12.0	0.5
1466	201.0	851.0	101.0	0.0	15.0	118.0	58.0	0.0	0.0	0.0	1.0	0.0	0.0	1.0	0.0	0.0	0.0	0.0	0.0	0.0	0.0	0.0	0.0	0.0	0.0	0.0	0.0	0.0	0.0	0.0	0.0	1.0	0.0	1.0	0.0	0.0	0.0	0.0	0.0	0.0	1.0	0.0	0.0	23.0	45.0	0.0	0.0	5.0	1.0
1467	200.0	955.0	162.0	0.0	16.0	112.0	59.0	0.0	0.0	0.0	3.0	1.0	0.0	0.0	0.0	0.0	0.0	0.0	0.0	0.0	1.0	1.0	0.0	0.0	0.0	0.0	0.0	0.0	0.0	0.0	0.0	2.0	0.0	4.0	0.0	0.0	0.0	0.0	0.0	0.0	1.0	0.0	0.0	14.0	24.0	0.0	1.0	9.0	0.0
1468	199.0	1065.0	129.5	0.0	14.0	116.0	58.0	0.0	0.0	0.0	7.0	2.0	1.0	0.0	0.0	0.0	0.5	1.0	0.0	0.0	1.0	2.5	0.0	0.0	0.0	0.0	0.0	0.0	0.0	24.5	0.0	7.0	1.0	13.0	2.0	0.0	0.0	1.0	0.0	0.0	0.0	1.0	0.0	1.0	3.0	1.0	6.5	20.5	1.0
1469	200.0	1260.0	135.5	0.0	15.5	114.0	55.5	0.0	0.0	0.0	0.0	0.0	0.0	0.0	0.0	0.5	0.0	0.0	0.0	0.0	0.0	0.0	0.0	0.0	0.0	0.0	0.0	0.0	0.0	0.0	0.0	3.0	0.0	8.0	0.5	0.0	0.0	0.0	0.0	0.0	0.0	0.0	0.0	3.0	3.5	0.0	0.0	12.5	0.5
1470	201.0	1301.0	146.0	0.0	14.0	118.0	56.0	0.0	0.0	0.0	1.0	1.0	0.0	0.0	0.0	0.0	0.0	0.0	0.0	0.0	1.0	4.0	0.0	0.0	0.0	1.0	0.0	0.0	0.0	0.0	0.0	5.0	0.0	3.0	0.0	0.0	0.0	0.0	0.0	0.0	10.0	0.0	0.0	5.0	10.0	0.0	1.0	9.0	1.0
1471	198.0	385.0	125.5	0.0	16.5	111.0	56.5	0.0	0.0	0.0	1.0	2.0	0.0	1.0	0.0	0.0	0.0	0.0	1.0	0.0	3.0	2.0	0.0	0.0	0.0	2.5	0.0	0.0	0.0	8.5	0.0	1.5	0.5	4.0	1.0	0.0	0.0	1.0	0.0	0.0	12.0	0.0	0.0	3.5	4.0	0.0	2.0	8.0	0.0
1472	201.0	975.0	136.0	0.0	16.0	111.0	57.0	0.0	0.0	0.0	0.0	1.0	0.0	0.0	0.0	2.0	0.0	0.0	0.0	0.0	0.0	0.0	0.0	0.0	0.0	0.0	0.0	0.0	0.0	0.0	0.0	4.0	0.0	6.0	2.0	0.0	0.0	0.0	0.0	1.0	0.0	0.0	0.0	20.0	33.0	0.0	1.0	13.0	1.0
1473	202.0	1000.0	133.5	0.0	15.0	115.0	56.0	0.0	0.0	0.0	0.0	1.0	0.0	0.0	0.0	1.0	0.0	1.0	0.0	0.0	0.0	0.0	0.0	0.0	0.0	0.0	0.0	0.0	0.0	0.0	0.0	3.0	0.0	7.0	1.0	0.0	0.0	0.0	0.0	1.0	1.0	0.0	0.0	24.0	43.5	0.0	0.5	13.0	0.0
1474	201.0	444.0	137.0	0.0	15.0	116.0	57.0	0.0	0.0	0.0	1.0	0.0	0.0	0.0	0.0	0.0	0.0	0.0	0.0	0.0	3.0	38.0	0.0	0.0	0.0	0.0	0.0	0.0	1.0	3.0	0.0	1.0	0.0	3.0	1.0	0.0	0.0	0.0	0.0	0.0	2.0	0.0	0.0	14.0	32.0	0.0	1.0	8.0	0.0
1475	200.0	475.0	132.0	0.0	16.0	122.0	59.0	0.0	0.0	0.0	1.0	1.0	0.0	0.0	0.0	0.0	0.0	0.0	0.0	0.0	4.0	1.0	0.0	1.0	0.0	0.0	0.0	0.0	0.0	1.0	0.0	1.0	0.0	1.0	1.0	2.0	2.0	1.0	0.0	0.0	2.0	0.0	0.0	17.0	34.0	0.0	0.0	9.0	1.0
1476	201.0	487.0	117.0	0.0	16.0	108.0	50.0	0.0	1.0	0.0	14.0	2.0	0.0	0.0	0.0	0.0	0.0	0.0	2.0	0.0	126.0	2.0	0.0	0.0	0.0	1.0	0.0	0.0	0.0	4.0	0.0	4.0	1.0	6.0	2.0	0.0	0.0	1.0	0.0	0.0	1.0	0.0	1.0	27.0	58.0	0.0	1.0	10.0	1.0
1477	200.0	589.0	178.5	0.0	16.0	115.0	55.5	0.0	0.0	0.0	0.0	0.5	0.0	0.0	0.0	0.0	0.0	0.0	0.0	0.0	0.0	1.0	0.0	0.0	0.0	0.0	0.0	0.0	0.0	0.0	0.0	1.0	0.0	2.0	0.0	0.0	0.0	0.0	0.0	0.0	0.0	0.0	0.0	3.5	8.5	0.0	0.0	8.5	1.0
1478	202.0	818.0	88.0	0.0	16.0	111.0	61.0	0.0	0.0	0.0	0.0	1.0	0.0	0.0	0.0	15.0	0.0	0.0	0.0	0.0	0.0	0.0	0.0	0.0	0.0	1.0	0.0	0.0	0.0	0.0	0.0	2.0	0.0	7.0	1.0	0.0	0.0	0.0	0.0	0.0	0.0	0.0	0.0	0.0	0.0	0.0	0.0	6.0	0.0
1479	202.0	1034.0	121.0	0.0	15.0	112.0	59.0	0.0	0.0	0.0	8.0	2.0	0.0	0.0	0.0	0.0	0.0	0.0	0.0	0.0	1.0	1.0	0.0	0.0	0.0	1.0	0.0	0.0	0.0	8.0	0.0	4.0	0.0	5.0	1.0	0.0	0.0	0.0	0.0	0.0	2.0	0.0	1.0	19.0	38.0	0.0	4.0	13.0	1.0
1480	202.0	80.0	96.0	0.0	14.0	115.0	55.0	0.0	0.0	0.0	16.0	2.0	1.0	1.0	0.0	0.0	0.0	0.0	0.0	0.0	8.0	8.0	0.0	0.0	0.0	0.0	0.0	0.0	0.0	0.0	0.0	1.0	1.0	3.0	1.0	1.0	0.0	0.0	0.0	0.0	1.0	0.0	0.0	2.0	3.0	0.0	3.0	16.0	0.0
1481	203.0	233.0	121.0	0.0	16.0	119.5	56.5	0.0	0.0	0.0	0.0	0.0	0.0	0.0	0.0	0.5	0.0	0.0	0.0	0.0	0.0	0.0	0.0	0.0	0.0	0.0	0.0	0.0	0.0	0.0	0.0	3.0	0.0	7.0	1.0	0.0	0.0	0.0	0.0	1.0	0.0	0.0	0.0	1.0	1.0	0.0	0.0	7.5	0.0
1482	202.0	396.0	145.5	0.0	15.0	118.0	62.5	0.0	0.0	0.0	2.5	0.5	0.0	1.0	0.0	0.0	0.0	0.0	0.0	0.0	4.0	1.0	0.0	0.0	0.0	0.0	0.0	0.0	0.0	0.0	0.0	1.0	1.0	16.5	0.0	0.0	1.0	0.0	0.0	0.0	0.0	0.0	0.0	12.5	19.0	0.0	1.0	10.5	0.0
1483	201.0	482.0	151.5	0.0	15.5	108.5	66.5	0.0	0.0	0.5	6.5	0.5	0.0	0.0	0.0	0.0	0.0	0.0	0.0	0.0	6.5	1.5	0.0	2.0	0.0	0.0	0.0	0.0	0.0	4.5	0.0	0.5	0.5	2.0	0.0	1.0	0.5	0.5	0.0	0.0	3.5	0.0	0.0	14.0	37.5	0.5	2.0	7.0	0.0
1484	203.0	495.0	90.5	0.0	15.5	110.5	57.5	0.0	0.0	0.0	4.0	1.0	0.0	0.0	0.0	0.0	0.0	0.0	0.0	0.0	1.0	1.5	0.0	0.0	0.0	0.5	0.0	0.0	0.0	1.0	0.0	1.5	0.0	2.0	1.0	0.0	0.0	0.0	0.0	0.0	5.0	0.0	0.0	18.0	31.0	0.0	1.0	6.0	1.0
1485	205.0	893.0	142.0	0.0	14.0	112.0	58.0	0.0	0.0	0.0	0.0	1.0	0.0	0.0	0.0	2.0	0.0	0.0	0.0	0.0	0.0	0.0	0.0	0.0	0.0	0.0	0.0	0.0	0.0	0.0	0.0	4.0	0.0	8.0	1.0	0.0	0.0	0.0	0.0	1.0	0.0	0.0	0.0	9.0	12.0	0.0	1.0	12.0	1.0
1486	204.0	982.0	109.0	0.0	17.0	113.5	56.0	0.0	0.0	0.0	0.0	1.0	0.0	0.0	0.0	3.0	1.0	0.0	0.0	0.0	0.0	0.0	0.0	0.0	0.0	0.0	0.0	0.0	0.0	0.0	0.0	3.0	0.0	5.0	1.0	0.0	0.0	0.0	0.0	1.0	1.0	0.0	0.0	12.5	21.0	0.0	1.0	14.5	1.0
1487	205.0	1020.0	119.0	0.0	14.0	115.0	58.0	0.0	0.0	0.0	3.0	2.0	0.0	0.0	0.0	0.0	0.0	0.0	0.0	0.0	0.0	1.0	0.0	0.0	0.0	1.0	0.0	0.0	0.0	1.0	0.0	2.0	0.0	4.0	0.0	0.0	0.0	0.0	0.0	0.0	2.0	0.0	0.0	19.0	34.0	0.0	1.0	10.0	1.0
1488	204.0	1044.0	110.5	0.0	15.0	115.0	58.0	0.0	0.0	0.0	3.5	1.0	0.0	0.0	0.0	0.0	0.0	0.0	0.0	0.0	0.0	1.0	0.0	0.0	0.0	4.5	0.0	0.0	0.0	0.0	0.0	2.5	0.0	4.0	1.0	0.0	0.0	0.0	0.0	0.0	5.0	2.0	0.0	18.0	31.0	0.0	1.0	11.0	1.0
1489	202.0	1248.0	105.0	0.0	16.0	118.0	59.0	0.0	0.0	0.0	0.0	0.0	0.0	0.0	0.0	2.0	0.0	0.0	0.0	0.0	0.0	0.0	0.0	0.0	0.0	0.0	0.0	0.0	0.0	0.0	0.0	3.0	0.0	5.0	0.0	0.0	0.0	0.0	0.0	0.0	0.0	0.0	0.0	4.0	4.0	0.0	1.0	12.0	1.0
1490	206.0	1281.0	117.0	0.0	14.0	115.0	59.0	0.0	0.0	0.0	0.0	1.0	0.0	0.0	0.0	1.0	0.0	0.0	0.0	0.0	0.0	0.0	0.0	0.0	0.0	0.0	0.0	0.0	0.0	0.0	0.0	3.0	0.0	12.0	1.0	0.0	0.0	0.0	0.0	0.0	0.0	0.0	0.0	21.0	43.0	0.0	1.0	10.0	0.0
1491	203.0	1318.0	123.0	0.0	16.0	119.0	57.0	0.0	0.0	0.0	0.0	0.0	0.0	0.0	0.0	0.0	0.0	0.0	0.0	0.0	0.0	0.0	0.0	0.0	0.0	0.0	0.0	0.0	0.0	0.0	0.0	1.0	0.0	6.0	1.0	0.0	0.0	0.0	0.0	0.0	0.0	0.0	0.0	17.0	23.0	0.0	0.0	11.0	1.0
1492	203.0	116.0	146.5	0.0	15.5	115.0	60.0	0.0	0.0	0.0	4.0	0.0	0.0	0.0	0.0	0.0	0.0	0.0	0.0	0.0	1.0	0.0	0.0	0.0	0.0	0.0	0.0	0.0	0.0	0.0	0.0	0.0	0.0	2.0	0.0	0.0	0.0	0.0	0.0	0.0	0.0	0.0	0.0	50.0	99.5	0.0	0.0	4.0	1.0
1493	203.0	252.0	148.0	0.0	16.0	116.0	59.0	0.0	0.0	0.0	0.0	1.0	1.0	0.0	0.0	8.0	0.0	0.0	0.0	0.0	0.0	0.0	0.0	0.0	0.0	0.0	0.0	0.0	0.0	0.0	0.0	6.0	0.0	4.0	2.0	0.0	0.0	0.0	0.0	1.0	1.0	0.0	1.0	0.0	1.0	0.0	1.0	13.0	1.0
1494	208.0	382.0	119.5	0.0	16.0	115.0	55.5	0.0	0.0	0.0	1.0	1.0	0.0	0.0	0.0	0.0	0.0	0.0	0.0	0.0	1.0	1.0	0.0	0.0	0.0	0.0	0.0	0.0	0.0	0.0	0.0	1.0	0.0	4.0	0.0	1.0	0.0	0.0	0.0	0.0	1.0	0.0	0.0	11.5	23.5	0.0	0.0	5.5	1.0
1495	203.0	417.0	129.0	0.0	14.5	115.5	59.0	0.0	0.0	0.0	1.0	0.0	0.0	0.0	0.0	0.0	0.0	0.0	0.0	0.0	1.0	1.0	0.0	0.0	0.0	0.0	0.0	0.0	0.0	0.5	0.0	1.0	0.0	3.5	1.0	0.0	0.0	0.0	0.0	0.0	2.5	0.0	0.0	16.0	30.0	0.0	0.0	5.5	0.0
1496	203.0	508.0	106.5	0.0	16.5	112.5	59.0	0.0	0.0	0.0	0.0	0.5	0.0	0.0	0.0	0.0	0.0	0.0	0.0	0.0	0.0	1.0	0.0	0.0	0.0	0.0	0.0	0.0	0.0	0.0	0.0	1.0	0.0	2.0	0.0	0.0	0.0	0.0	0.0	0.0	3.0	0.0	0.0	15.5	25.0	0.0	0.0	5.0	1.0
1497	203.0	583.0	170.0	0.0	18.0	115.0	58.5	0.0	0.0	0.0	0.0	0.0	0.0	0.0	0.0	0.0	0.0	0.0	0.0	0.0	0.0	0.0	0.0	0.0	0.0	0.0	0.0	0.0	0.0	0.0	0.0	2.0	0.0	3.0	0.0	0.0	0.0	0.0	0.0	0.0	0.0	0.0	0.0	26.0	45.0	0.0	0.0	7.0	1.0
1498	204.0	626.0	121.0	0.0	14.0	114.0	57.0	0.0	0.0	0.0	0.0	1.0	1.0	0.0	0.0	2.0	0.0	0.0	0.0	0.0	0.0	0.0	0.0	0.0	0.0	0.0	0.0	0.0	0.0	0.0	0.0	3.0	0.0	4.0	1.0	0.0	0.0	0.0	0.0	1.0	1.0	0.0	0.0	1.0	2.0	0.0	0.0	9.0	0.0
1499	202.0	1227.0	147.0	0.0	15.5	119.5	58.5	0.0	0.0	0.0	0.0	0.5	0.0	0.0	0.0	0.5	0.0	0.0	0.0	0.0	0.0	0.0	0.0	0.0	0.0	0.0	0.0	0.0	0.0	0.0	0.0	2.0	0.0	4.5	0.0	0.0	0.0	0.0	0.0	0.5	0.0	1.0	0.0	1.0	2.0	0.0	0.0	6.0	0.0
1500	207.0	167.0	141.0	0.0	14.0	115.0	55.0	0.0	0.0	0.0	0.0	1.0	0.0	0.0	0.0	1.0	0.0	0.0	0.0	0.0	0.0	0.0	0.0	0.0	0.0	0.0	0.0	0.0	0.0	0.0	0.0	2.0	0.0	6.0	1.0	0.0	0.0	0.0	0.0	0.0	0.0	0.0	0.0	3.0	9.0	0.0	0.0	8.0	1.0
1501	205.0	596.0	80.5	0.0	13.0	113.5	57.0	0.0	0.0	0.0	0.0	0.0	0.0	0.0	0.0	0.0	0.0	0.0	0.0	0.0	0.0	0.0	0.0	0.0	0.0	0.0	0.0	0.0	1.0	0.0	0.0	1.0	0.0	2.0	0.0	0.0	0.0	0.0	0.0	0.0	1.0	0.0	0.0	32.5	57.5	0.0	0.5	4.0	1.0
1502	206.0	1054.0	146.0	0.0	15.0	114.0	59.0	0.0	0.0	0.0	5.0	1.0	0.0	0.0	0.0	0.0	0.0	0.0	0.0	0.0	0.0	1.0	0.0	0.0	0.0	0.0	0.0	0.0	1.0	3.0	0.0	3.0	0.0	5.0	1.0	0.0	0.0	0.0	0.0	0.0	2.0	0.0	0.0	48.0	85.0	0.0	2.0	14.0	1.0
1503	205.0	1328.0	112.0	0.0	16.0	117.5	61.0	0.0	0.0	0.0	0.0	1.0	1.0	0.0	0.0	3.0	0.0	0.0	0.0	0.0	0.0	0.0	0.0	0.0	0.0	0.0	0.0	0.0	0.0	0.0	0.0	3.5	0.0	12.5	1.5	0.0	0.0	0.0	0.0	1.0	0.0	0.0	0.0	2.0	2.0	0.0	1.0	18.5	1.0
1504	208.0	47.0	114.0	0.0	16.0	113.0	57.0	0.0	0.0	0.0	4.0	1.0	0.0	0.0	0.0	0.0	0.0	0.0	0.0	0.0	2.0	4.0	0.0	0.0	0.0	1.0	0.0	0.0	0.0	0.0	0.0	1.0	1.0	4.0	1.0	0.5	0.0	0.0	0.0	0.0	0.0	0.0	0.0	2.0	3.5	0.0	1.0	9.0	0.0
1505	205.0	279.0	108.0	0.0	14.0	118.0	55.5	0.0	0.0	0.0	0.5	0.5	0.0	0.5	0.0	0.0	0.0	0.0	0.0	0.0	0.5	0.0	0.0	0.0	0.0	0.0	0.0	0.0	0.0	0.0	0.0	1.0	0.0	2.0	0.0	0.0	0.0	0.0	0.0	0.0	0.0	0.0	0.0	5.0	16.5	0.0	1.0	3.5	1.0
1506	208.0	360.0	128.0	0.0	14.0	115.0	56.0	0.0	0.0	0.0	0.0	0.0	0.0	0.0	0.0	0.0	0.0	0.0	0.0	0.0	0.0	1.0	0.0	0.0	0.0	0.0	0.0	0.0	0.0	0.0	0.0	2.0	0.0	6.0	1.0	0.0	0.0	0.0	0.0	0.0	0.0	0.0	0.0	12.0	19.0	0.0	0.0	6.0	0.0
1507	204.0	468.0	122.5	0.0	17.0	103.5	56.5	0.0	0.0	0.0	2.0	2.0	0.0	0.0	0.0	0.0	0.0	0.0	0.0	0.0	2.5	0.5	0.0	0.0	0.0	1.0	0.0	0.0	1.5	1.5	0.0	4.5	0.0	3.0	1.0	0.0	1.0	0.0	0.0	0.0	6.5	0.0	0.0	5.5	7.5	0.0	1.0	12.0	0.0
1508	205.0	517.0	128.0	0.0	14.0	109.5	61.5	0.0	0.0	0.0	0.0	0.0	0.0	0.0	0.0	0.0	0.0	0.0	0.0	0.0	0.0	0.0	0.0	0.0	0.0	0.0	0.0	0.0	0.0	0.0	0.0	3.0	0.0	2.5	0.0	0.0	0.0	0.0	0.0	0.0	1.0	0.0	0.0	12.0	27.0	0.0	0.0	6.0	1.0
1509	204.0	802.0	88.0	0.0	14.0	114.0	60.0	0.0	0.0	0.0	0.0	1.0	0.0	0.0	0.0	15.0	0.0	0.0	0.0	0.0	0.0	0.0	0.0	0.0	0.0	0.0	0.0	0.0	0.0	0.0	0.0	2.0	0.0	6.0	2.0	0.0	0.0	0.0	0.0	0.0	0.0	0.0	0.0	0.0	0.0	0.0	0.0	7.0	1.0
1510	204.0	835.0	136.5	0.0	12.5	115.5	61.5	0.0	0.0	0.0	0.0	1.0	1.0	0.0	0.0	6.0	0.0	0.0	0.0	0.0	0.0	0.0	0.0	0.0	0.0	1.0	0.0	0.0	0.0	0.0	0.0	2.5	0.0	3.0	0.5	0.0	0.0	0.0	0.0	1.0	0.0	0.0	0.0	0.0	1.0	0.0	0.0	9.5	0.0
1511	204.0	842.0	141.0	0.0	17.0	116.0	58.0	0.0	0.0	0.0	0.0	1.0	1.0	0.0	0.0	5.0	0.0	0.0	0.0	0.0	0.0	0.0	0.0	0.0	0.0	0.0	0.0	0.0	0.0	0.0	0.0	5.0	1.0	4.0	0.0	0.0	0.0	0.0	0.0	1.0	0.0	0.0	0.0	2.0	1.0	0.0	1.0	10.0	1.0
1512	206.0	869.0	117.5	0.0	14.5	109.5	57.0	0.0	0.0	0.0	0.0	1.0	0.0	0.0	0.0	3.0	0.0	0.0	0.0	0.0	0.0	0.0	0.0	0.0	0.0	0.0	0.0	0.0	0.0	0.0	0.0	3.0	0.0	8.5	1.0	0.0	0.0	0.0	0.0	0.5	0.0	0.0	0.0	21.5	36.0	0.0	1.0	15.0	0.0
1513	205.0	991.0	156.0	0.0	16.0	111.0	61.0	0.0	0.0	0.0	0.0	1.0	0.0	0.0	0.0	1.0	1.0	1.0	0.0	0.0	0.0	0.0	0.0	0.0	0.0	0.0	1.0	0.0	0.0	0.0	0.0	4.0	0.0	6.0	1.0	0.0	0.0	0.0	0.0	0.0	0.0	0.0	0.0	23.0	46.0	0.0	0.0	11.0	1.0
1514	205.0	1130.0	120.0	0.0	15.0	119.0	57.0	0.0	0.0	0.0	1.0	2.0	0.0	0.0	0.0	1.0	1.0	0.0	0.0	0.0	0.0	0.0	0.0	0.0	0.0	0.0	0.0	0.0	0.0	0.0	0.0	2.0	0.0	16.0	1.0	0.0	0.0	0.0	0.0	1.0	0.0	3.0	0.0	2.0	3.0	0.0	1.0	20.0	1.0
1515	206.0	1236.0	134.0	0.0	15.0	114.0	60.0	0.0	0.0	0.0	0.0	0.0	0.0	0.0	0.0	0.0	0.0	0.0	0.0	0.0	0.0	0.0	0.0	0.0	0.0	0.0	0.0	0.0	0.0	0.0	0.0	2.0	0.0	3.0	0.0	0.0	0.0	0.0	0.0	1.0	0.0	0.0	0.0	4.0	9.0	0.0	0.0	5.0	0.0
1516	207.0	1267.0	109.0	0.0	13.5	113.5	58.0	0.0	0.0	0.0	0.0	0.0	0.0	0.0	0.0	0.5	0.0	0.0	0.0	0.0	0.0	0.0	0.0	0.0	0.0	0.0	0.0	0.0	0.0	0.0	0.0	3.0	0.0	3.0	0.0	0.0	0.0	0.0	0.0	1.0	0.0	0.0	0.0	3.0	6.0	0.0	0.0	9.0	0.0
1517	206.0	1309.0	124.0	0.0	15.0	118.5	56.5	0.0	0.0	0.0	2.0	1.0	0.0	1.0	0.0	0.0	0.0	0.0	0.0	0.0	1.0	1.0	0.0	0.0	0.0	0.0	0.0	0.0	0.0	0.0	0.0	2.0	0.0	4.0	0.0	0.0	0.0	0.0	0.0	0.0	1.0	0.0	0.0	31.0	55.5	0.0	1.0	11.0	0.0
1518	205.0	241.0	115.5	0.0	15.0	109.5	56.5	0.0	0.0	0.0	0.0	1.0	0.0	0.0	0.0	11.5	0.5	0.0	0.0	0.0	0.0	0.0	0.0	0.0	0.0	0.0	0.0	0.0	0.0	0.0	0.0	7.0	0.0	3.0	2.0	0.0	0.0	0.0	0.0	1.0	0.0	0.0	0.0	0.0	0.0	0.0	0.5	11.5	1.0
1519	209.0	269.0	139.0	0.0	15.0	115.0	56.5	0.0	0.0	0.0	0.0	1.0	0.0	0.0	0.0	1.0	0.0	0.0	0.0	0.0	0.0	0.0	0.0	0.0	0.0	0.0	0.0	0.0	0.0	0.0	0.0	4.0	0.0	4.0	1.0	0.0	0.0	0.0	0.0	1.0	0.0	0.0	0.0	17.5	39.0	0.0	0.0	12.5	0.0
1520	205.0	406.0	159.0	0.0	15.5	109.0	56.5	0.0	0.0	0.0	1.0	1.0	0.0	0.0	0.0	0.0	0.0	0.0	0.0	0.0	0.0	0.0	0.0	0.0	0.0	0.0	0.0	0.0	1.0	2.0	0.0	2.0	0.5	26.5	1.0	0.0	2.0	0.0	0.0	0.0	2.0	0.0	0.0	33.0	55.5	0.0	0.5	9.0	0.0
1521	206.0	477.0	146.0	0.0	14.5	112.0	57.5	0.0	0.0	1.0	2.5	1.0	0.0	0.0	0.0	0.0	0.0	0.0	0.0	0.0	5.0	1.0	0.0	1.0	0.0	2.0	0.0	0.0	0.0	2.0	0.0	3.0	0.0	1.5	1.0	0.0	0.0	0.0	0.0	0.0	4.0	0.0	0.0	5.5	11.0	1.0	1.0	25.5	1.0
1522	208.0	604.0	85.0	0.0	14.0	113.0	58.0	0.0	0.0	0.0	1.0	1.0	0.0	0.0	0.0	0.0	0.0	0.0	0.0	0.0	0.0	0.0	0.0	0.0	0.0	0.0	0.0	0.0	0.0	0.0	0.0	1.0	0.0	1.0	0.0	0.0	0.0	0.0	0.0	0.0	1.0	0.0	0.0	25.0	36.0	0.0	0.0	5.0	1.0
1523	206.0	612.0	139.5	0.0	16.0	115.0	55.5	0.0	0.0	0.0	0.0	1.0	0.0	0.0	0.0	0.0	0.5	1.0	0.0	0.0	0.0	0.0	0.0	0.0	0.0	0.0	0.0	0.0	0.0	0.0	0.0	3.5	0.0	3.0	1.0	0.0	0.0	0.0	0.0	2.0	0.5	0.0	0.0	2.0	4.5	0.0	0.0	6.0	1.0
1524	207.0	795.0	137.0	0.0	14.0	112.0	53.0	0.0	0.0	0.0	0.0	1.0	0.0	0.0	0.0	5.0	0.0	1.0	0.0	0.0	0.0	0.0	0.0	0.0	0.0	0.0	0.0	0.0	0.0	0.0	0.0	3.0	0.0	5.0	1.0	0.0	0.0	0.0	0.0	1.0	0.0	0.0	1.0	6.0	8.0	0.0	0.0	9.0	0.0
1525	209.0	1061.0	108.0	0.0	16.0	110.0	59.0	0.0	0.0	0.0	14.0	2.0	0.0	0.0	0.0	0.0	0.0	0.0	0.0	0.0	0.0	1.0	0.0	0.0	0.0	1.0	0.0	0.0	0.0	5.0	0.0	5.0	0.0	6.0	1.0	0.0	0.0	1.0	0.0	0.0	0.0	0.0	0.0	6.0	14.0	0.0	2.0	16.0	1.0
1526	208.0	1069.0	139.0	0.0	15.0	114.0	59.0	0.0	0.0	0.0	5.0	1.0	1.0	0.0	0.0	0.0	0.0	0.0	0.0	0.0	1.0	1.0	0.0	0.0	0.0	0.0	0.0	0.0	0.0	4.0	0.0	3.0	1.0	8.0	1.0	0.0	0.0	0.0	0.0	0.0	0.0	3.0	0.0	7.0	16.0	0.0	4.0	14.0	0.0
1527	207.0	435.0	92.0	0.0	14.0	108.0	56.0	0.0	0.0	0.0	1.0	1.0	0.0	0.0	0.0	0.0	0.0	0.0	0.0	0.0	0.0	2.0	0.0	1.0	0.0	0.0	0.0	0.0	0.0	1.0	0.0	1.0	0.0	2.0	1.0	1.0	1.0	0.0	0.0	0.0	1.0	0.0	0.0	18.0	31.0	0.0	0.0	6.0	0.0
1528	207.0	830.0	126.5	0.0	14.5	110.5	57.0	0.0	0.0	0.0	0.0	2.0	0.5	0.0	0.0	10.5	0.0	0.0	0.0	0.0	0.0	0.0	0.0	0.0	0.0	0.0	0.0	0.0	0.0	0.0	0.0	5.0	0.0	4.0	2.0	0.0	0.0	0.0	0.0	0.0	0.0	0.0	2.0	0.0	0.0	0.0	0.5	13.0	1.0
1529	207.0	909.0	156.0	0.0	12.0	114.0	57.0	0.0	0.0	0.0	7.0	1.0	0.0	1.0	0.0	0.0	0.0	0.0	0.0	0.0	1.0	1.0	0.0	0.0	0.0	0.0	0.0	0.0	0.0	0.0	0.0	1.0	0.0	5.0	1.0	1.0	0.0	0.0	0.0	0.0	0.0	0.0	0.0	16.0	28.0	0.0	3.0	9.0	1.0
1530	206.0	1221.0	111.0	0.0	14.0	118.0	50.5	0.0	0.0	0.0	1.5	0.0	0.0	0.0	0.0	0.5	0.0	0.0	0.0	0.0	0.0	0.5	0.0	0.0	0.0	0.0	0.0	0.0	0.0	0.0	0.0	3.0	0.0	2.0	0.0	0.5	0.0	0.0	0.0	3.0	0.5	0.0	0.0	0.0	1.0	0.0	0.0	4.0	0.0
1531	208.0	1254.0	143.5	0.0	15.5	113.0	58.5	0.0	0.0	0.0	0.0	0.0	0.0	0.0	0.0	0.0	0.0	0.0	0.0	0.0	0.0	0.0	0.0	0.0	0.0	0.0	0.0	0.0	0.0	0.0	0.0	4.0	0.0	3.0	0.0	0.0	0.0	0.0	0.0	1.0	0.0	0.0	0.0	2.5	3.5	0.0	0.0	9.0	0.5
1532	207.0	123.0	123.0	0.0	17.0	118.0	59.0	0.0	0.0	0.0	0.0	0.0	0.0	0.0	0.0	1.0	0.0	0.0	0.0	0.0	0.0	0.0	0.0	0.0	0.0	0.0	0.0	0.0	0.0	0.0	0.0	3.0	1.0	8.0	1.0	0.0	0.0	0.0	0.0	0.0	0.0	0.0	0.0	36.0	68.0	0.0	0.0	6.0	0.0
1533	208.0	226.0	176.0	0.0	15.0	116.0	58.0	0.0	0.0	1.0	0.0	0.0	0.0	0.0	0.0	0.0	0.0	0.0	0.0	0.0	0.0	0.0	0.0	0.0	0.0	3.0	0.0	0.0	0.0	0.0	0.0	3.0	0.0	1.0	0.0	0.0	0.0	0.0	0.0	0.0	4.0	0.0	0.0	19.0	37.0	0.0	0.0	4.0	1.0
1534	207.0	260.0	155.0	0.0	15.5	111.5	57.5	0.0	0.0	0.0	0.0	0.0	0.0	0.0	0.0	5.5	0.0	0.0	0.0	0.0	0.0	0.0	0.0	0.0	0.0	0.0	0.0	0.0	0.0	0.0	0.0	2.5	0.5	5.0	2.0	0.0	0.0	0.0	0.0	1.5	0.0	0.0	0.0	0.0	1.0	0.0	0.0	11.5	1.0
1535	209.0	369.0	128.0	0.0	15.0	115.0	54.0	0.0	0.0	0.0	4.0	1.0	0.0	0.0	0.0	0.0	0.0	0.0	0.0	0.0	1.0	0.0	0.0	0.0	0.0	0.0	0.0	0.0	0.0	0.0	0.0	1.0	0.0	3.0	0.0	0.0	0.0	0.0	0.0	0.0	0.0	0.0	0.0	22.0	37.0	0.0	1.0	6.0	1.0
1536	208.0	428.0	87.5	0.0	12.5	112.5	58.0	0.0	0.0	0.0	3.0	1.5	0.0	0.0	0.0	0.0	0.0	0.0	0.0	0.0	0.0	2.0	0.0	1.0	0.0	1.5	0.0	0.0	0.0	4.0	0.0	2.5	0.0	3.0	0.0	0.0	0.0	0.0	0.0	0.0	6.0	0.0	0.0	13.5	13.0	0.0	0.0	8.5	0.0
1537	210.0	502.0	105.0	0.0	14.0	114.0	58.5	0.0	0.0	0.0	0.0	1.0	1.0	0.0	0.0	2.0	0.0	0.0	0.0	0.0	0.0	0.0	0.0	0.0	0.0	0.0	0.0	0.0	0.0	0.0	0.0	4.0	0.0	6.0	1.0	0.0	0.0	0.0	0.0	0.0	0.0	0.0	0.0	12.0	23.5	0.0	0.0	11.0	0.0
1538	214.0	512.0	114.0	0.0	16.0	117.0	59.0	0.0	0.0	0.0	0.0	0.0	0.0	0.0	0.0	0.0	0.0	0.0	0.0	0.0	0.0	0.0	0.0	0.0	0.0	0.0	0.0	0.0	0.0	0.0	0.0	2.0	0.0	3.0	0.0	0.0	0.0	0.0	0.0	0.0	0.0	1.0	0.0	14.0	31.0	0.0	0.0	5.0	0.0
1539	210.0	775.0	175.5	0.0	15.0	114.5	58.0	0.0	0.0	0.0	1.0	0.0	0.0	2.0	0.0	0.0	0.0	0.0	0.0	0.0	1.0	3.0	0.0	0.0	0.0	0.0	0.0	0.0	0.0	0.0	0.0	1.0	0.0	2.5	0.0	0.0	1.0	0.0	0.0	0.0	0.0	0.0	0.0	5.5	9.5	0.0	1.0	7.5	1.0
1540	207.0	823.0	109.0	0.0	16.5	109.5	56.0	0.0	0.0	0.0	0.0	0.5	0.5	0.0	0.0	10.0	0.0	1.0	0.0	0.0	0.0	0.0	0.0	0.0	0.5	0.5	0.0	0.0	0.0	0.0	0.0	3.0	1.0	6.5	1.0	0.0	0.0	0.0	0.0	0.5	0.0	0.0	0.0	1.0	0.0	0.0	1.0	5.0	1.0
1541	209.0	860.0	125.5	0.0	14.0	115.5	57.0	0.0	0.0	0.0	0.0	0.5	0.0	0.0	0.0	3.0	0.0	0.0	0.0	0.0	0.0	0.0	0.0	0.0	0.0	0.0	1.0	0.0	0.0	0.0	0.0	2.0	0.0	5.0	1.0	0.0	0.0	0.0	0.0	1.0	0.0	0.0	0.0	26.5	51.0	0.0	0.0	9.5	0.0
1542	207.0	879.0	124.0	0.0	16.0	111.5	57.5	0.0	0.0	0.0	0.0	1.0	0.0	0.0	0.0	7.5	0.0	0.0	0.0	0.0	0.0	0.0	0.0	0.0	0.0	0.0	0.0	0.0	0.0	0.0	0.0	3.0	0.0	5.5	1.0	0.0	0.0	0.0	0.0	0.0	0.0	0.0	0.0	22.5	45.0	0.0	0.0	10.0	1.0
1543	208.0	955.0	129.0	0.0	14.0	114.5	57.0	0.0	0.0	0.0	5.5	1.0	1.0	1.0	0.0	0.0	0.0	0.0	0.0	0.0	4.5	3.0	0.0	0.0	0.0	0.0	0.0	0.0	0.0	0.0	0.0	2.0	1.0	16.0	1.0	0.0	0.0	0.0	0.0	0.0	1.0	0.0	0.0	4.5	11.5	0.0	3.0	17.5	0.0
1544	207.0	1210.0	123.0	0.0	15.0	122.0	58.0	0.0	0.0	0.0	0.0	0.0	0.0	0.0	0.0	4.0	0.0	0.0	0.0	0.0	0.0	0.0	0.0	0.0	0.0	0.0	0.0	0.0	0.0	0.0	0.0	5.0	0.0	3.0	1.0	0.0	0.0	0.0	0.0	2.0	0.0	2.0	0.0	0.0	0.0	0.0	0.0	11.0	0.0
1545	209.0	394.0	127.0	0.0	18.0	116.0	56.0	0.0	0.0	0.0	5.0	1.0	0.0	0.0	0.0	0.0	0.0	0.0	0.0	0.0	0.0	0.0	0.0	0.0	0.0	1.0	0.0	0.0	0.0	2.0	0.0	3.0	1.0	24.0	2.0	0.0	0.0	0.0	0.0	0.0	3.0	0.0	0.0	10.0	15.0	0.0	1.0	9.0	0.0
1546	208.0	446.0	146.5	0.0	15.0	110.0	57.0	0.0	0.0	0.0	2.0	1.0	0.0	0.0	0.0	0.0	0.0	0.0	0.0	0.0	0.0	2.0	0.0	0.0	0.0	1.0	0.0	0.0	1.0	2.0	0.0	2.0	0.0	2.0	0.0	0.0	1.0	0.0	0.0	0.0	3.0	0.0	0.0	14.5	32.0	0.0	1.0	4.5	0.0
1547	208.0	462.0	124.0	0.0	14.0	114.0	56.0	0.0	0.0	1.0	2.0	1.0	0.0	0.0	0.0	0.0	1.0	0.0	0.0	0.0	3.0	1.0	0.0	1.0	0.0	3.0	0.0	0.0	2.0	0.0	0.0	3.0	0.0	4.0	1.0	0.0	1.0	0.0	0.0	0.0	12.0	0.0	0.0	15.0	29.0	0.0	3.0	11.0	0.0
1548	209.0	488.0	109.0	0.0	16.0	114.0	58.0	0.0	0.0	0.0	2.0	1.0	0.0	1.0	0.0	0.0	0.0	0.0	0.0	0.0	3.0	2.0	0.0	0.0	0.0	0.0	0.0	0.0	0.0	23.0	0.0	2.0	0.0	1.0	1.0	1.0	0.0	0.0	0.0	0.0	2.0	0.0	0.0	8.0	17.0	0.0	1.0	9.0	1.0
1549	210.0	588.0	121.0	0.0	14.5	115.0	60.0	0.0	0.0	0.0	0.0	0.0	0.0	0.0	0.0	0.0	0.0	0.0	0.0	0.0	0.0	0.0	0.0	0.0	0.0	0.0	0.0	0.0	0.0	0.0	0.0	2.0	0.0	4.0	0.0	0.0	0.0	0.0	0.0	0.0	0.0	0.0	0.0	12.0	24.5	0.0	0.0	4.0	0.0
1550	210.0	639.0	128.0	0.0	15.0	116.0	54.0	0.0	0.0	0.0	4.0	1.0	0.0	0.0	0.0	0.0	0.0	0.0	0.0	0.0	0.0	1.0	0.0	0.0	0.0	0.0	0.0	0.0	0.0	0.0	0.0	1.0	0.0	1.0	0.0	1.0	0.0	0.0	0.0	0.0	0.0	0.0	0.0	6.0	15.0	0.0	0.0	5.0	0.0
1551	209.0	1141.0	189.5	0.0	14.0	113.5	57.0	0.0	0.0	0.0	0.0	0.0	0.0	0.0	0.0	1.5	0.0	0.0	0.0	0.0	0.0	0.0	0.0	0.0	0.0	0.0	0.0	0.0	0.0	0.0	0.0	4.0	0.0	7.5	0.0	0.0	0.0	0.0	0.0	1.0	0.0	1.0	0.0	2.5	5.0	0.0	0.0	6.0	1.0
1552	209.0	285.0	150.0	0.0	14.0	115.0	57.0	0.0	0.0	0.0	0.0	0.0	0.0	0.0	0.0	0.0	0.0	0.0	0.0	0.0	0.0	0.0	0.0	0.0	0.0	0.0	0.0	0.0	0.0	0.0	0.0	2.0	0.0	0.0	0.0	0.0	0.0	0.0	0.0	0.0	0.0	0.0	0.0	1.0	9.0	0.0	0.0	3.0	0.0
1553	211.0	417.0	127.5	0.0	15.5	112.5	59.0	0.0	0.0	0.0	2.0	1.0	0.0	0.0	0.0	0.0	0.0	0.0	0.0	0.0	0.0	0.0	0.0	0.0	0.0	0.0	0.0	0.0	0.0	0.0	0.0	2.0	0.0	6.0	0.0	0.0	0.0	0.0	0.0	0.0	6.0	0.0	0.0	7.0	13.0	0.0	0.5	7.0	0.0
1554	211.0	468.0	126.0	0.0	15.0	109.0	57.0	0.0	0.0	0.0	2.0	1.0	1.0	0.0	0.0	0.0	0.0	0.0	0.0	0.0	8.0	1.0	0.0	1.0	0.0	1.0	0.0	0.0	1.0	1.0	0.0	4.0	0.0	2.0	1.0	0.0	2.0	0.0	0.0	0.0	9.0	1.0	0.0	6.0	12.0	0.0	0.0	8.0	0.0
1555	212.0	711.0	115.0	0.0	14.5	115.0	62.0	0.0	0.0	0.0	0.0	0.0	0.0	0.0	0.0	0.0	0.0	0.0	0.0	0.0	0.0	0.5	0.0	0.0	0.0	0.0	0.0	0.0	0.0	0.0	0.0	2.0	0.0	4.0	0.0	0.0	0.0	0.0	0.0	0.0	0.0	0.0	0.0	6.5	11.5	0.0	1.0	11.0	1.0
1556	211.0	888.0	158.0	0.0	13.0	110.0	59.0	0.0	0.0	0.0	0.0	2.0	1.0	0.0	0.0	12.0	0.0	0.0	0.0	0.0	0.0	0.0	0.0	0.0	0.0	0.0	0.0	0.0	0.0	0.0	0.0	3.0	0.0	3.0	1.0	0.0	0.0	0.0	0.0	0.0	0.0	0.0	0.0	0.0	1.0	0.0	0.0	9.0	1.0
1557	212.0	1330.0	95.0	0.0	15.0	118.5	56.5	0.0	0.0	0.0	0.0	0.5	0.0	0.0	0.0	1.0	0.0	1.0	0.0	0.0	0.0	0.0	0.0	0.0	0.0	0.0	0.0	0.0	0.0	0.0	0.0	2.5	0.0	10.5	1.0	0.0	0.0	0.0	0.0	0.0	0.0	0.0	0.0	8.5	19.5	0.0	1.0	16.0	0.0
1558	212.0	102.0	146.5	0.0	15.0	112.5	56.0	0.0	0.0	0.0	2.0	0.0	0.0	1.0	0.0	0.0	0.0	0.0	0.0	0.0	1.0	1.0	0.0	0.0	0.0	0.0	0.0	0.0	0.0	0.0	0.0	0.0	0.0	0.5	0.0	2.0	0.0	0.0	0.0	0.0	0.0	0.0	0.0	5.5	15.0	0.0	0.0	5.0	0.0
1559	210.0	118.0	85.0	0.0	14.0	120.0	55.0	0.0	0.0	0.0	11.0	0.0	0.0	0.0	0.0	0.0	0.0	0.0	0.0	0.0	1.0	0.0	0.0	0.0	0.0	0.0	0.0	0.0	0.0	0.0	0.0	0.0	1.0	2.0	0.0	0.0	0.0	0.0	0.0	0.0	0.0	0.0	1.0	34.0	72.0	0.0	0.0	7.0	0.0
1560	212.0	246.0	145.0	0.0	13.0	116.0	56.5	0.0	0.0	0.0	0.0	1.0	1.0	0.0	0.0	1.0	0.0	1.0	0.0	0.0	0.0	0.0	0.0	0.0	0.0	0.0	0.0	0.0	0.0	0.0	0.0	5.5	0.0	5.0	2.0	0.0	0.0	0.0	0.0	1.0	0.0	1.0	0.0	14.0	24.5	0.0	1.0	11.0	0.0
1561	212.0	256.0	155.0	0.0	14.0	115.0	54.0	0.0	0.0	0.0	0.0	1.0	0.0	0.0	0.0	5.0	0.0	0.0	0.0	0.0	0.0	0.0	0.0	0.0	0.0	0.0	0.0	0.0	0.0	0.0	0.0	2.0	0.0	3.0	1.0	0.0	0.0	0.0	0.0	1.0	0.0	0.0	0.0	0.0	0.0	0.0	0.0	5.0	0.0
1562	210.0	452.0	143.0	0.0	13.0	112.0	56.0	0.0	1.0	0.0	0.0	1.0	1.0	0.0	0.0	0.0	0.0	0.0	0.0	0.0	21.0	1.0	0.0	2.0	0.0	0.0	0.0	0.0	0.0	4.0	0.0	2.0	0.0	5.0	2.0	0.0	0.0	0.0	0.0	0.0	3.0	0.0	0.0	18.0	29.0	0.0	1.0	7.0	1.0
1563	211.0	524.0	117.5	0.0	15.5	119.5	57.0	0.0	0.0	0.0	0.0	0.0	0.0	0.0	0.0	0.5	0.0	0.0	0.0	0.0	0.0	0.0	0.0	0.0	0.0	0.0	0.0	0.0	0.0	0.0	0.0	1.0	0.0	6.5	1.0	0.0	0.0	0.0	0.0	0.0	0.0	0.0	0.0	10.0	18.0	0.0	0.0	3.0	0.0
1564	211.0	647.0	110.5	0.0	15.0	112.0	57.0	0.0	0.0	0.0	0.0	1.0	1.0	0.0	0.0	6.0	0.0	0.5	0.0	0.0	0.0	0.0	0.0	0.0	0.0	0.0	0.0	0.0	0.0	0.0	0.0	5.0	0.0	6.5	1.0	0.0	0.0	0.0	0.0	1.0	1.0	1.0	0.0	0.0	2.0	0.0	1.0	9.0	1.0
1565	211.0	802.0	113.5	0.0	13.5	110.5	59.5	0.0	0.0	0.0	0.0	0.5	1.0	0.0	0.0	10.5	0.0	0.5	0.0	0.0	0.0	0.0	0.0	0.0	0.0	1.0	0.0	0.0	0.0	0.0	0.0	1.0	0.0	4.0	1.0	0.0	0.0	0.0	0.0	0.0	0.0	0.0	1.0	0.0	1.0	0.0	0.0	5.5	0.0
1566	210.0	815.0	139.0	0.0	12.0	114.0	58.0	0.0	0.0	0.0	0.0	1.0	1.0	0.0	0.0	3.0	0.0	0.0	0.0	0.0	0.0	0.0	0.0	0.0	0.0	0.0	0.0	0.0	0.0	0.0	0.0	0.0	0.0	6.0	0.0	0.0	0.0	0.0	0.0	0.0	0.0	0.0	1.0	0.0	0.0	0.0	1.0	6.0	2.0
1567	210.0	979.0	81.5	0.0	13.0	110.5	56.5	0.0	0.0	0.0	1.0	2.0	0.0	0.0	0.0	2.0	1.0	0.5	0.0	0.0	0.0	0.0	0.0	0.0	0.0	0.0	0.0	0.0	0.0	0.0	0.0	6.5	0.0	5.5	1.5	0.0	0.0	0.0	0.0	1.5	1.0	0.0	0.0	0.5	1.5	0.0	0.5	19.0	0.0
1568	211.0	1001.0	133.5	0.0	14.0	113.0	59.5	0.0	0.0	0.0	0.0	1.0	0.0	0.0	0.0	0.0	0.0	0.0	0.0	0.0	0.0	1.0	0.0	0.0	0.0	0.0	0.0	0.0	0.0	0.0	0.0	1.0	0.0	5.0	0.0	0.0	0.0	0.0	0.0	0.0	0.0	0.0	0.0	5.5	9.0	0.0	0.0	8.0	1.0
1569	210.0	1035.0	137.0	0.0	15.0	114.0	62.0	0.0	0.0	0.0	4.0	5.0	0.0	0.0	0.0	0.0	0.0	0.0	0.0	0.0	0.0	0.0	0.0	0.0	0.0	2.0	0.0	0.0	0.0	18.0	0.0	6.0	0.0	3.0	1.0	0.0	0.0	1.0	0.0	1.0	5.0	0.0	0.0	1.0	3.0	0.0	5.0	12.0	0.0
1570	212.0	1120.0	145.5	0.0	15.0	113.5	60.5	0.0	0.0	0.0	0.0	1.0	1.0	0.0	0.0	2.0	0.0	0.0	0.0	0.0	0.0	0.0	0.0	0.0	0.0	0.0	0.0	0.0	0.0	0.0	0.0	4.0	0.0	20.5	2.0	0.0	0.0	0.0	0.0	0.0	0.0	14.0	0.0	5.5	12.0	0.0	1.0	16.0	0.5
1571	211.0	1218.0	122.0	0.0	15.0	110.0	56.0	0.0	0.0	0.0	0.0	0.0	2.0	0.0	0.0	2.0	0.0	0.0	0.0	0.0	0.0	0.0	0.0	0.0	0.0	0.0	0.0	0.0	0.0	0.0	0.0	2.0	0.0	4.0	0.0	0.0	0.0	0.0	0.0	1.0	0.0	0.0	0.0	12.0	31.0	0.0	0.0	6.0	0.0
1572	212.0	278.0	158.0	0.0	15.0	118.0	54.0	0.0	0.0	0.0	1.0	0.0	0.0	1.0	0.0	0.0	0.0	0.0	0.0	0.0	1.0	0.0	0.0	0.0	0.0	0.0	0.0	0.0	0.0	0.0	0.0	1.0	0.0	3.0	0.0	1.0	0.0	0.0	0.0	0.0	1.0	0.0	0.0	2.0	4.0	0.0	1.0	6.0	1.0
1573	211.0	406.0	99.5	0.0	14.0	113.0	57.5	0.0	0.0	0.0	0.0	0.0	0.0	0.0	0.0	0.0	0.0	0.0	0.0	0.0	0.0	0.0	0.0	0.0	0.0	0.0	0.0	0.0	0.0	0.0	0.0	1.5	0.0	22.0	1.5	2.0	0.0	0.0	0.0	0.0	1.0	0.0	0.0	3.5	4.5	0.0	0.0	5.0	0.0
1574	213.0	457.0	90.0	0.0	14.0	113.0	60.0	0.0	0.0	1.0	1.0	1.0	0.0	0.0	0.0	0.0	0.0	0.0	0.0	0.0	1.0	0.0	0.0	0.0	0.0	2.0	0.0	0.0	0.0	0.0	0.0	2.0	0.0	3.0	0.0	0.0	0.0	0.0	0.0	0.0	5.0	0.0	0.0	17.0	33.0	0.0	1.0	5.0	1.0
1575	213.0	876.0	134.5	0.0	15.0	112.5	56.0	0.0	0.0	0.0	0.0	1.0	0.0	0.0	0.0	6.5	0.0	0.0	0.0	0.0	0.0	0.0	0.0	0.0	0.0	0.0	0.0	0.0	0.0	0.0	0.0	3.0	0.0	4.0	1.0	0.0	0.0	0.0	0.0	0.5	0.0	0.0	0.0	6.0	14.5	0.0	0.0	8.5	1.0
1576	213.0	947.0	124.0	0.0	15.0	113.0	59.0	0.0	0.0	0.0	5.0	1.0	0.0	1.0	0.0	0.0	0.0	0.0	0.0	0.0	3.0	3.0	0.0	0.0	0.0	0.0	0.0	0.0	0.0	0.0	0.0	1.0	0.5	7.5	1.0	0.0	0.0	0.0	0.0	0.0	1.0	0.0	0.0	17.5	33.0	0.0	2.0	15.5	0.0
1577	210.0	1042.0	111.0	0.0	13.5	119.5	59.5	0.0	0.0	1.0	7.5	3.0	0.0	1.0	0.0	0.0	1.0	0.0	0.0	0.0	0.0	0.5	0.0	0.0	0.0	2.0	0.0	0.0	0.0	1.0	0.0	5.0	0.0	3.5	1.0	1.0	0.0	0.0	0.0	0.0	10.0	1.0	0.0	12.5	21.0	0.0	3.0	10.0	1.0
1578	213.0	1317.0	149.0	0.0	16.0	115.0	58.0	0.0	0.0	0.0	2.0	1.0	0.0	0.5	0.0	0.0	0.0	0.0	0.0	0.0	0.0	0.0	0.0	0.0	0.0	0.0	0.0	0.0	0.0	0.0	0.0	2.0	0.0	11.5	1.0	0.5	0.0	0.0	0.0	0.0	1.0	0.0	0.0	10.0	22.5	0.0	1.0	11.5	0.5
1579	213.0	230.0	174.0	0.0	14.0	114.0	60.5	0.0	0.0	0.5	0.0	1.5	0.0	0.0	0.0	2.0	0.0	0.5	0.0	0.0	0.0	0.0	0.0	0.0	0.0	1.0	0.0	0.0	0.0	0.0	0.0	5.0	0.0	4.0	1.0	0.0	0.0	0.0	0.0	0.0	2.0	0.0	0.0	5.0	10.5	0.0	0.0	9.0	0.0
1580	212.0	612.0	153.0	0.0	19.0	124.0	55.0	0.0	0.0	0.0	0.0	1.0	0.0	0.0	0.0	0.0	0.0	1.0	0.0	0.0	1.0	3.0	0.0	0.0	0.0	0.0	0.0	0.0	0.0	0.0	0.0	2.0	0.0	5.0	0.0	3.0	0.0	0.0	0.0	0.0	4.0	0.0	0.0	26.0	39.0	0.0	0.0	2.0	1.0
1581	212.0	622.0	201.5	0.0	13.0	114.0	62.0	0.0	0.0	0.0	4.0	0.0	0.0	0.5	0.0	0.0	0.0	0.0	0.0	0.0	0.0	0.5	0.0	0.0	0.0	0.0	0.0	0.0	0.0	0.5	0.0	1.0	0.0	3.5	0.0	1.5	0.5	0.0	0.0	0.0	0.0	0.0	0.0	4.5	15.0	0.0	0.0	4.5	1.0
1582	212.0	822.0	94.0	0.0	15.0	110.5	53.0	0.0	0.0	0.0	0.0	1.0	0.0	0.0	0.0	11.0	0.0	1.0	0.0	0.0	0.0	0.5	0.0	0.0	0.0	0.0	0.0	0.0	0.0	0.0	0.0	4.0	0.0	7.5	1.0	0.0	0.0	0.0	0.0	1.0	0.0	0.0	3.0	0.0	0.5	0.0	1.0	9.0	0.0
1583	214.0	828.0	143.0	0.0	14.0	114.0	57.0	0.0	0.0	0.0	0.0	1.5	0.0	0.0	0.0	5.0	1.0	0.0	0.0	0.0	0.0	0.0	0.0	0.0	0.0	0.0	0.0	0.0	0.0	0.0	0.0	5.0	0.0	4.5	1.5	0.0	0.0	0.0	0.0	0.0	0.0	0.0	1.0	0.0	1.0	0.0	1.0	17.0	0.0
1584	213.0	914.0	124.0	0.0	14.0	111.0	57.0	0.0	0.0	0.0	7.0	1.0	0.0	1.0	0.0	0.0	0.0	0.0	0.0	0.0	1.0	1.0	0.0	0.0	0.0	0.0	0.0	0.0	0.0	0.0	0.0	3.0	0.0	3.0	1.0	1.0	0.0	0.0	0.0	0.0	1.0	0.0	0.0	8.0	19.0	0.0	3.0	9.0	0.0
1585	212.0	994.0	85.0	0.0	15.0	113.5	56.5	0.0	0.0	0.0	0.0	0.0	1.0	0.0	0.0	0.0	0.0	1.0	0.0	0.0	0.0	0.0	0.0	0.0	0.0	0.0	0.0	0.0	0.0	0.0	0.0	2.0	0.0	5.0	1.0	0.0	0.0	0.0	0.0	0.0	0.0	0.0	0.0	25.0	45.0	0.0	0.5	9.5	0.5
1586	212.0	1049.0	109.0	0.0	15.0	116.0	49.0	0.0	0.0	1.0	3.0	3.0	1.0	0.0	0.0	0.0	0.0	0.0	0.0	0.0	0.0	1.0	0.0	1.0	0.0	4.0	0.0	0.0	0.0	1.0	0.0	6.0	0.0	3.0	2.0	1.0	0.0	0.0	0.0	0.0	10.0	0.0	1.0	11.0	19.0	0.0	0.0	11.0	1.0
1587	217.0	1131.0	119.5	0.0	16.0	115.5	59.0	0.0	0.0	0.0	0.0	1.0	1.0	0.0	0.0	2.0	0.0	0.0	0.0	0.0	1.0	0.0	0.0	0.0	0.0	0.0	0.0	0.0	0.0	0.0	0.0	3.0	0.0	13.5	1.0	0.0	0.0	0.0	0.0	1.0	0.0	5.0	0.0	15.5	24.0	0.0	1.0	15.5	1.0
1588	212.0	1287.0	114.5	0.0	16.0	117.0	59.5	0.0	0.0	0.0	0.0	0.0	0.0	0.0	0.0	1.0	0.0	0.0	0.0	0.0	0.0	0.0	0.0	0.0	0.0	0.0	0.0	0.0	0.0	0.0	0.0	3.0	0.0	8.0	0.0	0.0	0.0	0.0	0.0	1.0	0.0	0.0	0.0	31.0	61.5	0.0	1.0	14.0	0.0
1589	214.0	96.0	164.0	0.0	16.0	118.5	57.5	0.0	0.0	0.0	8.0	1.0	0.5	2.0	0.0	0.0	0.0	0.0	0.0	0.0	2.5	3.0	0.0	0.0	0.0	0.0	0.0	0.0	0.0	0.0	0.0	1.0	1.0	3.0	0.0	1.0	0.0	0.0	0.0	0.0	2.0	0.0	0.0	4.5	6.5	0.0	1.5	10.5	0.0
1590	215.0	438.0	127.5	0.0	15.5	117.0	58.5	0.0	0.0	0.0	1.0	1.0	0.0	0.0	0.0	0.0	0.0	0.0	0.0	0.0	1.0	2.0	0.0	0.0	0.0	0.0	0.0	0.0	0.0	3.5	0.0	2.0	0.0	4.5	0.0	0.0	0.0	0.0	0.0	0.0	2.0	0.0	0.0	18.5	30.0	0.0	1.0	9.0	0.5
1591	215.0	483.0	114.0	0.0	16.0	111.0	61.0	0.0	0.0	0.0	3.0	1.0	0.0	0.0	0.0	0.0	0.0	0.0	0.0	0.0	2.0	1.0	0.0	0.0	0.0	0.0	0.0	0.0	0.0	3.0	0.0	3.0	0.0	4.0	1.0	1.0	0.0	1.0	0.0	0.0	2.0	0.0	0.0	15.0	29.0	0.0	6.0	12.0	0.0
1592	213.0	596.0	117.5	0.0	13.0	111.0	57.5	0.0	0.0	0.5	1.0	1.0	1.0	0.0	0.0	0.0	1.0	0.0	0.0	0.0	0.0	0.0	0.0	0.0	0.0	1.0	0.0	0.0	0.0	0.0	0.0	3.5	0.5	3.5	1.0	1.0	0.0	0.0	0.0	1.0	5.0	0.5	0.0	19.5	27.0	0.0	0.0	11.5	0.0
1593	215.0	616.0	138.5	0.0	14.0	116.5	60.5	0.0	0.0	0.0	3.0	1.0	0.0	0.0	0.0	0.0	0.0	0.0	0.0	0.0	0.0	1.0	0.0	0.0	0.0	0.0	0.0	0.0	0.0	9.5	0.0	3.5	0.0	3.5	0.0	0.0	0.0	1.0	0.0	0.0	0.5	0.0	0.0	31.0	47.5	0.0	0.0	10.0	0.0
1594	217.0	791.0	150.5	0.0	15.0	116.0	58.0	0.0	0.0	0.0	0.0	1.0	0.0	0.0	0.0	2.0	0.0	0.0	0.0	0.0	0.0	0.0	0.0	0.0	0.0	0.0	0.0	0.0	0.0	0.0	0.0	3.0	0.0	7.0	1.0	0.0	0.0	0.0	0.0	0.0	0.0	0.0	0.0	15.0	29.0	0.0	1.0	11.0	0.0
1595	214.0	841.0	163.0	0.0	14.0	120.0	57.0	0.0	0.0	0.0	0.0	1.5	0.0	0.0	0.0	2.0	0.0	0.0	0.0	0.0	0.0	1.0	0.0	0.0	0.0	0.0	0.0	0.0	0.0	0.0	0.0	7.0	0.0	6.0	2.0	0.0	0.0	0.0	0.0	1.0	1.0	0.0	0.0	7.0	16.0	0.0	0.0	13.0	1.0
1596	219.0	898.0	113.0	0.0	15.0	116.0	59.0	0.0	0.0	0.0	0.0	1.0	0.0	0.0	0.0	5.0	0.0	1.0	0.0	0.0	0.0	0.0	0.0	0.0	0.0	0.0	0.0	0.0	0.0	0.0	0.0	6.0	0.0	5.0	1.0	0.0	0.0	0.0	0.0	1.0	0.0	0.0	0.0	11.0	20.0	0.0	1.0	13.0	1.0
1597	215.0	1025.0	153.5	0.0	14.0	113.0	58.0	0.0	0.0	0.0	3.5	1.0	1.0	0.0	0.0	0.0	0.0	0.0	0.0	0.0	1.0	1.0	0.0	0.0	0.0	0.0	0.0	0.0	0.0	6.0	0.0	3.0	0.0	5.0	1.0	0.5	0.0	0.0	0.0	0.0	0.5	0.0	0.0	12.5	26.0	0.0	1.0	9.0	1.0
1598	216.0	1247.0	109.0	0.0	17.0	117.0	61.0	0.0	0.0	0.0	0.0	0.0	1.0	0.0	0.0	4.0	0.0	1.0	0.0	0.0	0.0	0.0	0.0	0.0	0.0	0.0	0.0	0.0	0.0	0.0	0.0	6.0	0.0	11.0	2.0	0.0	0.0	0.0	0.0	1.0	0.0	0.0	0.0	2.0	3.0	0.0	1.0	21.0	1.0
1599	215.0	123.0	132.0	0.0	15.0	111.0	59.0	0.0	0.0	0.0	0.0	0.0	0.0	0.0	0.0	0.0	0.0	0.0	0.0	0.0	0.0	0.0	0.0	0.0	0.0	0.0	0.0	0.0	0.0	0.0	0.0	1.0	0.0	4.0	1.0	0.0	0.0	0.0	0.0	0.0	0.0	0.0	0.0	12.0	18.0	0.0	0.0	4.0	0.0
1600	217.0	238.0	109.5	0.0	14.5	117.0	59.5	0.0	0.0	0.0	0.0	0.0	0.0	0.0	0.0	0.0	0.0	0.0	0.0	0.0	0.0	0.0	0.0	0.0	0.0	0.0	0.0	0.0	0.0	0.0	0.0	3.0	0.0	3.0	1.0	0.0	0.0	0.0	0.0	0.0	0.0	0.0	0.0	19.0	23.0	0.0	0.0	7.0	1.0
1601	216.0	351.0	124.0	0.0	13.0	111.0	58.0	0.0	0.0	0.0	0.0	0.0	0.0	0.0	0.0	1.0	0.0	0.0	0.0	0.0	0.0	0.0	0.0	0.0	0.0	0.0	0.0	0.0	0.0	0.0	0.0	3.0	0.0	4.0	0.0	0.0	0.0	0.0	0.0	1.0	0.0	0.0	0.0	7.0	11.0	0.0	1.0	8.0	1.0
1602	216.0	373.0	187.0	0.0	15.0	113.0	59.0	0.0	0.0	0.0	8.0	1.0	1.0	0.0	0.0	0.0	0.0	1.0	0.0	0.0	1.0	1.0	0.0	0.0	0.0	0.0	0.0	0.0	0.0	5.0	0.0	4.0	0.0	8.0	1.0	0.0	0.0	0.0	0.0	0.0	0.0	0.0	0.0	18.0	32.0	0.0	3.0	8.0	0.0
1603	214.0	425.0	198.0	0.0	13.0	119.0	62.0	0.0	0.0	0.0	0.0	0.0	0.0	0.0	0.0	0.0	0.0	0.0	0.0	0.0	0.0	0.0	0.0	0.0	0.0	0.0	0.0	0.0	1.0	1.0	0.0	1.0	0.0	3.0	0.0	0.0	0.0	0.0	0.0	0.0	3.0	0.0	0.0	8.0	12.0	0.0	0.0	5.0	1.0
1604	216.0	475.0	116.5	0.0	14.5	118.5	57.5	0.0	0.0	0.0	3.0	1.0	0.0	0.0	0.0	0.0	0.0	0.0	0.0	0.0	2.5	0.0	0.0	0.0	0.0	0.0	0.0	0.0	0.0	3.0	0.0	2.5	0.0	4.5	1.0	0.0	0.0	0.0	0.0	0.0	0.0	0.5	0.0	18.0	40.5	0.0	0.0	11.0	1.0
1605	215.0	493.0	156.0	0.0	14.0	113.0	56.0	0.0	0.0	0.0	0.0	1.0	0.0	0.0	0.0	0.0	0.0	0.0	0.0	0.0	0.0	0.0	0.0	0.0	0.0	0.0	0.0	0.0	0.0	0.0	0.0	3.0	0.0	3.0	0.0	0.0	0.0	0.0	0.0	0.0	0.0	0.0	0.0	6.0	14.0	0.0	0.0	10.0	1.0
1606	216.0	627.0	142.5	0.0	14.0	117.0	58.5	0.0	0.0	0.0	3.0	0.0	0.0	0.0	0.0	0.0	0.0	0.0	0.0	0.0	0.0	7.0	0.0	0.0	0.0	0.0	0.0	0.0	0.0	3.5	0.0	2.0	1.0	3.0	1.0	0.0	0.0	0.0	0.0	0.0	1.0	0.0	0.0	8.5	13.5	0.0	1.0	7.0	0.0
1607	213.0	988.0	192.0	0.0	15.0	117.0	54.0	0.0	0.0	0.0	1.0	0.0	0.5	0.0	0.0	1.0	0.0	0.0	0.0	0.0	0.0	0.5	0.0	0.0	0.0	0.0	0.0	0.0	0.0	0.0	0.0	1.5	0.0	9.5	1.0	0.5	0.0	0.0	0.0	0.0	0.0	0.0	0.5	20.5	47.5	0.0	1.0	20.0	0.5
1608	216.0	1144.0	144.0	0.0	14.0	115.5	58.0	0.0	0.0	0.0	0.0	0.0	0.0	0.0	0.0	1.0	0.0	0.0	0.0	0.0	0.0	0.0	0.0	0.0	0.0	0.0	0.0	0.0	0.0	0.0	0.0	3.0	0.0	5.0	0.0	0.0	0.0	0.0	0.0	1.0	0.0	0.0	0.0	10.0	15.5	0.0	0.0	5.5	0.0
1609	217.0	1211.0	140.0	0.0	15.0	115.0	58.0	0.0	0.0	0.0	0.0	0.0	0.0	0.0	0.0	3.0	0.0	0.0	0.0	0.0	0.0	0.0	0.0	0.0	0.0	0.0	0.0	0.0	0.0	0.0	0.0	4.0	0.0	11.0	1.0	0.0	0.0	0.0	0.0	0.0	0.0	3.0	0.0	2.0	3.0	0.0	0.0	9.0	1.0
1610	217.0	1234.0	130.5	0.0	16.0	116.5	56.0	0.0	0.0	0.0	0.0	0.0	1.0	0.0	0.0	2.0	0.0	0.0	0.0	0.0	0.0	0.0	0.0	0.0	0.0	0.0	0.0	0.0	0.0	0.0	0.0	3.0	0.0	10.0	1.0	0.0	0.0	0.0	0.0	0.5	0.0	0.0	0.0	4.0	5.0	0.0	1.0	14.5	0.0
1611	215.0	391.0	179.0	0.0	15.0	113.0	61.0	0.0	0.0	0.0	0.0	1.0	1.0	0.0	0.0	0.0	0.0	0.0	0.0	0.0	0.0	2.0	0.0	0.0	0.0	0.0	0.0	0.0	0.0	0.0	0.0	2.0	0.0	8.0	1.0	2.0	0.0	0.0	0.0	0.0	2.0	0.0	0.0	1.0	1.0	0.0	2.0	5.0	1.0
1612	216.0	448.0	113.5	0.0	15.0	121.5	56.5	0.0	0.0	0.0	1.0	1.0	0.5	0.0	0.0	0.0	0.0	0.0	0.0	0.0	2.5	2.0	0.0	0.0	0.0	1.0	0.0	0.0	0.0	6.0	0.0	3.0	0.0	5.0	0.5	0.0	0.0	0.0	0.0	0.0	2.5	0.0	0.0	11.0	23.0	0.0	1.0	7.5	1.0
1613	216.0	462.0	134.0	0.0	16.0	109.0	56.0	0.0	0.0	0.0	4.0	1.0	0.0	0.0	0.0	0.0	0.0	1.0	0.0	0.0	2.0	0.0	0.0	0.0	0.0	0.0	0.0	0.0	0.0	9.0	0.0	4.0	0.0	2.0	1.0	0.0	1.0	0.0	0.0	0.0	1.0	0.0	0.0	9.0	17.0	0.0	1.0	5.0	0.0
1614	217.0	862.0	132.0	0.0	16.0	118.0	58.0	0.0	0.0	0.0	0.0	1.0	1.0	0.0	0.0	2.0	0.0	0.0	0.0	0.0	0.0	0.0	0.0	0.0	0.0	0.0	0.0	0.0	0.0	0.0	0.0	3.0	0.0	6.0	2.0	0.0	0.0	0.0	0.0	1.0	0.0	0.0	0.0	8.0	11.0	0.0	0.0	13.0	0.0
1615	215.0	1034.0	99.0	0.0	13.5	109.5	65.5	0.0	0.0	1.0	2.5	3.0	0.0	1.0	1.0	0.0	0.5	1.5	0.0	0.0	1.0	1.5	0.5	0.5	0.0	23.5	0.0	0.0	0.5	1.5	0.0	3.5	0.0	5.0	0.5	0.0	0.0	0.0	0.0	2.0	10.0	2.5	0.5	10.5	28.5	0.0	0.0	14.5	1.0
1616	220.0	1065.0	153.0	0.0	16.0	118.0	59.0	0.0	0.0	0.0	12.5	1.0	1.0	1.0	0.0	0.0	0.0	0.0	0.0	0.0	1.0	2.0	0.0	0.0	0.0	0.0	0.0	0.0	0.0	4.0	0.0	3.5	1.0	9.0	1.0	0.0	0.0	0.0	0.0	0.0	0.0	0.0	0.0	7.5	16.5	0.0	4.0	16.0	1.0
1617	217.0	33.0	154.0	0.0	15.0	116.0	61.0	0.0	0.0	0.0	3.0	0.0	0.0	1.0	0.0	0.0	0.0	0.0	0.0	0.0	0.0	1.0	0.0	0.0	0.0	0.0	0.0	0.0	0.0	0.0	0.0	1.0	0.0	3.0	0.0	1.0	0.0	0.0	0.0	0.0	0.0	0.0	0.0	15.0	34.0	0.0	0.0	4.0	0.0
1618	217.0	71.0	106.5	0.0	16.5	117.5	57.0	0.0	0.0	0.0	1.5	1.0	0.0	1.0	0.0	0.0	0.0	0.0	0.0	0.0	5.5	2.0	0.0	0.0	0.0	0.0	0.0	0.0	0.0	0.0	0.0	1.0	1.0	4.0	1.0	1.0	0.0	0.0	0.0	0.0	0.0	0.0	0.0	3.0	5.0	0.0	1.5	9.5	0.0
1619	218.0	382.0	149.0	0.0	15.0	113.0	58.5	0.0	0.0	0.0	1.5	1.0	0.0	0.0	0.0	0.0	0.0	0.0	0.0	0.0	0.0	1.0	0.0	1.0	0.0	0.0	0.0	0.0	0.0	0.0	0.0	2.0	0.0	6.0	0.0	0.0	1.0	0.0	0.0	0.0	1.5	0.0	0.0	23.0	47.0	0.0	0.0	4.0	0.5
1620	217.0	403.0	124.0	0.0	15.0	121.0	59.0	0.0	0.0	0.0	0.0	0.0	0.0	0.0	0.0	1.0	0.0	0.0	0.0	0.0	0.0	0.0	0.0	0.0	0.0	0.0	0.0	0.0	0.0	0.0	0.0	3.0	0.0	13.0	1.0	0.0	0.0	0.0	0.0	1.0	0.0	0.0	0.0	2.0	2.0	0.0	0.0	6.0	0.0
1621	215.0	431.0	115.0	0.0	16.0	115.5	56.0	0.0	0.0	0.0	0.0	0.0	0.0	0.0	0.0	0.0	0.0	0.0	0.0	0.0	0.0	0.0	0.0	0.0	0.0	0.0	0.0	0.0	0.5	1.5	0.0	1.5	0.0	5.0	0.0	0.0	0.5	0.0	0.0	0.0	1.5	0.0	0.0	34.0	64.0	0.0	0.0	2.5	0.0
1622	217.0	600.0	110.0	0.0	17.0	113.5	62.0	0.0	0.0	0.0	0.0	1.0	0.0	0.0	0.0	1.0	0.0	0.0	0.0	0.0	0.0	0.0	0.0	0.0	0.0	0.0	0.0	0.0	0.0	0.0	0.0	7.0	0.0	3.0	1.0	0.0	0.0	0.0	0.0	0.0	0.0	0.0	0.0	8.0	11.5	0.0	0.0	9.5	0.0
1623	216.0	608.0	129.0	0.0	17.5	121.0	59.5	0.0	0.0	0.0	0.0	0.5	0.0	0.0	0.0	0.0	0.0	0.0	0.0	0.0	1.0	1.0	0.0	0.0	0.0	0.0	0.0	0.0	0.0	3.5	0.0	2.0	0.0	4.0	1.0	0.0	0.0	0.0	0.0	0.0	1.0	0.0	0.0	7.5	14.5	0.0	0.0	5.5	0.5
1624	217.0	652.0	108.0	0.0	14.0	110.0	58.0	0.0	0.0	0.0	0.0	1.0	0.0	0.0	0.0	7.0	1.0	1.0	0.0	0.0	0.0	0.0	0.0	0.0	0.0	0.0	0.0	0.0	0.0	0.0	0.0	5.0	0.0	5.5	1.0	0.0	0.0	0.0	0.0	1.0	1.0	1.0	0.0	0.0	0.5	0.0	1.0	13.0	1.0
1625	219.0	921.0	116.0	0.0	17.0	115.0	58.0	0.0	0.0	0.0	3.0	1.0	0.0	1.0	0.0	0.0	0.0	0.0	0.0	0.0	1.0	2.0	0.0	0.0	0.0	0.0	0.0	0.0	0.0	0.0	0.0	3.0	0.0	4.0	0.0	1.0	0.0	0.0	0.0	0.0	6.0	0.0	0.0	15.0	25.0	0.0	1.0	8.0	0.0
1626	218.0	1044.0	132.0	0.0	15.0	114.0	55.0	0.0	0.0	0.0	4.0	1.0	0.0	0.0	0.0	0.0	0.0	0.0	0.0	0.0	1.0	0.0	0.0	0.0	0.0	1.0	0.0	0.0	0.0	0.0	0.0	4.0	0.0	4.0	1.0	0.0	0.0	0.0	0.0	0.0	6.0	1.0	0.0	36.0	59.0	0.0	1.0	12.0	0.0
1627	218.0	1052.0	128.0	0.0	15.0	115.5	57.0	0.0	0.0	0.0	3.0	1.0	0.0	0.0	0.0	0.0	0.0	0.0	0.0	0.0	0.0	0.0	0.0	0.0	0.0	1.0	0.0	0.0	0.0	0.0	0.0	2.0	0.0	4.0	1.0	0.0	0.0	0.0	0.0	0.0	7.0	1.0	0.0	30.0	58.0	0.0	0.0	7.0	1.0
1628	220.0	1259.0	117.0	0.0	16.0	121.0	60.0	0.0	0.0	0.0	0.0	0.0	0.0	0.0	0.0	0.0	0.0	0.0	0.0	0.0	0.0	0.0	0.0	0.0	0.0	0.0	0.0	0.0	0.0	0.0	0.0	2.0	0.0	3.0	0.0	1.0	0.0	0.0	0.0	0.0	0.0	0.0	0.0	6.0	16.0	0.0	0.0	3.0	0.0
1629	217.0	1307.0	141.0	0.0	15.0	113.0	58.0	0.0	0.0	0.0	0.0	0.0	0.0	0.0	0.0	3.0	0.0	0.0	0.0	0.0	0.0	0.0	0.0	0.0	0.0	0.0	0.0	0.0	0.0	0.0	0.0	3.0	0.0	1.0	0.0	0.0	0.0	0.0	0.0	0.0	0.0	0.0	0.0	6.0	8.0	0.0	0.0	2.0	1.0
1630	220.0	254.0	153.0	0.0	15.0	114.0	60.0	0.0	0.0	0.0	0.0	0.0	0.0	0.0	0.0	0.0	0.0	0.0	0.0	0.0	0.0	0.0	0.0	0.0	0.0	0.0	1.0	0.0	0.0	0.0	0.0	2.0	0.0	5.0	1.0	0.0	0.0	0.0	0.0	1.0	0.0	0.0	0.0	37.0	73.0	0.0	0.0	11.0	1.0
1631	219.0	357.0	138.0	0.0	14.0	119.0	59.0	0.0	0.0	1.0	3.0	4.0	0.0	0.0	0.0	0.0	0.0	1.0	0.0	0.0	2.0	21.0	0.0	0.0	0.0	5.0	0.0	0.0	0.0	0.0	0.0	4.0	0.0	12.0	2.0	0.0	0.0	0.0	0.0	0.0	8.0	0.0	0.0	3.0	16.0	0.0	4.0	15.0	1.0
1632	220.0	500.0	137.0	0.0	15.0	122.0	61.0	0.0	0.0	0.0	0.0	0.0	0.0	0.0	0.0	0.0	0.0	0.0	0.0	0.0	0.0	0.0	0.0	0.0	0.0	0.0	0.0	0.0	0.0	0.0	0.0	2.0	0.0	3.0	1.0	0.0	0.0	0.0	0.0	0.0	0.0	0.0	0.0	10.0	17.0	0.0	0.0	6.0	1.0
1633	218.0	529.0	131.0	0.0	14.0	116.5	60.0	0.0	0.0	0.0	0.0	0.0	0.0	0.0	0.0	1.0	0.0	0.0	0.0	0.0	0.0	0.0	0.0	0.0	0.0	0.0	0.0	0.0	0.0	0.0	0.0	3.0	0.0	17.5	1.0	0.0	0.0	0.0	0.0	0.0	0.0	0.0	0.0	10.0	16.0	0.0	0.0	4.0	0.0
1634	217.0	883.0	101.5	0.0	12.5	107.5	55.0	0.0	0.0	0.0	0.0	1.5	0.0	0.0	0.0	15.0	0.0	0.0	0.0	0.0	0.0	0.0	0.0	0.0	0.0	0.0	0.0	0.0	0.0	0.0	0.0	4.0	0.0	3.0	1.0	0.0	0.0	0.5	0.0	0.5	0.0	0.0	0.0	0.0	0.0	0.0	0.5	13.0	0.0
1635	218.0	1039.0	160.0	0.0	17.0	128.0	54.0	0.0	0.0	0.0	11.0	1.0	1.0	0.0	0.0	0.0	0.0	1.0	0.0	0.0	0.0	0.0	0.0	0.0	0.0	3.0	0.0	0.0	0.0	0.0	0.0	4.0	0.0	3.0	1.0	0.0	1.0	0.0	0.0	0.0	5.0	0.0	0.0	33.0	66.0	0.0	1.0	16.0	1.0
1636	217.0	1280.0	200.0	0.0	11.0	104.0	61.0	0.0	0.0	0.0	0.0	1.0	2.0	0.0	0.0	1.0	0.0	1.0	0.0	0.0	0.0	0.0	0.0	0.0	0.0	0.0	0.0	0.0	0.0	0.0	0.0	3.0	0.0	9.0	4.0	0.0	0.0	0.0	0.0	2.0	0.0	0.0	0.0	1.0	0.0	0.0	0.0	18.0	0.0
1637	219.0	263.0	129.0	0.0	16.0	117.0	58.0	0.0	0.0	0.0	1.0	0.5	0.0	0.0	0.0	1.0	0.0	0.0	0.0	0.0	0.0	0.0	0.0	0.0	0.0	0.0	0.0	0.0	0.0	0.0	0.0	3.0	0.5	4.0	1.0	0.0	0.0	0.0	0.0	1.0	0.0	0.0	0.0	3.0	7.5	0.0	0.0	12.5	0.0
1638	218.0	366.0	159.5	0.0	16.0	116.5	64.0	0.0	0.0	0.0	1.5	0.0	0.0	0.0	0.0	0.0	0.0	0.0	0.0	0.0	1.0	3.0	0.0	0.0	0.0	1.0	0.0	0.0	0.0	0.0	0.0	2.0	0.0	6.0	1.0	1.0	0.5	0.0	0.0	0.0	1.0	0.0	0.0	29.0	64.0	0.0	2.0	11.0	1.0
1639	222.0	468.0	121.0	0.0	16.0	125.0	62.0	0.0	0.0	0.0	1.0	1.0	0.0	0.0	0.0	0.0	0.0	0.0	0.0	0.0	7.0	1.0	0.0	0.0	0.0	0.0	0.0	0.0	0.0	4.0	0.0	3.0	0.0	2.0	1.0	0.0	0.0	0.0	0.0	0.0	14.0	0.0	0.0	15.0	31.0	0.0	1.0	7.0	1.0
1640	220.0	820.0	124.5	0.0	15.5	116.5	62.0	0.0	0.0	0.0	0.0	1.0	1.0	0.0	0.0	6.0	0.0	1.0	0.0	0.0	0.0	0.0	0.0	0.0	0.0	0.0	0.0	0.0	0.0	0.0	0.0	5.0	0.0	21.0	2.0	0.0	0.0	0.0	0.0	0.0	0.0	0.0	1.0	10.5	12.5	0.0	1.0	12.5	0.0
1641	223.0	1011.0	122.0	0.0	14.0	118.0	60.0	0.0	0.0	0.0	5.0	2.0	0.0	1.0	0.0	0.0	0.0	0.0	0.0	0.0	1.0	3.0	0.0	0.0	0.0	2.0	0.0	0.0	0.0	1.0	0.0	3.0	0.0	3.0	0.0	1.0	0.0	0.0	0.0	0.0	5.0	0.0	0.0	5.0	9.0	0.0	1.0	8.0	0.0
1642	220.0	1289.0	143.0	0.0	15.0	118.0	61.0	0.0	0.0	0.0	0.0	0.0	0.0	0.0	0.0	1.0	0.0	0.0	0.0	0.0	0.0	0.0	0.0	0.0	0.0	0.0	0.0	0.0	0.0	0.0	0.0	3.0	0.0	6.5	0.0	0.0	0.0	0.0	0.0	0.0	0.0	0.0	0.0	3.5	6.0	0.0	0.0	8.0	1.0
1643	221.0	269.0	142.0	0.0	17.5	119.0	55.0	0.0	0.0	0.0	1.5	0.0	0.0	1.0	0.0	0.0	0.0	0.0	0.0	0.0	1.0	0.5	0.0	0.0	0.0	0.0	0.0	0.0	0.0	0.0	0.0	1.0	0.0	1.0	0.0	1.0	0.0	0.0	0.0	0.0	0.0	0.0	0.0	15.5	34.0	0.0	1.0	7.0	1.0
1644	223.0	392.0	124.5	0.0	15.0	121.0	61.0	0.0	0.0	0.0	0.0	1.0	0.0	0.0	0.0	1.0	0.0	0.0	0.0	0.0	0.0	0.0	0.0	0.0	0.0	0.0	0.0	0.0	0.0	0.0	0.0	3.0	0.0	7.0	0.0	0.0	0.0	0.0	0.0	1.0	0.0	0.0	0.0	1.5	2.5	0.0	0.0	9.5	1.0
1645	221.0	420.0	138.0	0.0	15.0	122.5	62.0	0.0	0.0	0.0	0.0	0.0	0.0	0.0	0.0	2.5	0.0	0.0	0.0	0.0	0.0	0.0	0.0	0.0	0.0	0.0	0.0	0.0	0.0	0.0	0.0	5.0	0.0	5.0	1.0	0.0	0.0	0.0	0.0	1.0	0.0	0.0	0.0	0.0	1.0	0.0	0.0	8.0	1.0
1646	220.0	633.0	147.0	0.0	17.0	125.0	61.0	0.0	0.0	0.0	6.0	1.0	0.0	1.0	0.0	0.0	0.0	0.0	0.0	0.0	2.0	1.0	0.0	0.0	0.0	1.0	0.0	0.0	0.0	0.0	0.0	1.0	1.0	3.0	1.0	0.0	0.0	0.0	0.0	0.0	1.0	0.0	0.0	8.0	12.0	0.0	1.0	7.0	1.0
1647	220.0	798.0	140.0	0.0	15.0	118.5	65.5	0.0	0.0	0.0	0.0	0.5	1.0	0.0	0.0	10.5	0.0	0.0	0.0	0.0	0.0	0.0	0.0	0.0	0.0	0.0	0.0	0.0	0.0	0.0	0.0	3.0	0.0	8.0	0.0	0.0	0.0	0.0	0.0	1.0	0.0	0.0	0.0	0.0	1.0	0.0	0.0	6.0	1.0
1648	221.0	836.0	133.0	0.0	17.0	123.0	60.0	0.0	0.0	0.0	0.0	1.0	1.0	0.0	0.0	5.0	0.0	0.0	0.0	0.0	0.0	0.0	0.0	0.0	0.0	0.0	0.0	0.0	0.0	0.0	0.0	3.5	0.0	6.0	1.0	0.0	0.0	0.0	0.0	0.0	0.0	0.0	0.0	16.0	35.0	0.0	0.0	12.0	1.0
1649	221.0	952.0	108.0	0.0	16.0	123.5	61.0	0.0	0.0	0.0	2.0	1.0	0.0	1.0	0.0	0.0	0.0	0.0	0.0	0.0	10.5	3.5	0.0	0.0	0.0	0.0	0.0	0.0	0.0	0.0	0.0	1.0	0.0	3.0	0.0	0.0	0.0	0.0	0.0	0.0	0.0	0.0	0.0	18.0	25.0	0.0	4.0	12.0	1.0
1650	222.0	998.0	115.0	0.0	15.0	121.0	60.0	0.0	0.0	0.0	1.0	1.0	0.0	0.0	0.0	0.0	0.0	0.0	0.0	0.0	0.0	1.0	0.0	0.0	0.0	0.0	0.0	0.0	0.0	0.0	0.0	1.0	0.0	2.0	0.0	0.0	0.0	0.0	0.0	0.0	1.0	0.0	0.0	13.0	21.0	0.0	0.0	4.0	1.0
1651	223.0	1115.0	127.0	0.0	17.0	121.0	61.0	0.0	0.0	0.0	0.0	2.0	1.0	0.0	0.0	9.0	1.0	1.0	0.0	0.0	0.0	1.0	0.0	0.0	0.0	0.0	0.0	0.0	0.0	0.0	0.0	8.0	1.0	20.0	2.0	0.0	0.0	0.0	0.0	1.0	0.0	4.0	1.0	15.0	23.0	1.0	1.0	21.0	0.0
1652	218.0	1321.0	197.0	0.0	14.0	119.0	67.0	0.0	0.0	0.0	0.0	1.0	0.0	0.0	0.0	4.0	1.0	1.0	0.0	0.0	1.0	0.0	0.0	1.0	0.0	0.0	0.0	0.0	0.0	0.0	0.0	7.0	0.0	42.0	3.0	0.0	1.0	0.0	0.0	1.0	1.0	1.0	1.0	0.0	2.0	1.0	2.0	12.0	1.0
1653	223.0	1332.0	125.5	0.0	15.0	119.5	62.0	0.0	0.0	0.0	0.0	0.0	0.0	0.0	0.0	1.0	0.0	1.0	0.0	0.0	0.0	0.0	0.0	0.0	0.0	0.0	0.0	0.0	0.0	0.0	0.0	3.0	0.0	9.0	0.0	0.0	0.0	0.0	0.0	0.0	0.0	0.0	0.0	3.5	6.5	0.0	0.0	8.5	1.0
1654	223.0	120.0	162.0	0.0	15.5	126.5	59.0	0.0	0.0	0.0	2.0	0.0	0.0	0.0	0.0	0.0	0.0	0.0	0.0	0.0	1.0	0.0	0.0	0.0	0.0	0.0	0.0	0.0	0.0	0.0	0.0	0.0	0.0	1.0	0.0	0.0	0.0	0.0	0.0	0.0	0.0	0.0	0.0	17.5	32.0	0.0	0.0	4.0	0.5
1655	222.0	277.0	128.0	0.0	16.0	121.0	60.0	0.0	0.0	0.0	1.0	0.0	0.0	1.0	0.0	0.0	0.0	0.0	0.0	0.0	0.0	0.0	0.0	0.0	0.0	0.0	0.0	0.0	0.0	0.0	0.0	1.0	0.0	1.0	0.0	0.0	0.0	0.0	0.0	0.0	0.0	0.0	0.0	6.5	11.5	0.0	0.0	5.0	0.0
1656	224.0	342.0	121.0	0.0	16.0	119.0	59.0	0.0	0.0	0.0	0.0	0.0	0.0	0.0	0.0	1.0	0.0	0.0	0.0	0.0	0.0	0.0	0.0	0.0	0.0	0.0	0.0	0.0	0.0	0.0	0.0	3.0	0.0	5.0	0.0	0.0	0.0	0.0	0.0	1.0	0.0	0.0	0.0	1.0	2.0	0.0	0.0	9.0	1.0
1657	221.0	442.0	121.5	0.0	14.0	122.0	62.0	0.0	0.0	0.0	1.0	1.0	0.0	0.0	0.0	0.0	0.0	0.0	0.0	0.0	1.0	1.5	0.0	0.0	0.0	0.0	0.0	0.0	0.0	0.0	0.0	1.5	0.0	2.5	0.0	1.0	1.0	0.0	0.0	0.0	3.0	0.0	0.0	14.0	21.0	0.0	0.0	4.0	0.0
1658	221.0	457.0	133.0	0.0	14.0	122.5	61.5	0.0	0.0	1.0	2.5	1.0	1.0	0.0	0.0	0.0	0.0	0.0	0.0	0.0	4.0	1.0	0.0	0.0	0.0	1.5	0.0	0.0	0.0	1.5	0.0	2.0	0.0	3.0	1.0	0.0	0.0	0.0	0.0	0.0	12.0	0.0	0.0	16.5	26.0	0.0	0.0	4.5	0.0
1659	222.0	478.0	158.5	0.0	16.5	128.0	63.0	0.0	0.0	0.0	3.5	1.0	0.0	0.0	0.0	0.0	0.0	1.0	0.0	0.0	1.0	1.0	0.0	0.0	0.0	1.0	0.0	0.0	0.0	12.5	0.0	3.0	0.0	5.0	1.0	1.0	0.0	0.0	0.0	0.0	1.5	0.0	0.0	15.0	20.5	0.0	1.0	10.5	0.5
1660	223.0	661.0	131.0	0.0	16.0	123.0	59.0	0.0	0.0	0.0	0.0	1.0	0.0	0.0	0.0	2.0	0.0	0.0	0.0	0.0	0.0	0.0	0.0	0.0	0.0	0.0	0.0	0.0	0.0	0.0	0.0	6.0	0.0	5.0	1.0	0.0	0.0	0.0	0.0	0.0	0.0	0.0	0.0	2.0	3.0	0.0	0.0	9.5	1.0
1661	220.0	869.0	35.0	0.0	16.0	130.5	64.0	0.0	0.0	0.0	0.0	1.0	0.0	0.0	0.0	5.5	0.0	0.5	0.0	0.0	0.0	0.0	0.0	0.0	0.0	0.0	0.0	0.0	0.0	0.0	0.0	3.5	0.0	2.5	0.5	0.0	0.0	0.0	0.0	1.0	0.0	0.0	0.0	1.5	2.0	0.0	0.0	6.5	0.0
1662	219.0	877.0	158.5	0.0	15.5	129.5	65.0	0.0	0.5	0.0	0.0	1.0	0.5	0.0	0.0	10.0	0.5	0.0	0.0	0.0	0.0	0.0	0.0	0.0	0.0	1.0	0.0	0.0	0.0	0.0	0.0	1.0	0.0	5.0	0.0	0.0	0.0	0.0	0.0	1.5	0.0	0.0	0.5	0.5	0.5	0.0	1.0	11.5	2.0
1663	219.0	1121.0	162.5	0.0	15.5	119.0	57.5	0.5	0.5	0.0	0.0	3.5	1.5	0.0	0.0	39.5	0.0	1.0	0.0	0.0	0.0	0.0	0.0	0.0	0.0	0.0	1.0	0.0	0.0	0.0	0.0	7.0	1.0	23.5	2.0	0.0	0.0	0.0	0.0	0.0	0.0	16.5	0.0	1.0	1.5	1.0	1.0	17.0	0.5
1664	222.0	1225.0	147.0	0.0	16.0	114.0	59.0	0.0	0.0	0.0	0.0	1.0	1.0	0.0	0.0	3.0	0.0	0.0	0.0	0.0	0.0	0.0	0.0	0.0	0.0	0.0	0.0	0.0	0.0	0.0	0.0	5.0	0.0	8.0	1.0	0.0	0.0	0.0	0.0	0.0	0.0	3.0	0.0	9.0	25.0	0.0	0.0	20.0	1.0
1665	222.0	288.0	85.5	0.0	16.5	121.0	59.0	0.0	0.0	0.0	0.0	0.0	0.0	0.0	0.0	1.0	0.0	0.0	0.0	0.0	0.0	0.0	0.0	0.0	0.0	0.0	0.0	0.0	0.0	0.0	0.0	3.0	0.0	2.0	0.0	0.0	0.0	0.0	0.0	0.0	0.0	1.0	0.0	6.5	14.0	0.0	0.0	2.0	0.5
1666	220.0	431.0	204.0	0.0	18.5	127.0	59.0	0.0	0.0	0.0	1.0	1.0	0.0	0.0	0.0	0.0	0.5	0.0	0.0	0.0	1.0	0.5	0.0	0.5	0.0	0.0	0.0	0.0	0.0	3.0	0.0	1.0	0.0	3.0	0.0	1.5	2.5	1.0	0.0	0.0	0.0	0.0	0.0	20.5	23.5	0.0	0.0	4.5	0.0
1667	224.0	523.0	133.5	0.0	17.0	124.5	62.0	0.0	0.0	0.0	0.0	0.0	0.0	0.0	0.0	1.0	0.0	1.0	0.0	0.0	0.0	0.0	0.0	0.0	0.0	0.0	0.0	0.0	0.0	0.0	0.0	5.5	0.0	3.5	0.0	0.0	0.0	0.0	0.0	1.0	1.0	1.0	0.0	2.5	3.5	0.0	0.0	4.0	0.0
1668	222.0	709.0	164.5	0.0	14.5	122.0	59.0	0.0	0.0	0.0	0.0	0.0	0.0	0.0	0.0	0.0	0.0	0.0	0.0	0.0	0.0	1.0	0.0	0.0	0.0	0.0	0.0	0.0	0.0	0.0	0.0	1.0	0.0	1.5	0.0	1.0	0.0	0.0	0.0	0.0	0.0	0.0	0.0	2.0	3.0	0.0	1.0	6.0	1.0
1669	222.0	1028.0	159.0	0.0	16.0	122.0	57.0	0.0	0.0	0.0	3.0	1.0	0.0	0.0	0.0	0.0	0.0	0.0	0.0	0.0	0.0	1.0	0.0	0.0	0.0	1.0	0.0	0.0	0.0	0.0	0.0	1.0	0.0	3.0	0.0	0.5	0.0	0.0	0.0	0.0	1.0	0.0	0.0	40.5	73.0	0.0	0.0	8.0	0.0
1670	222.0	1057.0	121.0	0.0	15.5	123.0	59.5	0.0	0.0	0.0	4.0	2.0	0.0	0.0	0.0	0.0	0.0	1.0	0.0	0.0	0.0	1.0	0.0	0.0	0.0	1.0	0.0	0.0	0.0	12.5	0.0	3.0	0.0	3.5	1.0	0.5	0.0	0.0	0.0	0.0	1.0	0.0	0.0	28.5	54.0	0.0	1.0	11.0	1.0
1671	228.0	97.0	131.0	0.0	16.0	118.0	60.0	0.0	0.0	0.0	3.0	1.0	0.0	0.0	0.0	0.0	0.0	0.0	0.0	0.0	2.0	1.0	0.0	0.0	0.0	0.0	0.0	0.0	0.0	0.0	0.0	0.0	0.0	2.0	0.0	2.0	0.0	0.0	0.0	0.0	0.0	0.0	0.0	3.0	6.0	0.0	1.0	7.0	1.0
1672	223.0	362.0	107.5	0.0	14.0	123.0	62.0	0.0	0.0	1.0	1.0	3.0	0.0	0.0	0.0	0.0	0.0	0.0	0.0	0.0	1.0	1.5	0.0	0.5	0.0	1.5	0.0	0.0	1.0	0.0	0.0	3.5	1.0	9.0	1.0	0.0	0.0	0.0	0.0	0.0	4.0	0.0	0.0	2.5	5.0	0.5	2.0	8.5	0.5
1673	224.0	491.0	131.5	0.0	15.0	122.0	58.5	0.0	0.0	0.0	0.0	0.5	0.0	0.0	0.0	1.0	0.0	0.0	0.0	0.0	0.0	0.0	0.0	0.0	0.0	0.0	0.0	0.0	0.0	0.0	0.0	3.0	0.0	3.0	0.0	0.0	0.0	0.0	0.0	0.0	1.0	0.0	0.5	2.5	5.5	0.0	1.0	8.0	0.0
1674	226.0	604.0	125.0	0.0	16.0	122.0	64.0	0.0	0.0	0.0	0.0	1.0	0.0	0.0	0.0	1.0	0.0	0.0	0.0	0.0	0.0	0.0	0.0	0.0	0.0	0.0	0.0	0.0	0.0	0.0	0.0	4.0	0.0	4.0	1.0	0.0	0.0	0.0	0.0	0.0	1.0	0.0	0.0	10.0	19.0	0.0	1.0	13.0	1.0
1675	224.0	648.0	130.5	0.0	15.0	118.0	62.0	0.0	0.0	0.0	2.0	0.0	0.0	0.0	0.0	0.0	0.0	0.0	0.0	0.0	1.0	5.0	0.0	0.0	0.0	0.0	0.0	0.0	0.0	1.0	0.0	2.0	0.0	4.0	0.0	0.0	0.0	0.0	0.0	0.0	0.0	6.0	0.0	24.0	60.5	0.0	0.5	3.5	0.0
1676	223.0	808.0	82.0	0.0	15.0	119.0	60.0	0.0	0.0	0.0	0.0	1.0	0.0	0.0	0.0	14.0	0.0	0.0	0.0	0.0	0.0	0.0	0.0	0.0	0.0	0.0	0.0	0.0	0.0	0.0	0.0	2.0	0.0	8.0	2.0	0.0	0.0	0.0	0.0	0.0	0.0	0.0	0.0	0.0	1.0	0.0	0.0	8.0	1.0
1677	223.0	858.0	163.0	0.0	14.0	119.0	57.0	0.0	0.0	0.0	0.0	2.0	1.0	0.0	0.0	5.0	0.0	0.0	0.0	0.0	0.0	0.0	0.0	0.0	0.0	0.0	0.0	0.0	0.0	0.0	0.0	5.0	0.0	5.0	1.0	0.0	0.0	0.0	0.0	1.0	0.0	0.0	0.0	0.0	1.0	0.0	1.0	12.0	1.0
1678	225.0	885.0	130.0	0.0	17.0	122.0	61.0	0.0	0.0	0.0	0.0	1.0	0.0	0.0	0.0	5.0	0.0	0.0	0.0	0.0	0.0	0.0	0.0	0.0	0.0	0.0	0.0	0.0	0.0	0.0	0.0	4.0	0.0	6.0	1.0	0.0	0.0	0.0	0.0	0.0	0.0	0.0	0.0	33.0	59.5	0.0	1.0	13.0	0.0
1679	224.0	1108.0	145.0	0.0	17.0	117.0	57.0	0.0	0.0	0.0	0.0	1.0	1.0	0.0	0.0	11.0	0.0	1.0	0.0	0.0	0.0	0.0	0.0	0.0	0.0	0.0	0.0	0.0	0.0	0.0	0.0	4.0	0.0	19.0	1.0	0.0	0.0	0.0	0.0	1.0	0.0	1.0	1.0	6.0	15.0	0.0	1.0	19.0	0.0
1680	224.0	1317.0	152.0	0.0	15.0	124.0	60.0	0.0	0.0	0.0	0.0	1.0	1.0	0.0	0.0	3.0	0.0	0.0	0.0	0.0	0.0	0.0	0.0	0.0	0.0	0.0	0.0	0.0	0.0	0.0	0.0	4.0	0.0	18.0	1.0	0.0	0.0	0.0	0.0	0.0	0.0	0.0	0.0	15.0	22.0	1.0	1.0	20.0	0.0
1681	224.0	68.0	119.5	0.0	14.0	120.5	57.5	0.0	0.0	0.0	2.5	0.0	0.0	0.0	0.0	0.0	0.0	0.0	0.5	0.0	4.5	2.0	0.0	0.0	0.0	0.0	0.0	0.0	0.0	0.0	0.0	2.0	1.0	4.0	0.5	1.0	0.0	0.0	0.0	0.0	0.0	0.0	0.0	2.0	6.0	0.0	1.5	9.5	1.0
1682	224.0	369.0	139.0	0.0	16.0	127.5	63.5	0.0	0.0	0.0	1.0	1.0	0.0	0.0	0.0	0.0	0.0	0.0	0.0	0.0	1.0	1.0	0.0	0.5	0.0	2.0	0.0	0.0	0.0	1.0	0.0	1.0	1.0	13.0	1.0	1.5	0.0	0.0	0.0	0.0	1.5	0.0	0.0	17.5	39.0	0.0	2.0	7.5	1.0
1683	224.0	376.0	153.0	0.0	13.0	121.0	60.0	0.0	0.0	0.0	0.0	0.0	0.0	0.0	0.0	0.0	0.0	0.0	0.0	0.0	0.0	2.0	0.0	0.0	0.0	0.0	0.0	0.0	0.0	0.0	0.0	1.0	0.0	3.0	0.0	2.0	0.0	0.0	0.0	0.0	2.0	0.0	0.0	36.0	61.0	0.0	0.0	3.0	1.0
1684	225.0	383.0	137.0	0.0	18.0	127.0	58.0	0.0	0.0	0.0	1.0	0.0	0.0	0.0	0.0	0.0	0.0	0.0	0.0	0.0	0.0	0.0	0.0	0.0	0.0	0.0	0.0	0.0	0.0	0.0	0.0	0.0	0.0	4.0	0.0	2.0	0.0	0.0	0.0	0.0	1.0	0.0	0.0	15.0	37.0	0.0	0.0	2.0	0.0
1685	222.0	435.0	140.5	0.0	19.0	118.5	59.0	0.0	0.0	0.0	0.0	0.0	0.0	0.0	0.0	0.0	0.0	0.0	0.0	0.0	0.0	0.5	0.0	0.5	0.0	0.0	0.0	0.0	0.0	0.0	0.0	0.0	0.0	3.0	0.0	2.5	0.0	0.0	0.0	0.0	0.5	0.0	0.0	8.0	18.0	0.0	0.0	1.5	0.0
1686	226.0	449.0	129.0	0.0	16.0	121.0	65.0	0.0	0.0	0.0	2.0	1.0	0.0	0.0	0.0	0.0	0.0	0.0	0.0	0.0	2.0	3.0	0.0	1.0	0.0	1.0	0.0	0.0	0.0	3.0	0.0	2.0	0.0	5.0	0.0	0.0	1.0	1.0	0.0	0.0	2.0	0.0	0.0	15.0	39.0	0.0	1.0	6.0	1.0
1687	224.0	613.0	128.0	0.0	15.0	116.0	61.0	0.0	0.0	0.0	4.0	1.0	0.0	0.0	0.0	0.0	0.0	1.0	0.0	0.0	0.0	1.0	0.0	0.0	0.0	4.0	0.0	0.0	0.0	2.0	0.0	3.0	0.0	4.0	1.0	0.0	0.0	0.0	0.0	0.0	5.0	0.0	0.0	16.0	36.0	0.0	1.0	7.0	0.0
1688	222.0	622.0	146.0	0.0	17.5	123.0	60.5	0.0	1.0	0.0	4.0	0.5	0.0	2.0	0.0	0.0	0.0	0.0	0.0	0.0	0.5	2.0	0.0	0.5	0.0	0.0	0.0	0.0	0.5	8.0	0.0	2.0	0.5	0.5	0.0	0.0	0.0	0.0	0.0	0.0	1.0	0.0	0.0	3.0	7.5	0.0	1.5	7.5	0.0
1689	224.0	640.0	122.0	0.0	16.0	122.0	62.0	0.0	0.0	0.0	5.0	1.0	0.0	0.0	0.0	0.0	0.0	0.0	0.0	0.0	0.0	25.0	0.0	0.0	0.0	0.0	0.0	0.0	0.0	15.0	0.0	1.0	0.0	5.0	1.0	0.0	0.0	0.0	0.0	0.0	1.0	0.0	0.0	13.0	27.0	0.0	1.0	10.0	1.0
1690	223.0	813.0	106.5	0.0	14.5	118.5	52.5	0.0	0.0	0.0	0.0	1.5	1.0	0.5	0.0	12.5	0.0	0.5	0.0	0.0	0.0	0.0	0.0	0.0	0.0	1.0	0.0	0.0	0.0	0.0	0.0	4.5	0.0	10.0	1.0	0.0	0.0	0.0	0.0	0.5	0.0	0.0	1.0	1.0	0.5	0.5	0.0	9.0	1.0
1691	226.0	1038.0	161.0	0.0	15.5	121.0	60.0	0.0	0.0	0.0	3.5	1.0	0.0	0.0	0.0	0.0	0.0	0.0	0.0	0.0	0.0	1.0	0.0	1.0	0.0	1.0	0.0	0.0	0.0	0.0	0.0	3.0	0.0	5.0	1.0	0.0	0.0	0.0	0.0	0.0	6.0	0.0	0.0	17.5	35.0	0.0	1.0	12.0	0.0
1692	225.0	1195.0	153.5	0.0	16.0	126.0	62.0	0.0	0.0	0.0	0.0	0.0	0.0	0.0	0.0	1.0	0.0	0.0	0.0	0.0	0.0	0.0	0.0	0.0	0.0	0.0	0.0	0.0	0.0	0.0	0.0	3.0	0.0	2.0	0.0	0.0	0.0	0.0	0.0	1.0	0.0	0.0	0.0	5.0	11.5	0.0	0.0	3.0	0.5
1693	226.0	825.0	140.0	0.0	16.0	122.0	60.0	0.0	0.0	0.0	0.0	1.0	1.0	0.0	0.0	10.0	0.0	1.0	0.0	0.0	0.0	0.0	0.0	0.0	0.0	0.0	0.0	0.0	0.0	0.0	0.0	4.0	0.0	8.0	2.0	0.0	0.0	0.0	0.0	0.0	0.0	0.0	1.0	18.0	32.0	0.0	1.0	12.0	1.0
1694	225.0	878.0	161.0	0.0	17.0	123.0	61.0	0.0	0.0	0.0	0.0	1.0	0.0	0.0	0.0	10.0	0.0	0.0	0.0	0.0	0.0	0.0	0.0	0.0	0.0	0.0	0.0	0.0	0.0	0.0	0.0	10.0	0.0	5.0	2.0	0.0	0.0	0.0	0.0	0.0	2.0	0.0	0.0	16.0	29.0	0.0	0.0	11.0	0.0
1695	225.0	1142.0	141.0	0.0	16.0	120.0	61.0	0.0	0.0	0.0	0.0	0.0	0.0	0.0	0.0	1.0	0.0	1.0	0.0	0.0	0.0	0.0	0.0	0.0	0.0	0.0	0.0	0.0	0.0	0.0	0.0	4.0	0.0	8.0	0.0	0.0	0.0	0.0	0.0	0.0	0.0	0.0	0.0	23.0	39.0	0.0	0.0	12.0	1.0
1696	228.0	1253.0	131.0	0.0	17.0	122.0	60.0	0.0	0.0	0.0	0.0	1.0	0.0	0.0	0.0	3.0	0.0	0.0	0.0	0.0	0.0	0.0	0.0	0.0	0.0	0.0	0.0	0.0	0.0	0.0	0.0	4.0	0.0	17.0	2.0	0.0	0.0	0.0	0.0	0.0	0.0	0.0	0.0	4.0	7.0	0.0	0.0	12.0	1.0
1697	226.0	532.0	113.0	0.0	15.0	122.0	63.0	0.0	0.0	0.0	0.0	0.0	0.0	0.0	0.0	0.0	0.0	0.0	0.0	0.0	0.0	0.0	0.0	0.0	0.0	0.0	0.0	0.0	0.0	0.0	0.0	1.0	0.0	6.0	0.0	0.0	0.0	0.0	0.0	0.0	0.0	0.0	0.0	8.0	15.0	0.0	1.0	4.0	0.0
1698	227.0	784.0	113.0	0.0	15.0	119.5	60.0	0.0	0.0	0.0	0.0	0.0	0.0	0.0	0.0	0.0	0.0	0.0	0.0	0.0	1.0	1.0	0.0	0.0	0.0	0.0	0.0	0.0	0.0	0.0	0.0	0.0	0.0	2.0	0.0	1.0	0.0	0.0	0.0	0.0	0.0	0.0	0.0	12.5	23.5	0.0	0.0	3.0	0.0
1699	225.0	793.0	102.5	0.0	14.0	121.5	63.5	0.0	0.0	0.0	0.0	1.0	1.0	0.0	0.0	15.5	0.0	0.0	0.0	0.0	0.0	0.5	0.0	0.0	0.0	0.0	0.0	0.0	0.0	0.0	0.0	2.5	0.0	9.0	1.0	0.0	0.0	0.0	0.0	0.0	0.0	0.0	0.0	0.0	1.0	0.0	0.5	13.0	1.0
1700	228.0	958.0	83.0	0.0	15.0	119.0	61.0	0.0	0.0	1.0	11.0	1.0	0.0	1.0	0.0	0.0	0.0	0.0	0.0	0.0	1.0	2.0	0.0	0.0	0.0	2.0	0.0	0.0	0.0	0.0	0.0	3.0	0.0	11.0	1.0	1.0	0.0	0.0	0.0	0.0	2.0	0.0	0.0	1.0	1.0	0.0	1.0	8.0	0.0
1701	228.0	1207.0	140.0	0.0	16.0	123.0	63.0	0.0	0.0	0.0	0.0	0.0	1.0	0.0	0.0	1.0	0.0	0.0	0.0	0.0	0.0	0.0	0.0	0.0	0.0	0.0	0.0	0.0	0.0	0.0	0.0	2.0	0.0	4.0	0.0	0.0	0.0	0.0	0.0	2.0	0.0	0.0	0.0	13.0	33.0	0.0	0.0	14.0	1.0
1702	226.0	1307.0	93.0	0.0	16.0	118.0	61.0	0.0	0.0	0.0	0.0	0.0	0.0	0.0	0.0	1.0	0.0	0.0	0.0	0.0	0.0	0.0	0.0	0.0	0.0	0.0	0.0	0.0	0.0	0.0	0.0	2.0	0.0	4.0	0.0	0.0	0.0	0.0	0.0	0.0	0.0	0.0	0.0	25.0	40.0	0.0	0.0	4.0	1.0
1703	228.0	461.0	125.5	0.0	15.5	126.0	61.5	0.0	0.0	0.0	2.0	1.0	0.0	1.0	0.0	0.0	0.0	0.0	0.0	0.0	5.0	2.0	0.0	0.0	0.0	0.5	0.0	0.0	0.0	1.0	0.0	1.0	0.0	3.0	0.0	0.0	0.0	0.0	0.0	0.0	2.0	0.0	0.0	11.0	22.0	0.0	1.0	8.0	0.0
1704	228.0	589.0	113.0	0.0	16.0	120.0	61.0	0.0	0.0	0.0	0.0	0.0	0.0	0.0	0.0	0.0	0.0	0.0	0.0	0.0	0.0	0.0	0.0	0.0	0.0	0.0	0.0	0.0	0.0	0.0	0.0	3.0	0.0	3.0	1.0	0.0	0.0	0.0	0.0	0.0	0.0	0.0	0.0	5.0	11.0	0.0	0.0	6.0	1.0
1705	231.0	633.0	141.5	0.0	16.5	120.5	62.0	0.0	0.0	0.0	3.0	1.0	0.0	0.0	0.0	0.0	0.0	0.0	0.0	0.0	0.0	1.0	0.0	0.0	0.0	0.0	0.0	0.0	0.0	0.0	0.0	2.0	0.0	4.0	1.0	0.0	0.0	0.0	0.0	0.0	2.0	0.0	0.0	23.5	41.5	0.0	1.0	8.0	1.0
1706	229.0	949.0	123.5	0.0	16.5	121.0	60.0	0.0	0.0	0.0	4.0	1.0	0.0	0.0	0.0	0.0	0.0	0.0	1.0	0.0	97.0	1.0	0.0	0.0	0.0	0.0	0.0	0.0	0.0	1.0	0.0	4.0	0.0	14.0	2.0	1.0	0.0	0.0	0.0	0.0	0.0	0.0	0.0	14.5	20.5	0.0	1.0	12.0	1.0
1707	228.0	966.0	135.5	0.0	16.0	125.0	62.0	0.0	0.0	0.0	2.0	1.0	0.0	1.0	0.0	0.0	0.0	0.0	0.0	0.0	1.0	1.0	0.0	0.0	0.0	0.0	0.0	0.0	0.0	0.0	0.0	1.0	0.0	1.0	0.0	0.0	0.0	0.0	0.0	0.0	1.0	0.0	0.0	3.0	5.0	0.0	1.0	5.0	0.5
1708	228.0	984.0	141.0	0.0	14.0	122.0	59.5	0.0	0.0	0.0	0.0	1.0	0.0	0.0	0.0	0.0	0.0	0.0	0.0	0.0	0.0	0.0	0.0	0.0	0.0	0.0	1.0	0.0	0.0	0.0	0.0	2.0	0.0	5.0	1.0	0.0	0.0	0.0	0.0	1.0	0.0	0.0	0.0	28.0	51.5	0.0	1.0	8.0	1.0
1709	229.0	1024.0	140.0	0.0	16.0	120.0	60.0	0.0	0.0	0.0	6.0	1.0	0.0	0.0	0.0	0.0	0.0	0.0	0.0	0.0	0.5	2.0	0.0	0.0	0.0	1.0	0.0	0.0	0.0	7.5	0.0	4.0	0.0	4.0	0.0	0.0	0.0	0.0	0.0	0.0	6.5	1.0	0.0	11.5	28.0	0.0	2.0	12.5	1.0
1710	226.0	1127.0	138.0	0.0	15.0	117.0	54.0	0.0	0.0	0.0	0.0	2.0	2.0	0.0	0.0	28.0	0.0	0.0	0.0	0.0	0.0	0.0	0.0	0.0	0.0	0.0	0.0	0.0	0.0	0.0	0.0	6.0	0.0	12.0	2.0	0.0	0.0	0.0	0.0	0.0	0.0	4.0	1.0	0.0	0.0	0.0	1.0	17.0	1.0
1711	229.0	1217.0	121.0	0.0	17.0	125.0	61.0	0.0	0.0	0.0	0.0	0.0	0.0	0.0	0.0	2.0	0.0	1.0	0.0	0.0	0.0	0.0	0.0	0.0	0.0	0.0	0.0	0.0	0.0	0.0	0.0	6.0	1.0	8.0	1.0	0.0	0.0	0.0	0.0	0.0	0.0	5.0	0.0	4.0	12.0	0.0	1.0	20.0	0.0
1712	227.0	1299.0	123.0	0.0	15.5	119.0	59.0	0.0	0.0	0.0	0.0	1.0	0.0	0.0	0.0	2.0	0.0	0.0	0.0	0.0	0.0	0.0	0.0	0.0	0.0	0.0	0.0	0.0	0.0	0.0	0.0	5.0	0.0	2.0	0.0	0.0	0.0	0.0	0.0	2.5	0.0	0.0	0.0	13.0	26.5	0.0	1.0	16.5	1.0
1713	228.0	1323.0	117.0	0.0	16.0	119.5	61.0	0.0	0.0	0.0	0.0	1.0	0.0	0.0	0.0	2.0	0.0	0.0	0.0	0.0	0.0	0.0	0.0	0.0	0.0	0.0	0.0	0.0	0.0	0.0	0.0	4.0	0.0	3.5	0.0	0.0	0.0	0.0	0.0	0.0	0.0	0.0	0.0	2.5	7.5	0.0	0.0	5.0	0.0
1714	228.0	261.0	106.5	0.0	14.0	121.5	59.0	0.0	0.0	0.0	1.0	0.0	0.0	1.0	0.0	0.0	0.0	0.0	0.0	0.0	0.0	0.0	0.0	0.0	0.0	0.0	0.0	0.0	0.0	0.0	0.0	1.0	0.0	5.0	0.0	0.0	0.0	0.0	0.0	0.0	0.0	0.0	0.0	25.0	45.0	0.0	1.0	5.0	1.0
1715	229.0	440.0	104.0	0.0	17.0	123.0	60.0	0.0	0.0	0.0	1.0	1.0	0.0	0.0	0.0	0.0	0.0	0.0	0.0	0.0	1.0	1.0	0.0	1.0	0.0	1.0	0.0	0.0	0.0	0.0	0.0	2.0	0.0	6.0	1.0	0.0	0.0	0.0	0.0	0.0	4.0	0.0	0.0	14.0	23.0	0.0	0.0	7.0	1.0
1716	229.0	623.0	131.5	0.0	16.0	126.5	59.0	0.0	0.0	0.0	1.0	1.0	0.0	1.0	0.0	0.0	0.0	0.0	0.0	0.0	1.0	1.0	0.0	0.0	0.0	0.0	0.0	0.0	0.0	0.0	0.0	2.0	0.0	3.0	0.0	0.0	0.0	0.0	0.0	0.0	1.5	0.0	0.0	19.0	39.0	0.0	1.0	6.0	0.0
1717	229.0	655.0	105.0	0.0	16.0	115.0	62.0	0.0	0.0	0.0	0.0	1.0	0.0	0.0	0.0	0.0	0.0	0.0	0.0	0.0	0.0	8.0	0.0	0.0	0.0	0.0	0.0	0.0	0.0	2.0	0.0	1.0	0.0	2.0	0.0	0.0	0.0	0.0	0.0	0.0	3.0	0.0	0.0	12.0	23.0	0.0	1.0	5.0	0.0
1718	228.0	676.0	142.0	0.0	18.0	123.0	61.0	0.0	0.0	0.0	0.0	1.0	0.0	0.0	0.0	2.0	0.0	0.0	0.0	0.0	0.0	0.0	0.0	0.0	0.0	0.0	0.0	0.0	0.0	0.0	0.0	4.0	0.0	4.0	0.0	0.0	0.0	0.0	0.0	0.0	0.0	0.0	0.0	12.0	25.0	0.0	0.0	5.0	0.0
1719	227.0	700.0	147.0	0.0	17.0	127.0	61.0	0.0	0.0	0.0	0.0	1.0	0.0	0.0	0.0	1.0	0.0	1.0	0.0	0.0	0.0	0.0	0.0	0.0	0.0	0.0	0.0	0.0	0.0	0.0	0.0	6.0	1.0	5.0	1.0	0.0	0.0	0.0	0.0	0.0	0.0	0.0	1.0	5.0	7.0	0.0	1.0	14.0	1.0
1720	229.0	713.0	116.0	0.0	16.0	118.0	62.0	0.0	0.0	0.0	0.0	0.0	0.0	0.0	0.0	0.0	0.0	0.0	0.0	0.0	0.0	1.0	0.0	0.0	0.0	0.0	0.0	0.0	1.0	0.0	0.0	1.0	0.0	2.0	0.0	1.0	0.0	0.0	0.0	0.0	1.0	0.0	0.0	21.0	47.0	0.0	1.0	4.0	1.0
1721	227.0	800.0	155.5	0.0	15.0	122.0	55.5	0.0	0.0	0.0	0.0	0.5	1.0	0.0	0.0	14.0	0.0	0.0	0.0	0.0	0.0	0.0	0.0	0.0	0.0	0.0	0.0	0.0	0.0	0.0	0.0	3.0	0.0	6.5	0.0	0.0	0.0	0.0	0.0	0.0	0.0	0.0	0.5	0.5	0.0	0.0	1.0	8.5	0.5
1722	230.0	832.0	119.0	0.0	16.0	126.0	62.0	0.0	0.0	0.0	0.0	1.0	0.0	0.0	0.0	7.0	0.0	1.0	0.0	0.0	0.0	0.0	0.0	0.0	0.0	0.0	1.0	0.0	0.0	0.0	0.0	4.0	1.0	10.0	2.0	0.0	0.0	0.0	0.0	0.0	0.0	0.0	0.0	17.0	30.0	0.0	0.0	12.0	0.0
1723	231.0	871.0	138.0	0.0	17.0	122.5	63.0	0.0	0.0	0.0	0.0	1.0	0.0	0.0	0.0	3.0	0.0	0.0	0.0	0.0	0.0	0.0	0.0	0.0	0.0	0.0	0.5	0.0	0.0	0.0	0.0	5.0	0.0	4.0	1.0	0.0	0.0	0.0	0.0	0.0	0.0	0.0	1.0	42.5	73.0	0.0	0.0	11.5	1.0
1724	231.0	924.0	136.0	0.0	15.5	119.5	58.0	0.0	0.0	0.0	0.0	1.0	0.0	0.0	0.0	0.0	0.0	0.0	0.0	0.0	1.0	0.0	0.0	0.0	0.0	0.0	0.0	0.0	0.0	0.0	0.0	2.0	0.0	2.0	1.0	1.0	0.0	0.0	0.0	0.0	0.0	0.0	0.0	1.0	3.0	0.0	1.0	6.0	1.0
1725	229.0	1049.0	80.0	0.0	14.0	125.0	62.0	0.0	0.0	0.0	5.0	1.0	0.0	0.0	0.0	0.0	0.0	0.0	0.0	0.0	1.0	1.0	0.0	0.0	0.0	1.0	0.0	0.0	1.0	2.0	0.0	3.0	0.0	4.0	1.0	0.0	1.0	0.0	0.0	0.0	5.0	0.0	0.0	18.0	38.0	0.0	1.0	11.0	1.0
1726	227.0	1053.0	184.0	0.0	15.0	130.0	63.0	0.0	0.0	0.0	5.0	1.0	0.0	2.0	0.0	0.0	0.0	0.0	0.0	0.0	0.0	1.0	0.0	0.0	0.0	0.0	0.0	0.0	2.0	2.0	0.0	2.0	1.0	8.0	0.0	0.0	3.0	0.0	0.0	0.0	4.0	0.0	0.0	54.0	96.0	0.0	1.0	15.0	0.0
1727	228.0	1102.0	131.0	0.0	15.0	120.0	61.0	0.0	0.0	0.0	1.0	2.0	1.0	0.0	0.0	3.0	0.0	1.0	0.0	0.0	0.0	0.0	0.0	0.0	0.0	0.0	1.0	0.0	0.0	0.0	0.0	3.0	1.0	12.0	1.0	0.0	0.0	0.0	0.0	3.0	0.0	1.0	0.0	4.0	15.0	1.0	1.0	24.0	1.0
1728	230.0	125.0	149.0	0.0	14.0	113.0	62.0	0.0	0.0	0.0	0.0	0.0	0.0	0.0	0.0	2.0	0.0	1.0	0.0	0.0	0.0	0.0	0.0	0.0	0.0	0.0	0.0	0.0	0.0	0.0	0.0	4.0	0.0	3.0	1.0	0.0	0.0	0.0	0.0	0.0	0.0	0.0	0.0	18.0	46.0	0.0	0.0	6.0	1.0
1729	229.0	332.0	146.0	0.0	17.0	122.0	63.0	0.0	0.0	0.0	0.0	0.0	0.0	0.0	0.0	1.0	0.0	0.0	0.0	0.0	0.0	0.0	0.0	0.0	0.0	0.0	0.0	0.0	0.0	0.0	0.0	2.0	0.0	5.0	0.0	0.0	0.0	0.0	0.0	0.0	0.0	0.0	0.0	1.0	3.0	0.0	0.0	7.0	1.0
1730	230.0	427.0	106.0	0.0	17.0	128.0	62.0	0.0	0.0	0.0	0.0	1.0	0.0	0.0	0.0	4.0	0.0	0.0	0.0	0.0	0.0	0.0	0.0	0.0	0.0	0.0	0.0	0.0	0.0	0.0	0.0	4.0	1.0	6.0	1.0	0.0	0.0	0.0	0.0	1.0	1.0	0.0	0.0	3.0	4.0	0.0	0.0	11.0	1.0
1731	229.0	478.0	127.0	0.0	15.0	124.0	59.5	0.0	0.0	0.0	2.0	0.5	0.0	0.0	0.0	0.0	0.0	0.0	0.0	0.0	1.0	22.5	0.0	0.0	0.0	0.0	0.0	0.0	0.0	5.5	0.0	2.0	0.0	4.5	0.0	0.5	0.0	0.0	0.0	0.0	1.0	0.0	0.0	21.0	38.0	0.0	0.5	7.5	1.0
1732	229.0	539.0	145.0	0.0	17.0	129.0	60.0	0.0	0.0	0.0	0.0	0.0	0.0	0.0	0.0	0.0	0.0	0.0	0.0	0.0	0.0	0.0	0.0	0.0	0.0	0.0	0.0	0.0	0.0	0.0	0.0	1.0	0.0	5.0	0.0	0.0	0.0	0.0	0.0	0.0	0.0	0.0	0.0	16.0	48.0	0.0	0.0	8.0	1.0
1733	229.0	852.0	150.5	0.0	16.0	119.0	60.0	0.0	0.0	0.0	0.5	1.0	0.0	0.0	0.0	3.0	0.0	1.0	0.0	0.0	0.0	0.0	0.0	0.0	0.0	1.0	0.0	0.0	0.0	0.0	0.0	7.5	0.0	4.0	2.0	0.0	0.0	0.0	0.0	1.0	1.0	0.0	0.5	0.5	1.0	0.0	1.0	12.5	0.0
1734	232.0	892.0	156.0	0.0	17.0	121.0	63.0	0.0	0.0	0.0	0.0	1.0	1.0	0.0	0.0	8.0	0.0	1.0	0.0	0.0	0.0	0.0	0.0	0.0	0.0	0.0	0.0	0.0	0.0	0.0	0.0	4.0	0.0	3.0	0.0	0.0	0.0	0.0	0.0	1.0	0.0	0.0	0.0	25.0	46.0	0.0	0.0	11.0	1.0
1735	231.0	1285.0	92.0	0.0	16.0	121.0	61.0	0.0	0.0	0.0	0.0	0.0	0.0	0.0	0.0	0.0	0.0	0.0	0.0	0.0	0.0	0.0	0.0	0.0	0.0	0.0	0.0	0.0	0.0	0.0	0.0	3.0	0.0	5.0	0.0	0.0	0.0	0.0	0.0	0.0	0.0	0.0	0.0	4.0	5.0	0.0	0.0	5.0	1.0
1736	232.0	69.0	127.0	0.0	16.0	119.0	60.0	0.0	0.0	0.0	1.0	0.0	0.0	1.0	0.0	0.0	0.0	0.0	0.0	0.0	16.0	7.0	0.0	0.0	0.0	0.0	0.0	0.0	0.0	0.0	0.0	1.0	1.0	3.0	0.0	1.0	0.0	0.0	0.0	0.0	0.0	0.0	0.0	7.0	18.0	0.0	3.0	12.0	1.0
1737	231.0	249.0	104.0	0.0	16.0	122.5	62.5	0.0	0.0	0.0	0.0	0.0	0.0	0.0	0.0	0.0	0.0	0.0	0.0	0.0	0.0	0.0	0.0	0.0	0.0	0.0	0.0	0.0	0.0	0.0	0.0	2.0	0.0	2.0	0.0	0.5	0.0	0.0	0.0	0.0	0.0	0.0	0.0	9.0	19.5	0.0	0.0	4.0	0.0
1738	229.0	269.0	173.0	0.0	17.0	124.0	58.5	0.0	0.0	0.0	5.5	1.0	0.0	0.5	0.0	0.0	0.0	0.0	0.0	0.0	0.5	0.5	0.0	0.0	0.0	0.0	0.0	0.0	0.0	0.0	0.0	1.0	0.0	2.0	0.0	0.0	0.0	0.0	0.0	0.0	1.0	0.0	0.0	14.5	26.0	0.0	0.5	10.0	0.5
1739	229.0	377.0	116.0	0.0	17.0	126.5	62.0	0.0	0.0	0.0	0.0	1.0	0.0	1.0	0.0	0.0	0.0	0.0	0.0	0.0	0.0	0.0	0.0	0.0	0.0	0.0	0.0	0.0	0.0	0.0	0.0	0.0	0.0	3.0	0.0	0.0	0.0	0.0	0.0	0.0	3.0	0.0	0.0	14.0	31.5	0.0	0.0	2.0	1.0
1740	234.0	384.0	103.5	0.0	16.0	124.0	62.0	0.0	0.0	0.0	0.0	0.0	0.0	0.0	0.0	2.0	0.0	0.0	0.0	0.0	0.0	0.0	0.0	0.0	0.0	0.0	0.0	0.0	0.0	0.0	0.0	2.0	0.0	13.5	1.0	0.0	0.0	0.0	0.0	0.0	0.0	0.0	0.0	9.0	20.5	0.0	0.0	8.0	1.0
1741	230.0	484.0	115.5	0.0	14.5	126.5	62.5	0.0	0.0	0.0	3.0	1.0	0.0	0.0	0.0	0.0	0.0	0.5	0.0	0.0	1.0	9.5	0.0	0.0	0.0	0.0	0.0	0.0	0.0	8.5	0.0	2.0	0.0	3.0	0.5	1.0	0.0	0.5	0.0	0.0	0.0	1.0	0.0	19.0	36.0	0.0	1.0	9.0	0.0
1742	230.0	691.0	82.0	0.0	15.0	117.0	61.0	0.0	0.0	0.0	0.0	0.0	1.0	0.0	0.0	0.0	0.0	0.0	0.0	0.0	0.0	0.0	0.0	0.0	0.0	0.0	0.0	0.0	0.0	0.0	0.0	2.0	0.0	5.0	0.0	0.0	0.0	0.0	0.0	0.0	1.0	0.0	0.0	15.0	26.0	0.0	0.0	6.0	1.0
1743	230.0	706.0	120.0	0.0	16.0	123.0	60.0	0.0	0.0	0.0	5.0	0.0	0.0	0.0	0.0	0.0	1.0	1.0	1.0	0.0	1.0	1.0	0.0	0.0	0.0	0.0	0.0	0.0	0.0	6.0	0.0	5.0	1.0	6.0	2.0	1.0	0.0	1.0	0.0	0.0	0.0	0.0	0.0	14.0	21.0	0.0	2.0	7.0	1.0
1744	229.0	811.0	143.5	0.0	15.5	120.5	63.0	0.0	0.0	0.0	0.0	0.0	0.0	0.0	0.0	10.0	0.0	0.0	0.0	0.0	0.0	0.0	0.0	0.0	0.0	0.5	0.0	0.0	0.0	0.0	0.0	1.0	0.0	5.0	0.0	0.0	0.0	0.0	0.0	0.0	0.0	0.0	0.0	0.0	0.5	0.0	0.0	3.5	0.0
1745	232.0	862.0	127.5	0.0	17.0	119.5	60.0	0.0	0.0	0.0	0.0	2.0	1.0	0.0	0.0	8.0	0.0	0.0	0.0	0.0	0.0	0.0	0.0	0.0	0.0	0.0	0.0	0.0	0.0	0.0	0.0	7.5	0.0	5.0	2.0	0.0	0.0	0.0	0.0	0.0	0.0	0.0	0.0	11.0	19.0	0.0	0.0	13.0	1.0
1746	230.0	998.0	112.0	0.0	16.0	123.0	58.0	0.0	0.0	0.0	0.5	1.0	0.0	0.0	0.0	1.0	0.0	0.0	0.0	0.0	0.0	0.0	0.0	0.0	0.0	0.0	0.0	0.0	0.0	0.0	0.0	2.0	0.0	6.0	1.0	0.0	0.0	0.0	0.0	1.0	1.0	0.0	0.0	26.0	47.5	0.0	0.0	10.0	0.0
1747	228.0	1133.0	78.0	0.0	13.0	126.0	53.0	0.0	0.0	1.0	5.0	4.0	1.0	0.0	0.0	22.0	1.0	0.0	0.0	0.0	0.0	0.0	0.0	0.0	0.0	0.0	0.0	0.0	0.0	0.0	0.0	6.0	0.0	6.0	2.0	0.0	0.0	0.0	0.0	2.0	2.0	3.0	2.0	0.0	1.0	1.0	1.0	15.0	1.0
1748	230.0	1148.0	160.0	0.0	17.0	123.0	59.0	0.0	0.0	0.0	0.0	0.0	0.0	0.0	0.0	1.0	0.0	1.0	0.0	0.0	0.0	0.0	0.0	0.0	0.0	0.0	0.0	0.0	0.0	0.0	0.0	3.0	0.0	5.0	1.0	0.0	0.0	0.0	0.0	0.0	0.0	0.0	0.0	16.0	25.0	0.0	0.0	8.0	0.0
1749	231.0	352.0	173.0	0.0	16.0	123.0	59.0	0.0	0.0	0.0	0.0	1.0	0.0	0.0	0.0	4.0	0.0	0.0	0.0	0.0	0.0	0.0	0.0	0.0	0.0	0.0	0.0	0.0	0.0	0.0	0.0	6.0	0.0	17.0	2.0	0.0	0.0	0.0	0.0	1.0	1.0	0.0	0.0	5.0	14.0	0.0	1.0	21.0	1.0
1750	231.0	367.0	120.0	0.0	16.0	122.0	64.0	0.0	0.0	0.0	2.0	1.0	0.0	0.0	0.0	0.0	0.0	0.0	0.0	0.0	0.0	1.0	0.0	0.0	1.0	4.0	0.0	0.0	0.0	0.0	0.0	1.0	0.0	6.0	0.0	0.0	0.0	0.0	0.0	0.0	0.0	0.0	0.0	5.0	11.0	0.0	1.0	14.0	0.0
1751	231.0	514.0	153.0	0.0	16.5	125.5	65.0	0.0	0.0	0.0	0.0	0.5	0.0	0.0	0.0	1.5	0.0	0.0	0.0	0.0	0.0	0.0	0.0	0.0	0.0	0.0	0.0	0.0	0.0	0.0	0.0	4.0	0.0	1.0	0.0	0.0	0.0	0.0	0.0	1.0	0.0	0.0	0.0	2.0	4.0	0.0	0.0	3.0	1.0
1752	231.0	615.0	120.5	0.0	16.5	124.0	60.5	0.0	0.0	0.0	1.0	0.5	0.0	0.0	0.0	0.0	0.0	0.0	0.0	0.0	1.0	1.0	0.0	0.0	0.0	0.0	0.0	0.0	0.0	7.0	0.0	3.0	0.0	4.0	2.0	0.0	0.0	0.0	0.0	0.0	2.0	0.0	0.0	26.5	42.5	0.0	5.0	5.5	1.0
1753	233.0	343.0	118.0	0.0	17.0	125.0	60.5	0.0	0.0	0.0	0.0	0.0	0.0	0.0	0.0	1.0	0.0	0.0	0.0	0.0	0.0	0.0	0.0	0.0	0.0	0.0	0.0	0.0	0.0	0.0	0.0	3.0	0.0	2.0	0.0	0.0	0.0	0.0	0.0	0.5	0.0	0.0	0.0	8.5	17.0	0.0	0.0	4.5	0.0
1754	231.0	454.0	159.0	0.0	17.5	125.0	59.5	0.0	0.0	0.0	2.5	1.0	0.0	0.0	0.0	0.0	1.0	1.0	0.5	0.0	4.5	1.5	0.0	0.0	0.0	1.0	0.0	0.0	0.0	9.5	0.0	4.5	0.0	2.5	1.0	0.0	0.0	2.0	0.0	0.0	0.5	0.0	0.0	9.5	18.0	0.0	0.5	13.5	0.0
1755	231.0	508.0	65.0	0.0	14.0	135.0	65.0	0.0	0.0	0.0	0.0	0.0	0.0	0.0	0.0	1.0	0.0	0.0	0.0	0.0	0.0	0.0	0.0	0.0	0.0	0.0	0.0	0.0	0.0	0.0	0.0	2.0	0.0	1.0	0.0	0.0	0.0	0.0	0.0	0.0	0.0	0.0	0.0	5.0	12.0	0.0	0.0	2.0	1.0
1756	235.0	527.0	121.0	0.0	17.0	120.0	61.0	0.0	0.0	0.0	0.0	1.0	0.0	0.0	0.0	2.0	0.0	0.0	0.0	0.0	0.0	0.0	0.0	0.0	0.0	0.0	0.0	0.0	0.0	0.0	0.0	3.0	0.0	4.0	1.0	0.0	0.0	0.0	0.0	1.0	1.0	0.0	0.0	5.0	10.0	0.0	0.0	11.0	0.0
1757	234.0	646.0	120.0	0.0	17.0	120.0	58.5	0.0	0.0	0.0	0.0	0.0	0.0	0.0	0.0	0.0	0.0	0.0	0.0	0.0	1.0	3.0	0.0	0.0	0.0	0.0	0.0	0.0	0.0	2.0	0.0	1.0	0.0	4.0	0.0	0.0	0.5	0.0	0.0	0.0	1.0	0.0	0.0	40.0	71.0	0.0	1.0	8.0	1.0
1758	233.0	680.0	156.0	0.0	15.0	125.0	60.0	0.0	0.0	0.0	0.0	1.0	1.0	0.0	0.0	0.0	0.0	0.0	0.0	0.0	0.0	0.0	0.0	0.0	0.0	0.0	0.0	0.0	0.0	0.0	0.0	1.0	0.0	3.0	0.0	1.0	0.0	0.0	0.0	0.0	2.0	0.0	0.0	23.0	37.0	0.0	1.0	5.0	0.0
1759	234.0	794.0	148.0	0.0	16.0	118.0	59.0	0.0	0.0	0.0	0.0	1.0	1.0	0.0	0.0	4.0	0.0	1.0	0.0	0.0	0.0	0.0	0.0	0.0	0.0	0.0	0.0	0.0	0.0	0.0	0.0	4.0	0.0	16.0	1.0	0.0	0.0	0.0	0.0	1.0	0.0	0.0	0.0	8.0	14.0	0.0	0.0	11.0	0.0
1760	230.0	803.0	151.5	0.0	14.5	122.5	60.0	0.0	0.5	0.5	0.0	0.5	1.5	0.5	0.0	17.5	0.5	0.0	0.0	0.0	0.0	0.0	0.0	0.0	0.0	0.0	0.0	0.0	0.0	0.0	0.0	2.5	0.0	5.0	1.0	0.0	0.5	0.0	0.0	0.5	0.0	0.0	0.0	0.0	1.0	0.5	1.0	17.0	1.0
1761	231.0	900.0	173.0	0.0	15.0	120.0	68.0	0.0	0.0	0.0	0.0	2.0	0.0	0.0	0.0	5.0	1.0	1.0	0.0	0.0	0.0	0.0	1.0	0.0	0.0	0.0	0.0	0.0	0.0	0.0	0.0	9.0	1.0	2.0	1.0	0.0	0.0	0.0	0.0	1.0	1.0	0.0	1.0	0.0	3.0	2.0	0.0	24.0	0.0
1762	234.0	1056.0	63.0	0.0	14.5	123.5	66.5	0.0	0.0	0.0	5.0	1.0	0.0	0.0	0.0	0.0	0.0	0.0	0.0	0.0	1.0	2.0	0.0	0.0	0.0	0.0	0.0	0.0	0.0	9.5	0.0	2.0	0.5	4.5	0.0	1.5	0.0	0.0	0.0	0.0	1.0	0.0	0.0	7.0	12.0	0.0	5.0	10.5	1.0
1763	232.0	1108.0	194.5	0.0	15.0	119.5	68.5	0.0	0.5	0.0	0.0	1.5	1.0	0.5	0.0	13.0	0.0	1.0	0.0	0.0	0.0	0.5	0.0	0.0	0.0	0.0	0.0	0.0	0.0	0.0	0.0	9.0	1.0	28.5	5.0	0.0	0.0	0.0	0.0	1.0	0.0	0.0	1.0	0.0	1.0	0.0	0.5	17.5	0.0
1764	231.0	1154.0	114.0	0.0	17.0	116.0	62.0	0.0	0.0	0.0	0.0	0.0	0.0	0.0	0.0	1.0	0.0	0.0	0.0	0.0	0.0	0.0	0.0	0.0	0.0	0.0	0.0	0.0	0.0	0.0	0.0	2.0	0.0	2.0	0.0	0.0	0.0	0.0	0.0	0.0	0.0	2.0	0.0	8.0	10.0	0.0	1.0	4.0	1.0
1765	232.0	1201.0	116.0	0.0	17.0	116.0	61.0	0.0	0.0	0.0	0.0	0.0	0.0	0.0	0.0	0.0	0.0	0.0	0.0	0.0	0.0	0.0	0.0	0.0	0.0	0.0	0.0	0.0	0.0	0.0	0.0	1.0	0.0	2.0	0.0	0.0	0.0	0.0	0.0	1.0	0.0	0.0	0.0	9.0	27.0	0.0	0.0	3.0	0.0
1766	235.0	1295.0	125.5	0.0	16.0	115.0	62.0	0.0	0.0	0.0	0.0	0.0	0.0	0.0	0.0	1.0	0.0	0.0	0.0	0.0	0.0	0.0	0.0	0.0	0.0	0.0	0.0	0.0	0.0	0.0	0.0	4.0	0.0	2.0	0.0	0.0	0.0	0.0	0.0	2.0	0.0	0.0	0.0	7.5	19.0	0.0	0.0	14.0	1.0
1767	234.0	1314.0	108.0	0.0	17.0	118.0	57.0	0.0	0.0	0.0	0.0	0.0	0.0	0.0	0.0	2.0	0.0	1.0	0.0	0.0	0.0	0.0	0.0	0.0	0.0	0.0	0.0	0.0	0.0	0.0	0.0	5.0	0.0	9.0	1.0	0.0	0.0	0.0	0.0	0.0	0.0	0.0	0.0	13.0	20.0	0.0	1.0	13.0	0.0
1768	236.0	176.0	101.0	0.0	16.0	122.0	60.0	0.0	0.0	0.0	0.0	0.0	0.0	0.0	0.0	1.0	0.0	0.0	0.0	0.0	0.0	0.0	0.0	0.0	0.0	0.0	0.0	0.0	0.0	0.0	0.0	3.0	0.0	3.0	0.0	0.0	0.0	0.0	0.0	0.0	0.0	0.0	0.0	21.0	45.0	0.0	0.0	5.0	1.0
1769	233.0	358.0	168.0	0.0	16.0	113.0	61.0	0.0	0.0	0.0	0.0	1.0	0.0	0.0	0.0	1.0	0.0	0.0	0.0	0.0	0.0	0.0	0.0	0.0	0.0	0.0	0.0	0.0	0.0	0.0	0.0	5.0	1.0	13.0	1.0	0.0	1.0	0.0	0.0	1.0	0.0	0.0	0.0	1.0	2.0	0.0	0.0	15.0	1.0
1770	233.0	468.0	114.0	0.0	16.0	114.0	60.0	0.0	0.0	0.0	1.0	1.0	1.0	0.0	0.0	0.0	0.0	0.0	0.0	0.0	1.0	0.0	0.0	0.0	0.0	1.0	0.0	0.0	0.0	0.0	0.0	1.0	0.0	4.0	0.0	0.0	0.0	0.0	0.0	0.0	0.0	0.0	0.0	13.0	22.0	0.0	0.0	7.0	0.0
1771	234.0	597.0	122.0	0.0	16.0	121.0	62.0	0.0	0.0	0.0	0.0	2.0	1.0	0.0	0.0	18.0	0.0	0.0	0.0	0.0	0.0	0.0	0.0	0.0	0.0	0.0	0.0	0.0	0.0	0.0	0.0	2.0	0.0	4.0	1.0	0.0	0.0	0.0	0.0	0.0	4.0	0.0	0.0	0.0	1.0	0.0	1.0	8.0	1.0
1772	234.0	1041.0	112.5	0.0	16.5	125.5	63.0	0.0	0.0	0.0	11.5	1.0	0.0	1.0	0.0	0.0	0.0	0.0	0.0	0.0	1.0	1.0	0.0	1.0	0.0	0.0	0.0	0.0	0.0	2.0	0.0	4.5	0.0	6.0	2.0	0.0	1.0	0.0	0.0	0.0	5.5	0.0	0.0	12.0	19.0	0.0	2.0	16.0	0.0
1773	232.0	1305.0	148.0	0.0	14.0	121.0	57.0	0.0	0.0	0.0	0.0	1.0	0.0	0.0	0.0	1.0	0.0	1.0	0.0	0.0	0.0	0.0	0.0	0.0	0.0	0.0	0.0	0.0	0.0	0.0	0.0	3.0	0.0	15.0	0.0	0.0	0.0	0.0	0.0	1.0	0.0	0.0	0.0	59.0	92.0	0.0	1.0	12.0	0.0
1774	236.0	25.0	117.0	0.0	15.0	119.0	61.0	0.0	0.0	0.0	6.5	0.0	0.0	0.5	0.0	0.0	0.0	0.0	0.0	0.0	0.0	0.0	0.0	0.0	0.0	0.0	0.0	0.0	0.0	0.0	0.0	1.0	0.0	6.5	0.0	0.0	0.0	0.0	0.0	0.0	0.0	0.0	0.0	10.0	31.0	0.0	0.0	6.0	0.0
1775	234.0	266.0	136.5	0.0	15.0	124.5	62.5	0.0	0.0	0.0	3.5	0.0	0.0	0.0	0.0	0.0	0.0	0.0	0.0	0.0	0.0	1.0	0.0	0.0	0.0	0.0	0.0	0.0	0.0	0.0	0.0	1.0	0.0	2.5	1.5	0.0	0.0	0.0	0.0	0.0	0.0	0.0	0.0	20.5	35.5	0.0	0.5	4.0	0.0
1776	236.0	433.0	99.0	0.0	16.0	124.5	61.0	0.0	0.0	0.0	0.0	1.0	0.0	0.0	0.0	0.0	0.0	0.0	0.0	0.0	0.0	0.0	0.0	0.0	0.0	0.0	0.0	0.0	0.0	0.0	0.0	2.0	0.0	2.0	0.0	0.0	0.0	0.0	0.0	0.0	0.0	0.0	0.0	5.5	13.5	0.0	0.0	5.0	1.0
1777	234.0	492.0	118.0	0.0	16.0	118.0	62.0	0.0	0.0	0.0	2.0	1.0	0.0	0.0	0.0	0.0	0.0	0.0	0.0	0.0	1.0	1.0	0.0	0.0	0.0	0.0	0.0	0.0	0.0	4.0	0.0	2.0	0.0	2.0	0.0	0.0	0.0	0.0	0.0	0.0	1.0	0.0	0.0	9.0	13.0	0.0	1.0	7.0	1.0
1778	234.0	536.0	151.0	0.0	15.0	118.0	59.0	0.0	0.0	0.0	0.0	1.0	0.0	0.0	0.0	1.0	0.0	0.0	0.0	0.0	0.0	0.0	0.0	0.0	0.0	0.0	0.0	0.0	0.0	0.0	0.0	1.0	0.0	2.0	0.0	0.0	0.0	0.0	0.0	0.0	1.0	0.0	0.0	1.0	3.0	0.0	0.0	8.0	1.0
1779	233.0	544.0	115.5	0.0	12.5	119.5	61.0	0.0	0.0	0.0	0.0	0.0	0.0	0.0	0.0	0.5	0.0	1.0	0.0	0.0	0.0	0.0	0.0	0.5	0.0	0.0	0.0	0.0	0.0	0.0	0.0	6.0	0.0	5.0	1.5	0.0	0.0	0.0	0.0	0.0	1.5	0.0	0.0	15.0	23.0	0.5	0.0	6.5	0.5
1780	234.0	974.0	125.0	0.0	15.0	122.0	60.0	0.0	0.0	0.0	0.0	1.0	0.0	0.0	0.0	1.0	0.0	1.0	0.0	0.0	0.0	0.0	0.0	0.0	0.0	0.0	0.0	0.0	0.0	0.0	0.0	3.0	0.0	7.5	0.0	0.0	0.0	0.0	0.0	1.0	0.0	0.0	1.0	42.0	83.5	0.0	0.5	9.5	1.0
1781	237.0	1014.0	136.0	0.0	16.0	124.0	60.0	0.0	0.0	0.0	5.0	1.0	0.0	0.0	0.0	0.0	0.0	0.0	0.0	0.0	0.0	1.0	0.0	0.0	0.0	2.0	0.0	0.0	0.0	0.0	0.0	2.0	0.0	6.0	1.0	0.0	0.0	0.0	0.0	0.0	5.0	0.0	0.0	14.0	26.0	0.0	1.0	8.0	0.0
1782	236.0	1031.0	120.5	0.0	18.0	122.0	60.0	0.0	0.0	0.0	6.0	1.0	0.0	0.0	0.0	0.0	0.0	0.0	0.0	0.0	0.0	0.5	0.0	1.0	0.0	1.0	0.0	0.0	0.0	0.0	0.0	3.0	0.0	4.0	1.0	0.0	2.0	0.0	0.0	0.0	6.0	0.0	0.0	21.0	32.5	0.0	1.0	17.0	1.0
1783	232.0	1114.0	117.0	0.0	20.0	120.0	56.0	0.0	1.0	0.0	0.0	1.0	2.0	0.0	0.0	8.0	0.0	0.0	0.0	0.0	0.0	0.0	0.0	0.0	0.0	0.0	0.0	0.0	0.0	0.0	0.0	3.0	0.0	13.0	3.0	0.0	0.0	0.0	0.0	0.0	0.0	0.0	0.0	0.0	1.0	0.0	1.0	14.0	0.0
1784	236.0	1120.0	138.5	0.0	16.0	118.5	59.5	0.0	0.0	0.0	0.0	1.0	1.0	0.0	0.0	12.0	0.0	0.0	0.0	0.0	0.0	0.0	0.0	0.0	0.0	0.0	0.0	0.0	0.0	0.0	0.0	5.0	0.0	9.5	1.0	0.0	0.0	0.0	0.0	0.0	0.0	1.0	0.0	14.0	24.0	0.0	1.0	17.0	1.0
1785	236.0	1141.0	147.5	0.0	16.0	121.0	62.5	0.0	0.0	0.0	0.0	0.0	0.0	0.0	0.0	0.0	0.0	0.0	0.0	0.0	0.0	0.0	0.0	0.0	0.0	0.0	0.0	0.0	0.0	0.0	0.0	3.0	0.0	5.0	0.0	0.0	0.0	0.0	0.0	1.0	0.0	1.0	0.0	24.0	43.0	0.0	0.0	5.0	1.0
1786	235.0	606.0	138.0	0.0	15.5	123.0	58.0	0.0	0.0	0.0	0.0	1.0	0.0	0.0	0.0	8.5	0.0	0.0	0.0	0.0	0.0	0.0	0.0	0.0	0.0	0.0	0.0	0.0	0.0	0.0	0.0	6.0	0.5	5.0	2.0	0.0	0.0	0.0	0.0	1.0	6.5	0.0	0.0	1.0	2.0	0.0	1.0	16.5	1.0
1787	236.0	700.0	151.0	0.0	15.0	121.0	61.0	0.0	0.0	0.0	2.0	0.0	0.0	0.0	0.0	0.0	0.0	0.0	0.0	0.0	0.0	1.0	0.0	0.0	0.0	0.0	0.0	0.0	0.0	2.0	0.0	1.0	0.0	5.0	0.0	0.0	0.0	1.0	0.0	0.0	0.0	0.0	0.0	35.0	72.0	0.0	0.0	5.0	0.0
1788	235.0	711.0	136.0	0.0	16.0	120.5	62.5	0.0	0.0	0.0	0.5	0.0	0.0	1.0	0.0	0.0	0.0	0.0	0.0	0.0	0.0	6.5	0.0	0.0	0.0	0.0	0.0	0.0	1.0	0.0	0.0	2.0	2.0	23.5	1.0	1.0	0.5	0.0	0.0	0.0	2.0	0.0	0.0	44.0	82.0	0.0	1.0	7.5	1.0
1789	234.0	838.0	148.5	0.0	15.5	126.0	63.0	0.0	0.0	0.0	0.0	1.0	0.0	0.0	0.0	11.5	0.0	0.0	0.0	0.0	0.0	0.0	0.0	0.0	0.0	0.0	0.0	0.0	0.0	0.0	0.0	3.5	1.0	2.0	0.0	0.0	0.0	0.0	0.0	0.5	0.5	0.0	1.5	0.5	0.0	0.0	0.0	13.0	0.5
1790	235.0	877.0	122.0	0.0	18.0	121.5	59.5	0.0	0.0	0.0	0.0	1.0	0.0	0.0	0.0	6.5	0.0	0.5	0.0	0.0	0.0	0.0	0.0	0.0	0.0	0.0	0.5	0.0	0.0	0.0	0.0	4.0	0.0	4.0	1.0	0.0	0.0	0.0	0.0	0.0	0.0	0.0	0.0	10.5	40.0	0.0	0.5	16.0	0.0
1791	234.0	1127.0	128.0	0.0	18.0	140.0	63.0	0.0	0.0	0.0	0.0	2.0	1.0	0.0	0.0	2.0	1.0	2.0	0.0	0.0	0.0	1.0	0.0	0.0	0.0	0.0	1.0	0.0	0.0	0.0	0.0	14.0	1.0	11.0	3.0	0.0	0.0	0.0	0.0	0.0	0.0	9.0	1.0	11.0	23.0	0.0	1.0	24.0	1.0
1792	236.0	1275.0	136.0	0.0	16.0	120.0	60.0	0.0	0.0	0.0	0.0	0.0	0.0	0.0	0.0	0.0	0.0	0.0	0.0	0.0	0.0	0.0	0.0	0.0	0.0	0.0	0.0	0.0	0.0	0.0	0.0	1.0	0.0	4.0	0.0	0.0	0.0	0.0	0.0	0.0	0.0	0.0	0.0	22.0	36.0	0.0	0.0	6.0	1.0
1793	236.0	447.0	120.0	0.0	17.0	116.0	66.0	0.0	0.0	0.0	0.0	1.0	0.0	0.0	0.0	0.0	0.0	0.0	0.0	0.0	1.0	4.0	0.0	0.0	0.0	0.0	0.0	0.0	0.0	0.0	0.0	2.0	0.0	3.0	0.0	0.0	1.0	0.0	0.0	0.0	2.0	0.0	0.0	24.0	39.0	0.0	0.0	5.0	1.0
1794	235.0	474.0	110.0	0.0	13.0	117.0	62.0	0.0	0.0	0.0	1.0	1.0	0.0	0.0	0.0	0.0	0.0	0.0	0.0	0.0	1.0	5.0	0.0	1.0	0.0	0.0	0.0	0.0	0.0	6.0	0.0	1.0	0.0	1.0	0.0	0.0	1.0	0.0	0.0	0.0	2.0	0.0	0.0	13.0	25.0	0.0	1.0	5.0	0.0
1795	237.0	548.0	119.0	0.0	17.0	123.0	62.0	0.0	0.0	0.0	0.0	0.0	1.0	0.0	0.0	0.0	0.0	0.0	0.0	0.0	0.0	0.0	0.0	0.0	0.0	0.0	0.0	0.0	0.0	0.0	0.0	3.0	0.0	6.0	1.0	0.0	0.0	0.0	0.0	0.0	1.0	0.0	0.0	3.0	5.0	0.0	0.0	10.0	0.0
1796	235.0	802.0	139.5	0.0	16.0	119.0	57.5	0.0	0.0	0.0	0.0	0.0	0.0	0.0	0.0	6.0	0.0	0.0	0.0	0.0	0.0	0.0	0.0	0.0	0.0	1.5	0.0	0.0	0.0	0.0	0.0	0.5	0.0	10.0	1.0	0.0	0.0	0.0	0.0	0.0	0.0	0.0	0.0	0.0	0.5	0.0	0.0	2.5	0.0
1797	234.0	819.0	54.0	0.0	15.0	120.5	62.0	0.0	0.0	0.0	0.0	1.5	0.5	0.0	0.0	16.5	0.0	0.0	0.0	0.0	0.0	0.0	0.0	0.0	0.0	0.0	0.0	0.0	0.0	0.0	0.0	1.0	0.0	4.5	1.5	0.0	0.0	0.0	0.0	0.0	0.0	0.0	0.0	0.0	0.5	0.0	0.0	6.0	0.0
1798	237.0	825.0	137.5	0.0	16.5	121.0	60.5	0.0	0.0	0.0	0.0	0.5	1.0	0.0	0.0	4.0	0.0	0.0	0.0	0.0	0.0	0.0	0.0	0.0	0.0	0.0	0.5	0.0	0.0	0.0	0.0	3.0	0.0	10.5	1.0	0.0	0.0	0.0	0.0	0.0	0.0	0.0	0.0	36.5	60.0	0.0	1.0	10.0	1.0
1799	237.0	850.0	137.0	0.0	17.0	117.0	62.0	0.0	0.0	0.0	0.0	1.0	0.0	0.0	0.0	3.0	0.0	0.0	0.0	0.0	0.0	0.0	0.0	0.0	0.0	0.0	0.0	0.0	0.0	0.0	0.0	3.0	0.0	4.0	1.0	0.0	0.0	0.0	0.0	1.0	0.0	0.0	0.0	25.0	49.0	0.0	0.0	11.0	1.0
1800	237.0	964.0	141.0	0.0	18.0	120.0	62.0	0.0	0.0	0.0	1.0	1.0	0.0	1.0	0.0	0.0	0.0	0.0	0.0	0.0	1.0	1.0	0.0	0.0	0.0	0.0	0.0	0.0	0.0	0.0	0.0	0.0	0.0	1.0	0.0	1.0	0.0	0.0	0.0	0.0	0.0	0.0	0.0	5.0	12.0	0.0	0.0	4.0	1.0
1801	236.0	990.0	97.0	0.0	16.0	121.5	62.0	0.0	0.0	0.0	0.0	1.0	0.0	0.0	0.0	2.0	0.0	1.0	0.0	0.0	0.0	0.5	0.0	0.0	0.0	0.0	0.0	0.0	0.0	0.0	0.0	4.0	1.0	24.0	2.0	0.0	0.0	0.0	0.0	1.0	0.0	0.0	0.0	26.0	47.0	0.0	1.0	11.0	1.0
1802	235.0	1100.0	54.0	0.0	17.5	121.5	61.0	0.0	0.0	0.0	0.0	0.0	0.0	0.0	0.0	5.0	1.0	0.0	0.0	0.0	0.0	1.0	0.0	0.0	0.0	0.5	0.0	0.0	0.0	0.0	0.0	4.0	0.5	37.5	2.5	0.0	0.0	0.0	0.0	1.5	0.0	0.0	1.0	3.5	8.0	0.0	1.0	22.0	0.5
1803	238.0	1263.0	93.0	0.0	16.0	123.0	61.0	0.0	0.0	0.0	0.0	0.0	0.0	0.0	0.0	3.0	0.0	0.0	0.0	0.0	0.0	0.0	0.0	0.0	0.0	0.0	0.0	0.0	0.0	0.0	0.0	4.0	0.0	5.0	1.0	0.0	0.0	0.0	0.0	0.0	0.0	0.0	0.0	7.0	16.0	0.0	0.0	7.0	0.0
1804	242.0	258.0	134.0	0.0	14.0	117.0	61.0	0.0	0.0	0.0	0.0	1.0	0.0	0.0	0.0	0.0	0.0	0.0	0.0	0.0	0.0	0.0	0.0	0.0	0.0	0.0	0.0	0.0	0.0	0.0	0.0	4.0	0.0	8.0	1.0	0.0	0.0	0.0	0.0	1.0	0.0	2.0	0.0	6.0	17.0	0.0	1.0	12.0	1.0
1805	240.0	283.0	137.5	0.0	15.0	123.0	59.0	0.0	0.0	0.0	0.0	1.0	0.0	0.0	0.0	0.0	0.0	0.0	0.0	0.0	0.0	0.0	0.0	0.0	0.0	0.0	0.0	0.0	0.0	0.0	0.0	3.0	0.0	2.0	0.0	0.0	0.0	0.0	0.0	2.0	0.0	0.0	0.0	21.0	39.5	0.0	0.0	9.0	1.0
1806	237.0	298.0	124.0	0.0	17.0	121.0	62.0	0.0	0.0	0.0	0.0	0.0	0.0	0.0	0.0	0.0	0.0	0.0	0.0	0.0	0.0	0.0	0.0	0.0	0.0	0.0	0.0	0.0	0.0	0.0	0.0	2.0	0.0	2.0	0.0	0.0	0.0	0.0	0.0	1.0	0.0	0.0	0.0	1.0	1.0	0.0	0.0	4.0	1.0
1807	238.0	454.0	81.0	0.0	17.0	122.0	60.0	0.0	0.0	0.0	1.0	1.0	0.0	0.0	0.0	0.0	0.0	0.0	0.0	0.0	2.0	1.0	0.0	0.0	0.0	0.0	0.0	0.0	0.0	1.0	0.0	2.0	0.0	2.0	0.0	0.0	0.0	0.0	0.0	0.0	6.0	0.0	0.0	6.0	8.0	0.0	1.0	8.0	1.0
1808	237.0	483.0	143.0	0.0	17.0	117.0	63.5	0.0	0.0	0.0	1.0	0.0	1.0	0.0	0.0	0.0	0.0	1.0	0.0	0.0	0.0	2.5	0.0	0.0	0.0	0.0	0.0	0.0	0.0	4.0	0.0	2.0	0.0	3.0	0.0	0.0	0.0	0.0	0.0	0.0	1.0	0.0	0.0	9.0	20.0	0.0	1.0	5.5	1.0
1809	236.0	505.0	134.0	0.0	19.0	115.0	61.0	0.0	0.0	0.0	0.0	1.0	0.0	0.0	0.0	2.0	1.0	0.0	0.0	0.0	0.0	0.0	0.0	0.0	0.0	0.0	0.0	0.0	0.0	0.0	0.0	6.0	0.0	5.0	1.0	0.0	0.0	0.0	0.0	1.0	1.0	0.0	0.0	2.0	6.0	0.0	0.0	10.0	1.0
1810	238.0	660.0	114.5	0.0	14.0	121.5	57.0	0.0	0.0	0.0	2.0	1.0	0.0	0.0	0.0	0.0	0.0	0.0	0.0	0.0	1.0	3.5	0.0	1.0	0.0	0.5	0.0	0.0	0.0	6.0	0.0	3.5	0.0	2.0	1.0	1.0	0.0	0.0	0.0	0.0	1.0	0.0	0.0	2.0	3.0	0.0	3.0	6.0	1.0
1811	236.0	667.0	149.0	0.0	16.0	120.0	61.0	0.0	1.0	0.0	0.0	2.0	0.0	0.0	0.0	0.0	0.0	1.0	0.0	0.0	0.0	6.0	0.0	0.0	0.0	0.0	0.0	0.0	0.0	13.0	0.0	4.0	0.0	2.0	1.0	0.0	1.0	1.0	0.0	0.0	2.0	0.0	0.0	4.0	5.0	0.0	1.0	11.0	0.0
1812	238.0	673.0	136.0	0.0	14.0	127.0	61.0	0.0	0.0	0.0	1.0	1.0	0.0	0.0	0.0	0.0	0.0	1.0	0.0	0.0	0.0	2.0	0.0	0.0	0.0	0.0	0.0	0.0	0.0	3.0	0.0	1.0	0.0	2.0	0.0	0.0	0.0	0.0	0.0	0.0	1.0	0.0	0.0	38.0	71.0	0.0	0.0	3.0	1.0
1813	238.0	686.0	148.5	0.0	15.0	119.5	59.5	0.0	0.0	0.0	2.0	1.0	1.0	0.0	0.0	0.0	0.0	0.0	0.0	0.0	0.0	0.0	0.0	0.0	0.0	0.0	0.0	0.0	0.0	0.0	0.0	1.0	0.0	4.5	0.0	0.0	0.0	0.0	0.0	0.0	1.0	0.0	0.0	23.5	45.5	0.0	1.0	6.0	1.0
1814	237.0	832.0	86.0	0.0	15.0	118.0	61.0	0.0	0.0	0.0	0.0	1.0	0.0	0.0	0.0	3.0	0.0	0.0	0.0	0.0	0.0	0.0	0.0	0.0	0.0	0.0	0.0	0.0	0.0	0.0	0.0	3.0	1.0	59.0	3.0	0.0	0.0	0.0	0.0	1.0	1.0	0.0	0.0	25.0	42.0	0.0	1.0	9.0	1.0
1815	237.0	884.0	141.0	0.0	17.0	121.0	63.0	0.0	0.0	0.0	0.0	2.0	0.0	0.0	0.0	13.0	0.0	1.0	0.0	0.0	0.0	0.0	0.0	0.0	0.0	1.0	0.0	0.0	0.0	0.0	0.0	3.0	0.0	3.0	1.0	0.0	0.0	0.0	0.0	0.0	0.0	0.0	1.0	0.0	1.0	0.0	1.0	9.0	0.0
1816	236.0	980.0	56.5	0.0	14.5	120.5	63.5	0.0	0.0	0.0	0.0	2.0	0.0	0.0	0.0	1.5	0.0	0.5	0.0	0.0	0.0	0.0	0.0	0.0	0.0	0.0	0.0	0.0	0.0	1.0	0.0	4.0	0.0	5.0	1.0	0.0	0.0	0.0	0.0	1.0	0.5	0.0	0.0	35.5	69.5	0.5	0.5	11.5	1.0
1817	238.0	1004.0	89.0	0.0	16.0	124.5	63.0	0.0	0.0	0.0	0.0	1.0	0.0	0.0	0.0	0.0	0.0	0.0	0.0	0.0	1.0	0.5	0.0	0.0	0.0	0.0	0.0	0.0	0.0	0.0	0.0	2.0	0.0	6.0	1.0	1.0	0.0	0.0	0.0	0.0	1.0	0.0	0.0	6.5	10.0	0.0	1.0	12.5	1.0
1818	239.0	1214.0	114.0	0.0	15.0	122.0	59.0	0.0	0.0	0.0	0.0	0.0	1.0	0.0	0.0	2.0	0.0	1.0	0.0	0.0	0.0	0.0	0.0	0.0	0.0	0.0	0.0	0.0	0.0	0.0	0.0	6.0	0.0	7.0	1.0	0.0	0.0	0.0	0.0	0.0	0.0	1.0	0.0	3.0	3.0	0.0	0.0	14.0	1.0
1819	238.0	554.0	112.0	0.0	15.5	126.0	64.0	0.0	0.0	0.0	0.0	0.0	0.5	0.0	0.0	0.0	0.0	0.5	0.0	0.0	0.0	0.0	0.0	0.0	0.0	0.0	0.0	0.0	0.0	0.0	0.0	3.0	0.0	5.5	1.0	0.0	0.0	0.0	0.0	0.0	0.0	1.0	0.0	15.5	24.5	0.0	0.0	7.5	0.5
1820	238.0	621.0	126.0	0.0	16.0	118.0	62.0	0.0	0.0	0.0	1.0	1.0	0.0	0.0	0.0	0.0	0.0	0.0	0.0	0.0	0.0	1.0	0.0	0.0	0.0	0.0	0.0	0.0	0.0	0.0	0.0	1.0	0.0	2.0	0.0	0.0	0.0	0.0	0.0	0.0	2.0	0.0	0.0	22.0	59.0	0.0	1.0	3.0	0.0
1821	238.0	693.0	121.0	0.0	15.0	121.0	61.0	0.0	0.0	0.0	8.0	1.0	0.0	1.0	0.0	0.0	0.0	0.0	0.0	0.0	0.0	2.0	0.0	0.0	0.0	0.0	0.0	0.0	0.0	4.0	0.0	1.0	0.0	3.0	0.0	0.0	0.0	0.0	0.0	0.0	4.0	0.0	0.0	10.0	7.0	0.0	1.0	4.0	0.0
1822	240.0	1047.0	140.0	0.0	16.0	122.0	61.0	0.0	0.0	0.0	7.0	1.0	1.0	0.0	0.0	0.0	0.0	0.0	0.0	0.0	1.0	2.0	0.0	0.0	0.0	1.0	0.0	0.0	0.0	6.0	0.0	5.0	0.0	9.0	1.0	1.0	0.0	0.0	0.0	0.0	0.0	0.0	0.0	4.0	7.0	0.0	6.0	15.0	0.0
1823	236.0	1108.0	79.5	0.0	13.5	124.5	67.5	0.0	0.0	0.0	0.0	2.0	0.5	0.0	0.0	22.5	0.5	0.0	0.0	0.0	0.0	0.0	0.0	0.0	0.0	0.0	0.0	0.0	0.0	0.0	0.0	7.5	0.5	41.0	3.0	0.0	0.0	0.0	0.0	1.0	0.0	1.0	0.5	0.5	0.0	0.0	1.0	17.5	1.0
1824	239.0	1206.0	119.0	0.0	16.0	120.0	59.0	0.0	0.0	0.0	0.0	0.0	0.0	0.0	0.0	1.0	0.0	0.0	0.0	0.0	0.0	0.0	0.0	0.0	0.0	0.0	0.0	0.0	0.0	0.0	0.0	2.0	0.0	2.0	0.0	0.0	0.0	0.0	0.0	0.0	0.0	0.0	0.0	2.0	4.0	0.0	0.0	6.0	0.0
1825	236.0	1303.0	160.0	0.0	17.0	116.0	50.0	0.0	0.0	0.0	0.0	0.0	0.0	0.0	0.0	0.0	0.0	0.0	0.0	0.0	0.0	0.0	0.0	0.0	0.0	0.0	0.0	0.0	0.0	0.0	0.0	4.0	2.0	4.0	0.0	1.0	0.0	0.0	0.0	2.0	0.0	0.0	0.0	33.0	64.0	2.0	0.0	17.0	1.0
1826	239.0	270.0	146.5	0.0	13.5	117.5	61.0	0.0	0.0	0.0	1.0	0.0	0.0	0.5	0.0	0.0	0.0	0.0	0.0	0.0	0.5	0.0	0.0	0.0	0.0	0.0	0.0	0.0	0.0	0.0	0.0	1.0	0.0	1.0	0.5	1.0	0.0	0.0	0.0	0.0	0.0	0.0	0.0	9.0	35.0	0.0	0.0	2.0	1.0
1827	240.0	313.0	158.0	0.0	15.0	127.0	62.0	0.0	0.0	0.0	0.0	0.0	0.0	0.0	0.0	0.0	0.0	0.0	0.0	0.0	0.0	0.0	0.0	0.0	0.0	0.0	0.0	0.0	0.0	0.0	0.0	2.0	0.0	2.0	0.0	1.0	0.0	0.0	0.0	0.0	0.0	1.0	0.0	7.0	13.0	0.0	0.0	5.0	1.0
1828	237.0	349.0	145.0	0.0	17.0	114.0	61.0	0.0	0.0	0.0	0.0	1.0	0.0	0.0	0.0	4.0	0.0	0.0	0.0	0.0	0.0	0.0	0.0	0.0	0.0	0.0	0.0	0.0	0.0	0.0	0.0	3.0	0.0	2.0	0.0	0.0	0.0	0.0	0.0	2.0	0.0	0.0	0.0	0.0	0.0	0.0	0.0	8.0	0.0
1829	243.0	512.0	132.0	0.0	15.0	120.0	59.0	0.0	0.0	0.0	0.0	0.0	0.0	0.0	0.0	0.0	0.0	0.0	0.0	0.0	0.0	0.0	0.0	0.0	0.0	0.0	0.0	0.0	0.0	0.0	0.0	1.0	0.0	5.0	0.0	0.0	0.0	0.0	0.0	0.0	0.0	0.0	0.0	15.0	34.0	0.0	1.0	6.0	0.0
1830	239.0	717.0	112.0	0.0	13.0	121.0	58.0	0.0	0.0	0.0	0.0	1.0	0.0	2.0	0.0	0.0	0.0	0.0	0.0	0.0	2.0	9.0	0.0	0.0	0.0	0.0	0.0	0.0	0.0	0.0	0.0	1.0	0.0	5.0	0.0	0.0	0.0	0.0	0.0	0.0	2.0	0.0	0.0	19.0	33.0	0.0	1.0	8.0	1.0
1831	240.0	183.0	124.0	0.0	14.5	124.5	59.5	0.0	0.0	0.0	1.0	0.0	0.0	0.0	0.0	0.0	0.0	0.0	0.0	0.0	0.0	0.0	0.0	0.0	0.0	0.0	0.0	0.0	1.0	0.0	0.0	4.0	1.0	4.5	1.0	0.0	0.0	0.0	0.0	0.0	0.0	0.0	1.0	2.5	2.5	0.0	0.5	12.0	0.0
1832	239.0	367.0	105.5	0.0	14.0	117.0	60.5	0.0	0.0	0.0	0.0	1.0	0.0	0.0	0.0	0.0	0.0	0.0	0.0	0.0	0.0	0.0	0.0	0.0	0.0	0.0	0.0	0.0	0.0	0.0	0.0	2.0	0.0	4.0	0.0	1.0	0.0	0.0	0.0	0.0	1.0	0.0	0.0	0.0	1.0	0.0	0.5	5.5	1.0
1833	239.0	441.0	137.5	0.0	17.5	113.0	63.0	0.0	0.0	0.0	0.5	0.0	0.0	0.0	0.0	0.0	0.0	0.0	0.0	0.0	0.0	2.0	0.0	0.0	0.0	0.0	0.0	0.0	0.0	5.0	0.0	5.0	0.0	4.5	0.0	0.0	0.0	0.0	0.0	0.0	3.0	1.0	0.0	12.5	28.5	0.0	0.5	6.5	1.0
1834	241.0	501.0	160.0	0.0	16.0	118.0	63.0	0.0	0.0	0.0	2.0	0.0	0.0	0.0	0.0	0.0	0.0	0.0	0.0	0.0	0.0	0.0	0.0	0.0	0.0	0.0	0.0	0.0	0.0	0.0	0.0	1.0	0.0	2.0	0.0	0.0	0.0	0.0	0.0	0.0	1.0	0.0	0.0	19.0	35.0	0.0	0.0	7.0	1.0
1835	241.0	591.0	148.5	0.0	16.0	121.0	60.0	0.0	0.0	0.0	0.0	1.0	0.0	0.0	0.0	5.0	0.0	0.0	0.0	0.0	0.0	0.0	0.0	0.0	0.0	0.0	0.0	0.0	0.0	0.0	0.0	5.0	0.0	5.0	1.0	0.0	0.0	0.0	0.0	0.5	1.0	0.0	0.0	6.5	15.5	0.0	0.0	12.0	1.0
1836	241.0	632.0	146.0	0.0	15.0	118.0	58.0	0.0	0.0	0.0	2.0	1.0	0.0	0.0	0.0	0.0	0.0	0.0	0.0	0.0	1.0	1.0	0.0	0.0	0.0	0.0	0.0	0.0	0.0	0.0	0.0	1.0	0.0	3.0	0.0	0.0	0.0	0.0	0.0	0.0	2.0	0.0	0.0	16.0	26.0	0.0	1.0	6.0	0.0
1837	241.0	653.0	190.0	0.0	15.0	114.0	60.0	0.0	0.0	0.0	1.0	1.0	0.0	0.0	0.0	0.0	0.0	0.0	0.0	0.0	0.0	3.0	0.0	0.0	0.0	0.0	0.0	0.0	0.0	1.0	0.0	1.0	0.0	2.0	0.0	0.0	0.0	0.0	0.0	0.0	4.0	0.0	0.0	22.0	38.0	0.0	1.0	7.0	0.0
1838	239.0	707.0	110.0	0.0	14.5	130.0	58.5	0.0	0.0	0.0	1.5	0.0	0.0	0.0	0.0	0.0	0.0	0.0	0.5	0.0	0.5	1.0	0.0	0.0	0.0	0.0	0.0	0.0	0.5	3.5	0.0	1.0	0.0	7.5	0.0	0.5	0.0	1.0	0.0	0.0	2.0	0.0	0.0	53.5	99.0	0.0	2.5	5.5	1.0
1839	240.0	817.0	155.0	0.0	15.0	116.0	59.0	0.0	0.0	0.0	0.0	1.0	1.0	0.0	0.0	14.0	0.0	0.0	0.0	0.0	0.0	0.0	0.0	0.0	0.0	1.0	0.0	0.0	0.0	0.0	0.0	2.0	0.0	6.0	1.0	0.0	0.0	0.0	0.0	0.0	0.0	0.0	0.0	0.0	1.0	0.0	0.0	4.0	1.0
1840	238.0	901.0	83.5	0.0	19.0	115.0	62.5	0.0	0.0	0.0	0.0	2.5	0.0	0.0	0.0	16.0	0.5	0.0	0.0	0.0	0.0	0.5	0.5	0.0	0.0	0.0	1.0	0.0	0.0	0.0	0.0	2.5	0.0	2.5	1.5	0.0	0.0	0.0	0.0	2.5	0.0	0.0	0.0	1.0	1.0	0.0	0.0	15.5	0.0
1841	240.0	972.0	114.0	0.0	14.0	127.0	60.0	0.0	0.0	0.0	0.0	2.0	0.0	0.0	0.0	2.0	0.0	1.0	0.0	0.0	0.0	0.0	0.0	0.0	0.0	0.0	0.0	0.0	0.0	0.0	0.0	4.0	0.0	5.0	1.0	0.0	0.0	0.0	0.0	1.0	1.0	0.0	0.0	28.0	52.0	0.0	0.0	10.0	1.0
1842	240.0	997.0	167.0	0.0	16.0	116.5	61.5	0.0	0.0	0.0	0.0	1.0	1.0	0.0	0.0	1.0	0.0	0.5	0.0	0.0	0.0	0.0	0.0	0.0	0.0	0.0	1.0	0.0	0.0	0.0	0.0	3.0	0.0	16.5	1.0	0.0	0.0	0.0	0.0	2.0	1.0	0.0	0.0	37.0	69.5	0.0	0.0	14.5	1.0
1843	241.0	1286.0	153.5	0.0	16.0	120.5	61.5	0.0	0.0	0.0	0.0	0.0	0.0	0.0	0.0	0.0	0.0	0.5	0.0	0.0	0.0	0.0	0.0	0.0	0.0	0.0	0.0	0.0	0.0	0.0	0.0	3.0	0.0	4.0	0.0	0.0	0.0	0.0	0.0	1.0	0.0	0.0	0.0	8.0	15.0	0.0	0.0	16.5	0.0
1844	240.0	1305.0	131.0	0.0	15.0	119.0	60.0	0.0	0.0	0.0	0.0	1.0	0.0	0.0	0.0	2.0	0.0	0.0	0.0	0.0	0.0	0.0	0.0	0.0	0.0	0.0	0.0	0.0	0.0	0.0	0.0	3.0	0.0	6.0	0.0	0.0	0.0	0.0	0.0	0.0	1.0	0.0	0.0	20.0	45.0	0.0	0.0	11.0	1.0
1845	241.0	92.0	123.5	0.0	15.0	120.5	59.5	0.0	0.0	0.0	2.5	0.0	0.0	0.0	0.0	0.0	0.0	0.0	0.0	0.0	1.5	2.0	0.0	0.0	0.0	0.0	0.0	0.0	0.0	0.0	0.0	1.0	0.0	2.0	0.5	0.0	0.0	0.0	0.0	0.0	1.0	0.0	0.0	15.0	39.0	0.0	1.0	5.0	1.0
1846	242.0	100.0	143.0	0.0	18.0	125.5	54.0	0.0	0.0	0.0	3.0	1.0	0.0	1.0	0.0	0.0	0.0	0.0	0.0	0.0	0.0	1.0	0.0	0.0	0.0	0.0	0.0	0.0	0.0	0.0	0.0	1.0	0.0	2.0	0.0	3.5	0.0	0.0	0.0	0.0	0.0	0.0	0.0	13.0	16.5	0.0	1.0	3.0	0.0
1847	242.0	377.0	141.5	0.0	16.0	120.5	61.0	0.0	0.0	0.0	0.0	0.0	0.0	0.0	0.0	1.0	0.0	0.0	0.0	0.0	0.0	0.0	0.0	0.0	0.0	0.0	0.0	0.0	0.0	0.0	0.0	2.0	0.0	9.5	0.0	0.0	0.0	0.0	0.0	0.0	0.0	0.0	0.0	7.5	10.5	0.0	0.0	6.0	0.0
1848	243.0	610.0	133.0	0.0	16.5	122.0	58.5	0.0	0.0	0.0	0.0	1.0	0.0	0.0	0.0	1.0	0.0	0.0	0.0	0.0	0.0	0.0	0.0	0.0	0.0	0.0	1.0	0.0	0.0	0.0	0.0	1.0	0.0	2.0	1.0	0.0	0.0	0.0	0.0	0.0	1.0	0.0	0.0	11.0	25.0	0.0	0.0	10.0	1.0
1849	241.0	837.0	141.5	0.0	16.0	122.0	62.0	0.0	0.0	0.0	0.0	1.5	0.5	0.0	0.0	2.0	1.0	0.5	0.0	0.0	0.0	0.0	0.0	0.0	0.0	0.0	1.0	0.0	0.0	0.0	0.0	7.0	0.5	5.5	1.5	0.0	0.0	0.0	0.0	1.5	0.0	0.0	0.5	11.0	18.0	0.0	1.0	10.0	1.0
1850	243.0	924.0	108.0	0.0	14.0	120.5	61.5	0.0	0.0	0.0	0.0	1.0	0.0	0.0	0.0	1.0	0.0	0.0	0.0	0.0	0.5	0.0	0.0	0.0	0.0	0.0	0.0	0.0	0.0	0.0	0.0	3.0	0.0	4.0	1.0	1.0	0.0	0.0	0.0	0.0	0.0	0.0	0.0	3.0	5.5	0.0	1.0	9.0	1.0
1851	240.0	1024.0	73.0	0.0	14.0	121.0	64.0	0.0	0.0	1.0	22.0	4.0	1.0	1.0	0.0	0.0	0.0	0.0	0.0	0.0	0.0	0.0	0.0	0.0	0.0	3.0	0.0	0.0	0.0	0.0	0.0	4.0	0.0	4.0	2.0	0.0	0.0	0.0	0.0	0.0	56.0	1.0	1.0	0.0	3.0	0.0	0.0	19.0	1.0
1852	242.0	1280.0	91.0	0.0	15.0	116.0	63.0	0.0	0.0	0.0	0.0	1.0	0.0	0.0	0.0	0.0	0.0	0.0	0.0	0.0	0.0	0.0	0.0	0.0	0.0	0.0	0.0	0.0	0.0	0.0	0.0	2.0	0.0	7.0	0.0	0.0	0.0	0.0	0.0	0.0	0.0	0.0	0.0	44.0	69.0	0.0	0.0	5.0	0.0
1853	246.0	266.0	167.0	0.0	16.0	122.0	59.0	0.0	0.0	0.0	0.0	0.0	0.0	0.0	0.0	0.0	0.0	0.0	0.0	0.0	0.0	0.0	0.0	0.0	0.0	0.0	0.0	0.0	0.0	0.0	0.0	3.0	0.0	7.0	1.0	0.0	0.0	0.0	0.0	0.0	0.0	2.0	0.0	14.0	30.0	0.0	0.0	14.0	0.0
1854	242.0	465.0	132.0	0.0	15.0	118.0	57.0	0.0	0.0	0.0	1.0	1.0	0.0	0.0	0.0	0.0	0.0	0.0	0.0	0.0	1.0	0.0	0.0	0.0	0.0	0.0	0.0	0.0	0.0	3.0	0.0	2.0	0.0	3.0	1.0	0.0	0.0	0.0	0.0	0.0	1.0	0.0	0.0	21.0	43.0	0.0	0.0	5.0	0.0
1855	241.0	473.0	151.0	0.0	17.0	117.0	62.0	0.0	0.0	0.0	2.0	1.0	0.0	0.0	0.0	0.0	0.0	0.0	0.0	0.0	2.0	2.0	0.0	1.0	0.0	3.0	0.0	0.0	0.0	7.0	0.0	3.0	0.0	3.0	2.0	0.0	0.0	1.0	0.0	0.0	7.0	0.0	0.0	12.0	27.0	0.0	1.0	9.0	1.0
1856	242.0	599.0	125.0	0.0	16.0	121.0	60.0	0.0	1.0	0.0	0.0	2.0	1.0	0.0	0.0	13.0	0.0	0.0	0.0	0.0	0.0	0.0	0.0	0.0	0.0	0.0	0.0	0.0	0.0	0.0	0.0	4.0	0.0	4.0	0.0	0.0	0.0	0.0	0.0	0.0	3.0	0.0	0.0	0.0	1.0	0.0	0.0	11.0	1.0
1857	241.0	806.0	142.5	0.0	16.0	124.0	62.0	0.0	0.0	0.0	0.0	0.0	1.0	0.0	0.0	8.5	0.0	0.0	0.0	0.0	0.5	0.0	0.0	0.0	0.0	0.5	0.0	0.0	0.0	0.0	0.0	1.5	0.0	8.0	1.0	0.0	0.0	0.0	0.0	0.0	0.0	0.0	0.0	0.0	1.0	0.0	0.0	3.0	0.0
1858	242.0	859.0	173.0	0.0	17.0	123.0	62.0	0.0	1.0	0.0	0.0	1.0	1.0	0.0	0.0	14.0	0.0	0.0	0.0	0.0	0.0	0.0	0.0	0.0	0.0	0.0	0.0	0.0	0.0	0.0	0.0	5.0	0.0	3.0	1.0	0.0	0.0	0.0	0.0	0.0	0.0	0.0	0.0	1.0	1.0	0.0	0.0	12.0	0.0
1859	245.0	866.0	120.5	0.0	15.0	120.0	61.0	0.0	0.0	0.0	0.0	1.0	0.0	0.0	0.0	2.0	0.0	0.0	0.0	0.0	0.0	0.0	0.0	0.0	0.0	0.0	0.0	0.0	0.0	0.0	0.0	6.0	0.0	6.0	1.0	0.0	0.0	0.0	0.0	0.0	0.0	0.0	0.5	20.5	39.5	0.0	1.0	15.0	0.0
1860	242.0	874.0	133.0	0.0	15.0	116.0	62.0	0.0	0.0	0.0	0.0	1.0	0.0	0.0	0.0	2.0	0.0	0.0	0.0	0.0	0.0	0.0	0.0	0.0	0.0	0.0	0.0	0.0	0.0	0.0	0.0	4.0	0.0	3.0	1.0	0.0	0.0	0.0	0.0	0.0	0.0	0.0	0.0	24.0	35.0	0.0	1.0	10.0	0.0
1861	244.0	984.0	137.0	0.0	15.0	117.0	61.5	0.0	0.0	0.0	0.0	2.0	1.0	0.0	0.0	2.5	0.0	1.0	0.0	0.0	0.0	0.0	0.0	0.0	0.0	0.5	0.0	0.0	0.0	0.0	0.0	6.0	0.0	13.0	1.0	0.0	0.0	0.0	0.0	1.0	7.5	0.0	0.0	25.5	45.0	0.0	1.0	11.5	1.0
1862	245.0	85.0	140.0	0.0	14.0	125.0	62.0	0.0	0.0	0.0	0.0	1.0	1.0	0.0	0.0	0.0	0.0	0.0	0.0	0.0	11.0	6.0	0.0	0.0	0.0	0.0	0.0	0.0	0.0	0.0	0.0	1.0	2.0	2.0	0.0	0.0	0.0	0.0	0.0	0.0	0.0	0.0	0.0	11.0	14.0	0.0	4.0	13.0	1.0
1863	243.0	491.0	153.0	0.0	17.0	126.0	58.0	0.0	0.0	0.0	3.0	0.0	0.0	0.0	0.0	0.0	0.0	0.0	0.0	0.0	1.0	15.0	0.0	0.0	0.0	0.0	0.0	0.0	0.0	2.0	0.0	2.0	0.0	6.0	1.0	0.0	0.0	0.0	0.0	0.0	0.0	0.0	0.0	27.0	44.0	0.0	1.0	8.0	1.0
1864	242.0	525.0	108.5	0.0	14.0	116.5	58.5	0.0	0.0	0.0	0.0	0.0	0.0	0.0	0.0	0.0	0.0	0.0	0.0	0.0	1.0	5.0	0.0	0.0	0.0	0.0	0.0	0.0	0.0	0.0	0.0	2.0	0.0	2.0	0.0	0.5	0.5	0.0	0.0	0.0	1.0	0.0	0.0	6.0	19.0	0.0	0.0	8.0	0.0
1865	242.0	646.0	118.5	0.0	17.0	126.0	55.5	0.0	0.0	0.0	0.0	0.0	0.0	0.0	0.0	0.0	0.0	0.0	0.0	0.0	1.0	6.5	0.0	0.0	0.0	0.0	0.0	0.0	0.0	2.0	0.0	1.0	0.0	2.0	0.0	0.0	0.0	0.0	0.0	0.0	1.0	0.0	0.0	32.5	59.0	0.0	1.0	5.5	0.0
[truncated: 6,226 more rows]
[truncated: 6 more columns]
